# Supplementary material for: A bench-top Dark-Root device built with LEGO® bricks enables a non-invasive plant root development analysis in soil conditions mirroring nature
Source: Front Plant Sci. 2023 May 31;14:1166511. doi: 10.3389/fpls.2023.1166511 (PMC10264708; doi:10.3389/fpls.2023.1166511)
Supplement: Supplementary Data Sheet 2 — 3D-models and the corresponding file of the constructed rhizobox. [file DataSheet_2.zip]

Archive with 2 entries (2 files):
- Supplemental Data 2.stl
- __MACOSX/._Supplemental Data 2.stl
