# Supplementary material for: A bench-top Dark-Root device built with LEGO® bricks enables a non-invasive plant root development analysis in soil conditions mirroring nature
Source: Front Plant Sci. 2023 May 31;14:1166511. doi: 10.3389/fpls.2023.1166511 (PMC10264708; doi:10.3389/fpls.2023.1166511)
Supplement: Supplementary Data Sheet 3 — Studio 2.0 BrickLink Studio software file of the constructed BIBLOXes es of different sizes and purposes. The dataset includes a single BIBLOX for root tracking in dark, a triple BIBLOX for root tracking in dark and light, a triple BIBLOX for root tracking in dark, a BIBLOX for sampling in dark holding up to 14 rhizoboxes and a scaffold for 6 rhizoboxes for experiments with root light exposure. [file DataSheet_3.zip]

Archive with 2 entries (2 files):
- Supplemental Data 3.io
- __MACOSX/._Supplemental Data 3.io
