# Supplementary material for: A bench-top Dark-Root device built with LEGO® bricks enables a non-invasive plant root development analysis in soil conditions mirroring nature
Source: Front Plant Sci. 2023 May 31;14:1166511. doi: 10.3389/fpls.2023.1166511 (PMC10264708; doi:10.3389/fpls.2023.1166511)
Supplement: Supplementary Table 1 — Data of the environmental parameters recorded in the field experiment in year 2021. [file Table_1.xlsx]

## Sheet: Summary
Environmental parameters measured in the year 2021
Sheet Nr.	Name	Sensors	measured environmental parameters
sheet 1	E1	TensioMark® sensor 1	soil temperatur (°C), pF-value, PAR
sheet 2	E2	TensioMark® sensor 2	soil temperatur (°C), pF-value, PAR
sheet 3	E3	TensioMark® sensor 3	soil temperatur (°C), pF-value, PAR
sheet 4	L1	EasyLog data logger 1	air temperature (°C)
sheet 5	L2	EasyLog data logger 2	air temperature (°C)
sheet 6	L4	EasyLog data logger 4	air temperature (°C)

## Sheet: E1
No	Time	#1:°C:1	#2:pF:(do.)	#3:PAR:0
1	01.04.2021 11:20:39	10.64	0.046	1154.3
2	01.04.2021 11:40:07	10.49	0.992	1025
3	01.04.2021 12:00:08	10.46	1.349	1294.67
4	01.04.2021 12:20:08	10.41	1.273	1249.18
5	01.04.2021 12:40:08	10.4	1.541	1617.42
6	01.04.2021 13:00:08	10.41	1.779	1438.93
7	01.04.2021 13:20:08	10.38	1.853	1484.63
8	01.04.2021 13:40:08	10.36	1.952	1488.32
9	01.04.2021 14:00:07	10.35	2.01	1435.25
10	01.04.2021 14:20:07	10.35	2.063	1423.77
11	01.04.2021 14:40:07	10.42	2.096	1370.7
12	01.04.2021 15:00:07	10.49	2.114	1302.25
13	01.04.2021 15:20:07	10.46	2.131	1245.29
14	01.04.2021 15:40:07	10.57	2.149	1154.3
15	01.04.2021 16:00:07	10.64	2.153	1055.53
16	01.04.2021 16:20:07	10.63	2.169	968.238
17	01.04.2021 16:40:07	10.73	2.179	865.574
18	01.04.2021 17:00:07	10.77	2.187	721.312
19	01.04.2021 17:20:07	10.84	2.196	455.533
20	01.04.2021 17:40:07	10.91	2.203	254.303
21	01.04.2021 18:00:07	10.99	2.21	121.311
22	01.04.2021 18:20:07	11.05	2.212	41.5984
23	01.04.2021 18:40:07	11.11	2.22	49.1803
24	01.04.2021 19:00:07	11.1	2.221	15.1639
25	01.04.2021 19:20:07	11.23	2.228	7.58197
26	01.04.2021 19:40:07	11.29	2.232	0
27	01.04.2021 20:00:08	11.34	2.237	0
28	01.04.2021 20:20:08	11.34	2.234	0
29	01.04.2021 20:40:08	11.46	2.242	0
30	01.04.2021 21:00:08	11.55	2.24	0
31	01.04.2021 21:20:08	11.61	2.245	0
32	01.04.2021 21:40:08	11.56	2.25	-3.68852
33	01.04.2021 22:00:08	11.6	2.253	-3.68852
34	01.04.2021 22:20:08	11.75	2.252	0
35	01.04.2021 22:40:08	11.72	2.252	0
36	01.04.2021 23:00:08	11.75	2.256	0
37	01.04.2021 23:20:08	11.84	2.256	0
38	01.04.2021 23:40:08	11.85	2.26	-3.68852
39	02.04.2021 00:00:08	11.85	2.263	0
40	02.04.2021 00:20:08	11.85	2.261	0
41	02.04.2021 00:40:08	11.95	2.265	0
42	02.04.2021 01:00:08	11.92	2.268	0
43	02.04.2021 01:20:08	11.93	2.277	0
44	02.04.2021 01:40:08	11.88	2.278	0
45	02.04.2021 02:00:07	11.95	2.274	3.68852
46	02.04.2021 02:20:07	11.97	2.276	0
47	02.04.2021 02:40:07	11.96	2.277	0
48	02.04.2021 03:00:07	12	2.277	0
49	02.04.2021 03:20:07	11.94	2.279	0
50	02.04.2021 03:40:07	11.83	2.283	-3.68852
51	02.04.2021 04:00:07	11.94	2.279	-3.68852
52	02.04.2021 04:20:07	11.92	2.285	0
53	02.04.2021 04:40:07	11.92	2.284	0
54	02.04.2021 05:00:07	11.89	2.286	0
55	02.04.2021 05:20:07	11.88	2.284	0
56	02.04.2021 05:40:07	11.85	2.285	-3.68852
57	02.04.2021 06:00:07	11.85	2.287	-3.68852
58	02.04.2021 06:20:07	11.86	2.291	3.68852
59	02.04.2021 06:40:07	11.85	2.289	7.58197
60	02.04.2021 07:00:07	11.82	2.296	15.1639
61	02.04.2021 07:20:07	11.77	2.298	37.9098
62	02.04.2021 07:40:07	11.8	2.302	60.6557
63	02.04.2021 08:00:08	11.7	2.297	64.5492
64	02.04.2021 08:20:08	11.72	2.298	113.73
65	02.04.2021 08:40:08	11.7	2.301	72.1311
66	02.04.2021 09:00:08	11.66	2.302	75.8197
67	02.04.2021 09:20:08	11.71	2.3	121.311
68	02.04.2021 09:40:08	11.65	2.301	144.262
69	02.04.2021 10:00:08	11.65	2.301	246.721
70	02.04.2021 10:20:08	11.67	2.303	626.434
71	02.04.2021 10:40:08	11.65	2.304	1150.41
72	02.04.2021 11:00:08	11.57	2.302	823.77
73	02.04.2021 11:20:08	11.53	2.303	785.861
74	02.04.2021 11:40:08	11.54	2.308	679.508
75	02.04.2021 12:00:08	11.54	2.309	1093.44
76	02.04.2021 12:20:08	11.54	2.306	816.189
77	02.04.2021 12:40:08	11.49	2.308	789.754
78	02.04.2021 13:00:08	11.46	2.311	759.221
79	02.04.2021 13:20:08	11.44	2.311	857.992
80	02.04.2021 13:40:08	11.43	2.315	789.754
81	02.04.2021 14:00:07	11.38	2.319	857.992
82	02.04.2021 14:20:07	11.43	2.317	895.902
83	02.04.2021 14:40:07	11.43	2.319	1568.03
84	02.04.2021 15:00:07	11.41	2.318	1564.34
85	02.04.2021 15:20:07	11.46	2.318	1332.58
86	02.04.2021 15:40:07	11.4	2.321	569.467
87	02.04.2021 16:00:07	11.51	2.32	1085.86
88	02.04.2021 16:20:07	11.45	2.323	1123.77
89	02.04.2021 16:40:07	11.48	2.325	1036.48
90	02.04.2021 17:00:07	11.53	2.322	816.189
91	02.04.2021 17:20:07	11.56	2.325	607.377
92	02.04.2021 17:40:07	11.55	2.328	265.779
93	02.04.2021 18:00:07	11.58	2.33	303.689
94	02.04.2021 18:20:07	11.61	2.329	239.139
95	02.04.2021 18:40:07	11.65	2.328	121.311
96	02.04.2021 19:00:07	11.67	2.331	53.0738
97	02.04.2021 19:20:07	11.64	2.332	11.2705
98	02.04.2021 19:40:07	11.65	2.332	-3.68852
99	02.04.2021 20:00:08	11.69	2.334	3.68852
100	02.04.2021 20:20:08	11.73	2.333	-3.68852
101	02.04.2021 20:40:08	11.77	2.334	-3.68852
102	02.04.2021 21:00:08	11.79	2.335	0
103	02.04.2021 21:20:08	11.8	2.336	0
104	02.04.2021 21:40:08	11.81	2.337	-3.68852
105	02.04.2021 22:00:08	11.81	2.335	0
106	02.04.2021 22:20:08	11.84	2.335	3.68852
107	02.04.2021 22:40:08	11.78	2.336	0
108	02.04.2021 23:00:08	11.85	2.338	0
109	02.04.2021 23:20:08	11.76	2.34	0
110	02.04.2021 23:40:08	11.83	2.339	0
111	03.04.2021 00:00:08	11.79	2.338	0
112	03.04.2021 00:20:08	11.72	2.342	-3.68852
113	03.04.2021 00:40:08	11.74	2.342	0
114	03.04.2021 01:00:08	11.8	2.343	0
115	03.04.2021 01:20:08	11.72	2.344	0
116	03.04.2021 01:40:08	11.7	2.344	-3.68852
117	03.04.2021 02:00:07	11.69	2.343	3.68852
118	03.04.2021 02:20:07	11.66	2.348	0
119	03.04.2021 02:40:07	11.67	2.349	0
120	03.04.2021 03:00:07	11.64	2.349	0
121	03.04.2021 03:20:07	11.67	2.348	3.68852
122	03.04.2021 03:40:07	11.59	2.351	-3.68852
123	03.04.2021 04:00:07	11.62	2.351	-3.68852
124	03.04.2021 04:20:07	11.54	2.353	0
125	03.04.2021 04:40:07	11.6	2.354	0
126	03.04.2021 05:00:07	11.52	2.353	-3.68852
127	03.04.2021 05:20:07	11.46	2.355	3.68852
128	03.04.2021 05:40:07	11.47	2.355	3.68852
129	03.04.2021 06:00:07	11.49	2.355	0
130	03.04.2021 06:20:07	11.34	2.355	0
131	03.04.2021 06:40:07	11.36	2.356	3.68852
132	03.04.2021 07:00:07	11.31	2.357	18.8525
133	03.04.2021 07:20:07	11.33	2.355	60.6557
134	03.04.2021 07:40:07	11.28	2.358	102.459
135	03.04.2021 08:00:08	11.28	2.358	174.59
136	03.04.2021 08:20:08	11.21	2.359	432.787
137	03.04.2021 08:40:08	11.17	2.36	390.984
138	03.04.2021 09:00:08	11.15	2.361	485.861
139	03.04.2021 09:20:08	11.09	2.362	303.689
140	03.04.2021 09:40:08	11.03	2.362	725.205
141	03.04.2021 10:00:08	11.02	2.362	599.795
142	03.04.2021 10:20:08	10.97	2.363	463.115
143	03.04.2021 10:40:08	10.96	2.363	527.664
144	03.04.2021 11:00:08	10.88	2.365	671.926
145	03.04.2021 11:20:08	10.93	2.365	497.336
146	03.04.2021 11:40:08	10.87	2.365	1833.81
147	03.04.2021 12:00:08	10.78	2.367	504.918
148	03.04.2021 12:20:08	10.79	2.366	432.787
149	03.04.2021 12:40:08	10.77	2.367	493.443
150	03.04.2021 13:00:08	10.8	2.368	550.41
151	03.04.2021 13:20:08	10.68	2.369	1268.03
152	03.04.2021 13:40:08	10.68	2.37	1868.03
153	03.04.2021 14:00:07	10.62	2.372	895.902
154	03.04.2021 14:20:07	10.68	2.372	694.672
155	03.04.2021 14:40:07	10.61	2.373	1776.84
156	03.04.2021 15:00:07	10.61	2.372	410.041
157	03.04.2021 15:20:07	10.67	2.375	1438.93
158	03.04.2021 15:40:07	10.66	2.375	614.959
159	03.04.2021 16:00:07	10.63	2.376	614.959
160	03.04.2021 16:20:07	10.54	2.377	375.82
161	03.04.2021 16:40:07	10.56	2.379	371.926
162	03.04.2021 17:00:07	10.56	2.379	907.377
163	03.04.2021 17:20:07	10.59	2.379	231.557
164	03.04.2021 17:40:07	10.61	2.38	110.041
165	03.04.2021 18:00:07	10.68	2.381	72.1311
166	03.04.2021 18:20:07	10.56	2.382	113.73
167	03.04.2021 18:40:07	10.59	2.382	90.9836
168	03.04.2021 19:00:07	10.61	2.383	18.8525
169	03.04.2021 19:20:07	10.58	2.383	15.1639
170	03.04.2021 19:40:07	10.57	2.384	3.68852
171	03.04.2021 20:00:08	10.61	2.384	0
172	03.04.2021 20:20:08	10.63	2.385	-3.68852
173	03.04.2021 20:40:08	10.63	2.385	-3.68852
174	03.04.2021 21:00:08	10.65	2.386	3.68852
175	03.04.2021 21:20:08	10.6	2.386	3.68852
176	03.04.2021 21:40:08	10.64	2.387	0
177	03.04.2021 22:00:08	10.63	2.387	0
178	03.04.2021 22:20:08	10.58	2.386	-3.68852
179	03.04.2021 22:40:08	10.59	2.387	0
180	03.04.2021 23:00:08	10.57	2.388	0
181	03.04.2021 23:20:08	10.6	2.387	0
182	03.04.2021 23:40:08	10.51	2.388	0
183	04.04.2021 00:00:08	10.57	2.388	0
184	04.04.2021 00:20:08	10.54	2.388	0
185	04.04.2021 00:40:08	10.53	2.388	0
186	04.04.2021 01:00:08	10.48	2.388	0
187	04.04.2021 01:20:08	10.39	2.388	0
188	04.04.2021 01:40:08	10.47	2.388	0
189	04.04.2021 02:00:07	10.46	2.388	0
190	04.04.2021 02:20:07	10.42	2.388	0
191	04.04.2021 02:40:07	10.32	2.388	-3.68852
192	04.04.2021 03:00:07	10.32	2.388	0
193	04.04.2021 03:20:07	10.32	2.389	-3.68852
194	04.04.2021 03:40:07	10.28	2.39	0
195	04.04.2021 04:00:07	10.28	2.389	0
196	04.04.2021 04:20:07	10.26	2.389	0
197	04.04.2021 04:40:07	10.18	2.39	-3.68852
198	04.04.2021 05:00:07	10.19	2.39	0
199	04.04.2021 05:20:07	10.08	2.389	-3.68852
200	04.04.2021 05:40:07	10.08	2.389	0
201	04.04.2021 06:00:07	10.09	2.389	0
202	04.04.2021 06:20:07	10.03	2.39	3.68852
203	04.04.2021 06:40:07	10.02	2.388	15.1639
204	04.04.2021 07:00:07	9.92	2.389	49.1803
205	04.04.2021 07:20:07	9.91	2.389	113.73
206	04.04.2021 07:40:07	9.88	2.389	132.787
207	04.04.2021 08:00:08	9.81	2.389	216.393
208	04.04.2021 08:20:08	9.81	2.389	254.303
209	04.04.2021 08:40:08	9.76	2.389	539.139
210	04.04.2021 09:00:08	9.74	2.388	668.238
211	04.04.2021 09:20:08	9.7	2.388	793.443
212	04.04.2021 09:40:08	9.67	2.389	816.189
213	04.04.2021 10:00:08	9.65	2.388	417.623
214	04.04.2021 10:20:08	9.61	2.388	425.205
215	04.04.2021 10:40:08	9.57	2.389	516.393
216	04.04.2021 11:00:08	9.55	2.389	303.689
217	04.04.2021 11:20:08	9.51	2.39	299.795
218	04.04.2021 11:40:08	9.54	2.39	565.574
219	04.04.2021 12:00:08	9.47	2.391	952.869
220	04.04.2021 12:20:08	9.44	2.392	485.861
221	04.04.2021 12:40:08	9.41	2.393	516.393
222	04.04.2021 13:00:08	9.4	2.395	922.541
223	04.04.2021 13:20:08	9.41	2.396	406.148
224	04.04.2021 13:40:08	9.4	2.396	360.656
225	04.04.2021 14:00:07	9.37	2.397	280.943
226	04.04.2021 14:20:07	9.38	2.398	546.721
227	04.04.2021 14:40:07	9.4	2.399	914.959
228	04.04.2021 15:00:07	9.38	2.4	1860.45
229	04.04.2021 15:20:07	9.38	2.4	812.5
230	04.04.2021 15:40:07	9.44	2.401	501.025
231	04.04.2021 16:00:07	9.38	2.402	1389.55
232	04.04.2021 16:20:07	9.38	2.403	1157.99
233	04.04.2021 16:40:07	9.45	2.403	1066.8
234	04.04.2021 17:00:07	9.43	2.403	277.049
235	04.04.2021 17:20:07	9.43	2.404	254.303
236	04.04.2021 17:40:07	9.43	2.405	710.041
237	04.04.2021 18:00:07	9.51	2.405	178.279
238	04.04.2021 18:20:07	9.54	2.405	353.074
239	04.04.2021 18:40:07	9.51	2.406	250.41
240	04.04.2021 19:00:07	9.53	2.407	94.8771
241	04.04.2021 19:20:07	9.61	2.408	26.4344
242	04.04.2021 19:40:07	9.57	2.408	3.68852
243	04.04.2021 20:00:08	9.6	2.407	0
244	04.04.2021 20:20:08	9.61	2.408	0
245	04.04.2021 20:40:08	9.64	2.408	0
246	04.04.2021 21:00:08	9.66	2.409	0
247	04.04.2021 21:20:08	9.63	2.41	-3.68852
248	04.04.2021 21:40:08	9.64	2.41	0
249	04.04.2021 22:00:08	9.71	2.411	0
250	04.04.2021 22:20:08	9.69	2.411	3.68852
251	04.04.2021 22:40:08	9.66	2.411	0
252	04.04.2021 23:00:08	9.63	2.411	0
253	04.04.2021 23:20:08	9.66	2.411	-3.68852
254	04.04.2021 23:40:08	9.66	2.411	0
255	05.04.2021 00:00:08	9.6	2.411	3.68852
256	05.04.2021 00:20:08	9.66	2.411	0
257	05.04.2021 00:40:08	9.61	2.411	-3.68852
258	05.04.2021 01:00:08	9.57	2.411	-3.68852
259	05.04.2021 01:20:08	9.54	2.41	0
260	05.04.2021 01:40:08	9.48	2.41	0
261	05.04.2021 02:00:07	9.53	2.41	0
262	05.04.2021 02:20:07	9.47	2.41	0
263	05.04.2021 02:40:07	9.38	2.408	0
264	05.04.2021 03:00:07	9.4	2.409	-3.68852
265	05.04.2021 03:20:07	9.39	2.408	-3.68852
266	05.04.2021 03:40:07	9.36	2.407	0
267	05.04.2021 04:00:07	9.25	2.407	0
268	05.04.2021 04:20:07	9.23	2.405	0
269	05.04.2021 04:40:07	9.21	2.406	0
270	05.04.2021 05:00:07	9.12	2.405	0
271	05.04.2021 05:20:07	9.13	2.404	0
272	05.04.2021 05:40:07	9.06	2.403	-3.68852
273	05.04.2021 06:00:07	9.04	2.403	-3.68852
274	05.04.2021 06:20:07	9	2.402	3.68852
275	05.04.2021 06:40:07	8.89	2.402	34.0164
276	05.04.2021 07:00:07	8.85	2.401	68.2377
277	05.04.2021 07:20:07	8.86	2.4	129.098
278	05.04.2021 07:40:07	8.74	2.399	193.648
279	05.04.2021 08:00:08	8.77	2.399	311.271
280	05.04.2021 08:20:08	8.67	2.398	436.475
281	05.04.2021 08:40:08	8.68	2.398	550.41
282	05.04.2021 09:00:08	8.55	2.397	671.926
283	05.04.2021 09:20:08	8.55	2.397	793.443
284	05.04.2021 09:40:08	8.53	2.397	827.664
285	05.04.2021 10:00:08	8.46	2.397	1009.84
286	05.04.2021 10:20:08	8.41	2.398	1123.77
287	05.04.2021 10:40:08	8.36	2.397	1222.54
288	05.04.2021 11:00:08	8.36	2.399	1245.29
289	05.04.2021 11:20:08	8.32	2.4	1336.48
290	05.04.2021 11:40:08	8.24	2.402	1412.5
291	05.04.2021 12:00:08	8.26	2.404	1488.32
292	05.04.2021 12:20:08	8.23	2.406	1457.99
293	05.04.2021 12:40:08	8.28	2.408	1522.54
294	05.04.2021 13:00:08	8.23	2.411	1545.29
295	05.04.2021 13:20:08	8.22	2.413	1541.6
296	05.04.2021 13:40:08	8.21	2.416	1552.87
297	05.04.2021 14:00:07	8.28	2.418	1659.22
298	05.04.2021 14:20:07	8.3	2.421	1404.71
299	05.04.2021 14:40:07	8.35	2.423	1416.19
300	05.04.2021 15:00:07	8.37	2.424	1245.29
301	05.04.2021 15:20:07	8.44	2.424	1081.97
302	05.04.2021 15:40:07	8.47	2.425	937.705
303	05.04.2021 16:00:07	8.54	2.427	444.057
304	05.04.2021 16:20:07	8.63	2.427	334.016
305	05.04.2021 16:40:07	8.7	2.427	201.23
306	05.04.2021 17:00:07	8.7	2.428	182.172
307	05.04.2021 17:20:07	8.76	2.428	182.172
308	05.04.2021 17:40:07	8.9	2.428	151.844
309	05.04.2021 18:00:07	8.94	2.429	75.8197
310	05.04.2021 18:20:07	8.99	2.429	56.7623
311	05.04.2021 18:40:07	9.09	2.43	34.0164
312	05.04.2021 19:00:07	9.13	2.43	15.1639
313	05.04.2021 19:20:07	9.19	2.431	7.58197
314	05.04.2021 19:40:07	9.26	2.429	0
315	05.04.2021 20:00:08	9.34	2.429	0
316	05.04.2021 20:20:08	9.39	2.43	0
317	05.04.2021 20:40:08	9.45	2.43	0
318	05.04.2021 21:00:08	9.47	2.43	0
319	05.04.2021 21:20:08	9.52	2.43	0
320	05.04.2021 21:40:08	9.54	2.43	0
321	05.04.2021 22:00:08	9.59	2.43	0
322	05.04.2021 22:20:08	9.65	2.43	-3.68852
323	05.04.2021 22:40:08	9.68	2.43	0
324	05.04.2021 23:00:08	9.63	2.43	0
325	05.04.2021 23:20:08	9.71	2.431	0
326	05.04.2021 23:40:08	9.74	2.431	0
327	06.04.2021 00:00:08	9.76	2.43	0
328	06.04.2021 00:20:08	9.8	2.431	0
329	06.04.2021 00:40:08	9.86	2.431	0
330	06.04.2021 01:00:08	9.78	2.431	0
331	06.04.2021 01:20:08	9.76	2.431	0
332	06.04.2021 01:40:08	9.81	2.431	3.68852
333	06.04.2021 02:00:07	9.85	2.432	-3.68852
334	06.04.2021 02:20:07	9.86	2.432	0
335	06.04.2021 02:40:07	9.83	2.432	0
336	06.04.2021 03:00:07	9.81	2.432	-3.68852
337	06.04.2021 03:20:07	9.8	2.432	0
338	06.04.2021 03:40:07	9.77	2.432	-3.68852
339	06.04.2021 04:00:07	9.76	2.431	-3.68852
340	06.04.2021 04:20:07	9.74	2.432	0
341	06.04.2021 04:40:07	9.74	2.431	0
342	06.04.2021 05:00:07	9.75	2.431	-3.68852
343	06.04.2021 05:20:07	9.71	2.432	0
344	06.04.2021 05:40:07	9.69	2.431	-3.68852
345	06.04.2021 06:00:07	9.62	2.431	-3.68852
346	06.04.2021 06:20:07	9.67	2.43	3.68852
347	06.04.2021 06:40:07	9.62	2.43	3.68852
348	06.04.2021 07:00:07	9.59	2.431	18.8525
349	06.04.2021 07:20:07	9.57	2.43	56.7623
350	06.04.2021 07:40:07	9.54	2.429	159.426
351	06.04.2021 08:00:08	9.5	2.43	117.623
352	06.04.2021 08:20:08	9.44	2.43	197.336
353	06.04.2021 08:40:08	9.45	2.43	239.139
354	06.04.2021 09:00:08	9.35	2.429	425.205
355	06.04.2021 09:20:08	9.39	2.428	512.5
356	06.04.2021 09:40:08	9.29	2.429	975.82
357	06.04.2021 10:00:08	9.28	2.428	751.639
358	06.04.2021 10:20:08	9.26	2.428	520.082
359	06.04.2021 10:40:08	9.25	2.427	497.336
360	06.04.2021 11:00:08	9.24	2.427	683.402
361	06.04.2021 11:20:08	9.22	2.427	622.541
362	06.04.2021 11:40:08	9.12	2.427	341.598
363	06.04.2021 12:00:08	9.08	2.427	463.115
364	06.04.2021 12:20:08	9.09	2.427	611.271
365	06.04.2021 12:40:08	9.04	2.428	292.213
366	06.04.2021 13:00:08	9.02	2.428	364.344
367	06.04.2021 13:20:08	9.02	2.429	273.361
368	06.04.2021 13:40:08	8.98	2.429	341.598
369	06.04.2021 14:00:07	8.98	2.429	425.205
370	06.04.2021 14:20:07	8.94	2.428	410.041
371	06.04.2021 14:40:07	8.97	2.429	839.139
372	06.04.2021 15:00:07	8.9	2.431	482.172
373	06.04.2021 15:20:07	8.93	2.432	311.271
374	06.04.2021 15:40:07	8.92	2.432	125.205
375	06.04.2021 16:00:07	8.85	2.432	1279.51
376	06.04.2021 16:20:07	8.8	2.433	1150.41
377	06.04.2021 16:40:07	8.9	2.433	1044.06
378	06.04.2021 17:00:07	8.85	2.433	246.721
379	06.04.2021 17:20:07	8.83	2.434	842.828
380	06.04.2021 17:40:07	8.8	2.434	668.238
381	06.04.2021 18:00:07	8.76	2.434	542.828
382	06.04.2021 18:20:07	8.79	2.435	212.5
383	06.04.2021 18:40:07	8.79	2.435	75.8197
384	06.04.2021 19:00:07	8.78	2.435	56.7623
385	06.04.2021 19:20:07	8.83	2.436	18.8525
386	06.04.2021 19:40:07	8.73	2.436	0
387	06.04.2021 20:00:08	8.8	2.435	0
388	06.04.2021 20:20:08	8.8	2.436	0
389	06.04.2021 20:40:08	8.72	2.436	0
390	06.04.2021 21:00:08	8.75	2.437	-3.68852
391	06.04.2021 21:20:08	8.76	2.437	0
392	06.04.2021 21:40:08	8.74	2.438	0
393	06.04.2021 22:00:08	8.76	2.437	0
394	06.04.2021 22:20:08	8.78	2.437	0
395	06.04.2021 22:40:08	8.76	2.437	3.68852
396	06.04.2021 23:00:08	8.74	2.437	-3.68852
397	06.04.2021 23:20:08	8.74	2.436	0
398	06.04.2021 23:40:08	8.69	2.436	0
399	07.04.2021 00:00:08	8.66	2.435	0
400	07.04.2021 00:20:08	8.65	2.435	-3.68852
401	07.04.2021 00:40:08	8.62	2.434	-3.68852
402	07.04.2021 01:00:08	8.58	2.435	0
403	07.04.2021 01:20:08	8.58	2.433	0
404	07.04.2021 01:40:08	8.56	2.433	0
405	07.04.2021 02:00:07	8.5	2.433	0
406	07.04.2021 02:20:07	8.46	2.432	-3.68852
407	07.04.2021 02:40:07	8.44	2.431	0
408	07.04.2021 03:00:07	8.46	2.431	0
409	07.04.2021 03:20:07	8.37	2.43	0
410	07.04.2021 03:40:07	8.32	2.43	0
411	07.04.2021 04:00:07	8.29	2.429	0
412	07.04.2021 04:20:07	8.27	2.428	-3.68852
413	07.04.2021 04:40:07	8.22	2.428	0
414	07.04.2021 05:00:07	8.18	2.427	0
415	07.04.2021 05:20:07	8.16	2.427	0
416	07.04.2021 05:40:07	8.09	2.427	-3.68852
417	07.04.2021 06:00:07	8.05	2.425	0
418	07.04.2021 06:20:07	7.98	2.425	11.2705
419	07.04.2021 06:40:07	7.99	2.425	45.4918
420	07.04.2021 07:00:07	7.95	2.424	79.7131
421	07.04.2021 07:20:07	7.93	2.424	90.9836
422	07.04.2021 07:40:07	7.87	2.423	216.393
423	07.04.2021 08:00:08	7.83	2.424	349.18
424	07.04.2021 08:20:08	7.8	2.423	478.279
425	07.04.2021 08:40:08	7.75	2.422	607.377
426	07.04.2021 09:00:08	7.67	2.423	755.533
427	07.04.2021 09:20:08	7.66	2.423	857.992
428	07.04.2021 09:40:08	7.64	2.423	398.566
429	07.04.2021 10:00:08	7.55	2.423	1059.22
430	07.04.2021 10:20:08	7.52	2.423	523.975
431	07.04.2021 10:40:08	7.46	2.425	1093.44
432	07.04.2021 11:00:08	7.43	2.425	1203.48
433	07.04.2021 11:20:08	7.46	2.427	1473.16
434	07.04.2021 11:40:08	7.46	2.427	436.475
435	07.04.2021 12:00:08	7.41	2.428	314.959
436	07.04.2021 12:20:08	7.4	2.43	447.951
437	07.04.2021 12:40:08	7.36	2.431	1047.95
438	07.04.2021 13:00:08	7.35	2.432	1773.16
439	07.04.2021 13:20:08	7.34	2.434	550.41
440	07.04.2021 13:40:08	7.3	2.436	375.82
441	07.04.2021 14:00:07	7.33	2.438	1249.18
442	07.04.2021 14:20:07	7.32	2.439	1625
443	07.04.2021 14:40:07	7.38	2.441	299.795
444	07.04.2021 15:00:07	7.39	2.44	1780.74
445	07.04.2021 15:20:07	7.41	2.443	789.754
446	07.04.2021 15:40:07	7.38	2.446	546.721
447	07.04.2021 16:00:07	7.33	2.446	102.459
448	07.04.2021 16:20:07	7.4	2.447	254.303
449	07.04.2021 16:40:07	7.38	2.448	132.787
450	07.04.2021 17:00:07	7.42	2.449	379.508
451	07.04.2021 17:20:07	7.5	2.449	132.787
452	07.04.2021 17:40:07	7.46	2.451	22.7459
453	07.04.2021 18:00:07	7.49	2.45	87.2951
454	07.04.2021 18:20:07	7.52	2.451	322.746
455	07.04.2021 18:40:07	7.52	2.451	147.951
456	07.04.2021 19:00:07	7.58	2.452	34.0164
457	07.04.2021 19:20:07	7.56	2.451	0
458	07.04.2021 19:40:07	7.63	2.452	3.68852
459	07.04.2021 20:00:08	7.62	2.452	0
460	07.04.2021 20:20:08	7.58	2.451	0
461	07.04.2021 20:40:08	7.6	2.452	0
462	07.04.2021 21:00:08	7.65	2.452	0
463	07.04.2021 21:20:08	7.62	2.451	0
464	07.04.2021 21:40:08	7.61	2.451	3.68852
465	07.04.2021 22:00:08	7.61	2.451	0
466	07.04.2021 22:20:08	7.62	2.452	0
467	07.04.2021 22:40:08	7.61	2.451	0
468	07.04.2021 23:00:08	7.62	2.45	0
469	07.04.2021 23:20:08	7.55	2.45	0
470	07.04.2021 23:40:08	7.57	2.45	0
471	08.04.2021 00:00:08	7.55	2.449	0
472	08.04.2021 00:20:08	7.57	2.448	0
473	08.04.2021 00:40:08	7.5	2.448	-3.68852
474	08.04.2021 01:00:08	7.47	2.448	0
475	08.04.2021 01:20:08	7.48	2.447	0
476	08.04.2021 01:40:08	7.39	2.446	0
477	08.04.2021 02:00:07	7.39	2.445	0
478	08.04.2021 02:20:07	7.37	2.445	0
479	08.04.2021 02:40:07	7.35	2.444	0
480	08.04.2021 03:00:07	7.3	2.444	0
481	08.04.2021 03:20:07	7.27	2.443	-3.68852
482	08.04.2021 03:40:07	7.24	2.442	-3.68852
483	08.04.2021 04:00:07	7.27	2.443	0
484	08.04.2021 04:20:07	7.2	2.442	0
485	08.04.2021 04:40:07	7.16	2.441	0
486	08.04.2021 05:00:07	7.14	2.441	0
487	08.04.2021 05:20:07	7.11	2.442	0
488	08.04.2021 05:40:07	7.06	2.441	-3.68852
489	08.04.2021 06:00:07	7.03	2.442	3.68852
490	08.04.2021 06:20:07	7.02	2.441	7.58197
491	08.04.2021 06:40:07	6.95	2.441	22.7459
492	08.04.2021 07:00:07	6.96	2.44	53.0738
493	08.04.2021 07:20:07	6.88	2.441	106.148
494	08.04.2021 07:40:07	6.91	2.441	155.533
495	08.04.2021 08:00:08	6.9	2.441	360.656
496	08.04.2021 08:20:08	6.89	2.44	353.074
497	08.04.2021 08:40:08	6.84	2.441	679.508
498	08.04.2021 09:00:08	6.8	2.441	717.623
499	08.04.2021 09:20:08	6.8	2.441	884.631
500	08.04.2021 09:40:08	6.76	2.441	683.402
501	08.04.2021 10:00:08	6.76	2.441	1237.7
502	08.04.2021 10:20:08	6.7	2.442	440.369
503	08.04.2021 10:40:08	6.7	2.442	557.992
504	08.04.2021 11:00:08	6.68	2.443	1526.23
505	08.04.2021 11:20:08	6.67	2.443	1526.23
506	08.04.2021 11:40:08	6.66	2.445	390.984
507	08.04.2021 12:00:08	6.63	2.445	1887.09
508	08.04.2021 12:20:08	6.65	2.447	273.361
509	08.04.2021 12:40:08	6.59	2.448	1625
510	08.04.2021 13:00:08	6.59	2.449	1644.06
511	08.04.2021 13:20:08	6.64	2.45	1606.15
512	08.04.2021 13:40:08	6.62	2.451	2016.19
513	08.04.2021 14:00:07	6.58	2.452	1681.97
514	08.04.2021 14:20:07	6.63	2.454	1549.18
515	08.04.2021 14:40:07	6.6	2.455	1454.1
516	08.04.2021 15:00:07	6.63	2.456	956.762
517	08.04.2021 15:20:07	6.68	2.457	1450.41
518	08.04.2021 15:40:07	6.7	2.459	1401.02
519	08.04.2021 16:00:07	6.67	2.461	1294.67
520	08.04.2021 16:20:07	6.73	2.461	1245.29
521	08.04.2021 16:40:07	6.74	2.462	1207.38
522	08.04.2021 17:00:07	6.77	2.463	960.451
523	08.04.2021 17:20:07	6.81	2.464	292.213
524	08.04.2021 17:40:07	6.84	2.464	83.4016
525	08.04.2021 18:00:07	6.94	2.464	565.574
526	08.04.2021 18:20:07	6.94	2.465	129.098
527	08.04.2021 18:40:08	7.02	2.465	197.336
528	08.04.2021 19:00:08	7.01	2.466	60.6557
529	08.04.2021 19:20:08	7.08	2.466	30.3279
530	08.04.2021 19:40:08	7.09	2.466	0
531	08.04.2021 20:00:08	7.13	2.466	0
532	08.04.2021 20:20:08	7.2	2.467	0
533	08.04.2021 20:40:08	7.24	2.466	0
534	08.04.2021 21:00:08	7.27	2.467	0
535	08.04.2021 21:20:08	7.31	2.466	0
536	08.04.2021 21:40:08	7.29	2.466	0
537	08.04.2021 22:00:08	7.31	2.466	0
538	08.04.2021 22:20:08	7.38	2.467	0
539	08.04.2021 22:40:08	7.39	2.465	0
540	08.04.2021 23:00:08	7.43	2.465	0
541	08.04.2021 23:20:08	7.38	2.465	-3.68852
542	08.04.2021 23:40:08	7.41	2.466	0
543	09.04.2021 00:00:08	7.39	2.465	0
544	09.04.2021 00:20:08	7.34	2.465	-3.68852
545	09.04.2021 00:40:07	7.39	2.465	-3.68852
546	09.04.2021 01:00:07	7.4	2.465	0
547	09.04.2021 01:20:07	7.38	2.464	-3.68852
548	09.04.2021 01:40:07	7.32	2.464	-3.68852
549	09.04.2021 02:00:07	7.33	2.463	0
550	09.04.2021 02:20:07	7.3	2.462	-3.68852
551	09.04.2021 02:40:07	7.32	2.461	0
552	09.04.2021 03:00:07	7.28	2.461	0
553	09.04.2021 03:20:07	7.26	2.46	-3.68852
554	09.04.2021 03:40:07	7.21	2.46	0
555	09.04.2021 04:00:07	7.18	2.458	0
556	09.04.2021 04:20:07	7.12	2.458	-3.68852
557	09.04.2021 04:40:07	7.14	2.457	0
558	09.04.2021 05:00:07	7.08	2.456	-3.68852
559	09.04.2021 05:20:07	7.08	2.455	0
560	09.04.2021 05:40:07	6.94	2.454	-3.68852
561	09.04.2021 06:00:07	7.03	2.453	0
562	09.04.2021 06:20:07	6.91	2.452	15.1639
563	09.04.2021 06:40:08	6.88	2.452	49.1803
564	09.04.2021 07:00:08	6.88	2.45	87.2951
565	09.04.2021 07:20:08	6.82	2.449	159.426
566	09.04.2021 07:40:08	6.8	2.449	258.197
567	09.04.2021 08:00:08	6.71	2.448	387.295
568	09.04.2021 08:20:08	6.74	2.447	516.393
569	09.04.2021 08:40:08	6.68	2.446	626.434
570	09.04.2021 09:00:08	6.58	2.447	732.787
571	09.04.2021 09:20:08	6.57	2.446	842.828
572	09.04.2021 09:40:08	6.57	2.446	952.869
573	09.04.2021 10:00:08	6.47	2.445	1044.06
574	09.04.2021 10:20:08	6.44	2.445	1138.93
575	09.04.2021 10:40:08	6.44	2.446	1226.43
576	09.04.2021 11:00:08	6.41	2.447	1302.25
577	09.04.2021 11:20:08	6.35	2.447	1370.7
578	09.04.2021 11:40:08	6.34	2.45	1355.53
579	09.04.2021 12:00:08	6.34	2.451	1477.05
580	09.04.2021 12:20:08	6.34	2.453	1511.07
581	09.04.2021 12:40:07	6.31	2.455	1522.54
582	09.04.2021 13:00:07	6.32	2.457	1560.45
583	09.04.2021 13:20:07	6.31	2.46	1533.81
584	09.04.2021 13:40:07	6.34	2.462	1571.93
585	09.04.2021 14:00:07	6.3	2.464	1488.32
586	09.04.2021 14:20:07	6.4	2.466	1537.7
587	09.04.2021 14:40:07	6.43	2.468	1469.26
588	09.04.2021 15:00:07	6.48	2.469	1461.68
589	09.04.2021 15:20:07	6.55	2.469	1355.53
590	09.04.2021 15:40:07	6.6	2.471	1226.43
591	09.04.2021 16:00:07	6.61	2.472	1192.21
592	09.04.2021 16:20:07	6.74	2.472	956.762
593	09.04.2021 16:40:07	6.77	2.472	736.475
594	09.04.2021 17:00:07	6.84	2.472	398.566
595	09.04.2021 17:20:07	6.94	2.473	250.41
596	09.04.2021 17:40:07	7.03	2.473	671.926
597	09.04.2021 18:00:07	7.01	2.473	641.598
598	09.04.2021 18:20:07	7.13	2.473	402.459
599	09.04.2021 18:40:08	7.18	2.473	216.393
600	09.04.2021 19:00:08	7.36	2.473	151.844
601	09.04.2021 19:20:08	7.37	2.473	37.9098
602	09.04.2021 19:40:08	7.43	2.474	3.68852
603	09.04.2021 20:00:08	7.51	2.473	0
604	09.04.2021 20:20:08	7.57	2.473	0
605	09.04.2021 20:40:08	7.65	2.473	-3.68852
606	09.04.2021 21:00:08	7.74	2.473	0
607	09.04.2021 21:20:08	7.78	2.472	0
608	09.04.2021 21:40:08	7.84	2.472	-3.68852
609	09.04.2021 22:00:08	7.88	2.472	0
610	09.04.2021 22:20:08	7.89	2.472	0
611	09.04.2021 22:40:08	7.97	2.473	0
612	09.04.2021 23:00:08	8	2.472	-3.68852
613	09.04.2021 23:20:08	8.05	2.472	-3.68852
614	09.04.2021 23:40:08	8.06	2.472	0
615	10.04.2021 00:00:08	8.05	2.471	0
616	10.04.2021 00:20:08	8.14	2.471	-3.68852
617	10.04.2021 00:40:07	8.14	2.471	0
618	10.04.2021 01:00:07	8.14	2.471	0
619	10.04.2021 01:20:07	8.2	2.471	0
620	10.04.2021 01:40:07	8.2	2.471	0
621	10.04.2021 02:00:07	8.16	2.471	0
622	10.04.2021 02:20:07	8.18	2.471	-3.68852
623	10.04.2021 02:40:07	8.2	2.47	-3.68852
624	10.04.2021 03:00:07	8.18	2.47	-3.68852
625	10.04.2021 03:20:07	8.2	2.47	0
626	10.04.2021 03:40:07	8.13	2.47	0
627	10.04.2021 04:00:07	8.24	2.47	0
628	10.04.2021 04:20:07	8.22	2.469	3.68852
629	10.04.2021 04:40:07	8.1	2.47	-3.68852
630	10.04.2021 05:00:07	8.2	2.47	0
631	10.04.2021 05:20:07	8.13	2.469	3.68852
632	10.04.2021 05:40:07	8.11	2.469	0
633	10.04.2021 06:00:07	8.09	2.469	0
634	10.04.2021 06:20:07	8.09	2.469	15.1639
635	10.04.2021 06:40:08	8.11	2.468	53.0738
636	10.04.2021 07:00:08	8.04	2.468	90.9836
637	10.04.2021 07:20:08	8.03	2.468	163.115
638	10.04.2021 07:40:08	7.98	2.468	261.885
639	10.04.2021 08:00:08	7.94	2.467	387.295
640	10.04.2021 08:20:08	7.96	2.467	508.607
641	10.04.2021 08:40:08	7.9	2.468	614.959
642	10.04.2021 09:00:08	7.88	2.467	732.787
643	10.04.2021 09:20:08	7.91	2.467	839.139
644	10.04.2021 09:40:08	7.76	2.467	952.869
645	10.04.2021 10:00:08	7.82	2.467	1028.89
646	10.04.2021 10:20:08	7.8	2.467	1123.77
647	10.04.2021 10:40:08	7.77	2.467	1237.7
648	10.04.2021 11:00:08	7.66	2.468	1222.54
649	10.04.2021 11:20:08	7.69	2.468	1355.53
650	10.04.2021 11:40:08	7.78	2.468	1473.16
651	10.04.2021 12:00:08	7.69	2.469	1347.95
652	10.04.2021 12:20:08	7.75	2.47	922.541
653	10.04.2021 12:40:07	7.7	2.471	1602.25
654	10.04.2021 13:00:07	7.71	2.471	1731.35
655	10.04.2021 13:20:07	7.79	2.472	1477.05
656	10.04.2021 13:40:07	7.76	2.472	1602.25
657	10.04.2021 14:00:07	7.87	2.473	1537.7
658	10.04.2021 14:20:07	7.8	2.473	1552.87
659	10.04.2021 14:40:07	7.89	2.474	1473.16
660	10.04.2021 15:00:07	7.93	2.474	1423.77
661	10.04.2021 15:20:07	7.95	2.475	1283.4
662	10.04.2021 15:40:07	7.99	2.474	1252.87
663	10.04.2021 16:00:07	8.05	2.475	903.689
664	10.04.2021 16:20:07	8.09	2.475	903.689
665	10.04.2021 16:40:07	8.23	2.475	994.672
666	10.04.2021 17:00:07	8.26	2.475	820.082
667	10.04.2021 17:20:07	8.31	2.475	751.639
668	10.04.2021 17:40:07	8.41	2.475	664.344
669	10.04.2021 18:00:07	8.48	2.475	520.082
670	10.04.2021 18:20:07	8.57	2.475	387.295
671	10.04.2021 18:40:08	8.6	2.476	246.721
672	10.04.2021 19:00:08	8.69	2.475	125.205
673	10.04.2021 19:20:08	8.73	2.476	41.5984
674	10.04.2021 19:40:08	8.81	2.474	3.68852
675	10.04.2021 20:00:08	8.94	2.473	0
676	10.04.2021 20:20:08	8.99	2.475	0
677	10.04.2021 20:40:08	9.04	2.475	-3.68852
678	10.04.2021 21:00:08	9.11	2.475	0
679	10.04.2021 21:20:08	9.17	2.475	-3.68852
680	10.04.2021 21:40:08	9.2	2.475	0
681	10.04.2021 22:00:08	9.29	2.474	0
682	10.04.2021 22:20:08	9.37	2.474	0
683	10.04.2021 22:40:08	9.38	2.474	0
684	10.04.2021 23:00:08	9.36	2.474	0
685	10.04.2021 23:20:08	9.37	2.474	0
686	10.04.2021 23:40:08	9.44	2.475	0
687	11.04.2021 00:00:08	9.48	2.474	0
688	11.04.2021 00:20:08	9.49	2.474	0
689	11.04.2021 00:40:07	9.51	2.474	3.68852
690	11.04.2021 01:00:07	9.53	2.474	0
691	11.04.2021 01:20:07	9.53	2.473	0
692	11.04.2021 01:40:07	9.54	2.474	-3.68852
693	11.04.2021 02:00:07	9.53	2.473	0
694	11.04.2021 02:20:07	9.49	2.474	0
695	11.04.2021 02:40:07	9.54	2.473	-3.68852
696	11.04.2021 03:00:07	9.53	2.474	-3.68852
697	11.04.2021 03:20:07	9.63	2.473	0
698	11.04.2021 03:40:07	9.54	2.473	0
699	11.04.2021 04:00:07	9.51	2.474	-3.68852
700	11.04.2021 04:20:07	9.51	2.474	0
701	11.04.2021 04:40:07	9.53	2.472	0
702	11.04.2021 05:00:07	9.51	2.473	-3.68852
703	11.04.2021 05:20:07	9.48	2.473	0
704	11.04.2021 05:40:07	9.44	2.473	0
705	11.04.2021 06:00:07	9.4	2.473	0
706	11.04.2021 06:20:07	9.41	2.473	18.8525
707	11.04.2021 06:40:08	9.39	2.473	41.5984
708	11.04.2021 07:00:08	9.36	2.472	68.2377
709	11.04.2021 07:20:08	9.38	2.474	113.73
710	11.04.2021 07:40:08	9.38	2.473	170.697
711	11.04.2021 08:00:08	9.32	2.474	212.5
712	11.04.2021 08:20:08	9.28	2.474	364.344
713	11.04.2021 08:40:08	9.32	2.474	364.344
714	11.04.2021 09:00:08	9.25	2.474	410.041
715	11.04.2021 09:20:08	9.27	2.473	603.689
716	11.04.2021 09:40:08	9.29	2.473	508.607
717	11.04.2021 10:00:08	9.15	2.474	1203.48
718	11.04.2021 10:20:08	9.18	2.474	801.025
719	11.04.2021 10:40:08	9.17	2.474	671.926
720	11.04.2021 11:00:08	9.2	2.474	1127.66
721	11.04.2021 11:20:07	9.16	2.474	846.721
722	11.04.2021 11:40:07	9.16	2.475	1192.21
723	11.04.2021 12:00:07	9.1	2.474	645.492
724	11.04.2021 12:20:07	9.11	2.475	618.852
725	11.04.2021 12:40:07	9.11	2.475	831.352
726	11.04.2021 13:00:07	9.14	2.476	1025
727	11.04.2021 13:20:08	9.16	2.475	550.41
728	11.04.2021 13:40:08	9.19	2.476	1195.9
729	11.04.2021 14:00:08	9.17	2.477	675.82
730	11.04.2021 14:20:08	9.12	2.476	926.435
731	11.04.2021 14:40:08	9.18	2.477	1860.45
732	11.04.2021 15:00:08	9.24	2.477	1378.28
733	11.04.2021 15:20:08	9.25	2.478	1480.74
734	11.04.2021 15:40:08	9.26	2.478	1302.25
735	11.04.2021 16:00:08	9.33	2.479	1245.29
736	11.04.2021 16:20:08	9.39	2.478	1165.57
737	11.04.2021 16:40:08	9.36	2.479	258.197
738	11.04.2021 17:00:08	9.42	2.478	326.434
739	11.04.2021 17:20:08	9.44	2.478	353.074
740	11.04.2021 17:40:08	9.51	2.479	482.172
741	11.04.2021 18:00:08	9.55	2.479	246.721
742	11.04.2021 18:20:08	9.63	2.479	493.443
743	11.04.2021 18:40:08	9.66	2.48	147.951
744	11.04.2021 19:00:08	9.75	2.479	98.5656
745	11.04.2021 19:20:07	9.81	2.48	34.0164
746	11.04.2021 19:40:07	9.81	2.479	7.58197
747	11.04.2021 20:00:07	9.82	2.479	0
748	11.04.2021 20:20:07	9.9	2.479	0
749	11.04.2021 20:40:07	9.99	2.48	0
750	11.04.2021 21:00:07	10.06	2.48	0
751	11.04.2021 21:20:07	10.03	2.48	0
752	11.04.2021 21:40:07	10.06	2.48	0
753	11.04.2021 22:00:07	10.05	2.479	0
754	11.04.2021 22:20:07	10.15	2.48	0
755	11.04.2021 22:40:07	10.17	2.48	0
756	11.04.2021 23:00:07	10.2	2.48	0
757	11.04.2021 23:20:07	10.2	2.48	0
758	11.04.2021 23:40:07	10.21	2.479	-3.68852
759	12.04.2021 00:00:07	10.24	2.48	0
760	12.04.2021 00:20:07	10.24	2.48	-3.68852
761	12.04.2021 00:40:07	10.22	2.48	0
762	12.04.2021 01:00:07	10.22	2.48	0
763	12.04.2021 01:20:08	10.26	2.479	0
764	12.04.2021 01:40:08	10.32	2.48	0
765	12.04.2021 02:00:08	10.28	2.479	0
766	12.04.2021 02:20:08	10.27	2.479	0
767	12.04.2021 02:40:08	10.33	2.479	0
768	12.04.2021 03:00:08	10.25	2.48	0
769	12.04.2021 03:20:08	10.25	2.48	0
770	12.04.2021 03:40:08	10.18	2.479	0
771	12.04.2021 04:00:08	10.19	2.48	-3.68852
772	12.04.2021 04:20:08	10.23	2.479	0
773	12.04.2021 04:40:08	10.2	2.479	0
774	12.04.2021 05:00:08	10.25	2.479	0
775	12.04.2021 05:20:08	10.12	2.478	0
776	12.04.2021 05:40:08	10.1	2.479	0
777	12.04.2021 06:00:08	10.12	2.479	3.68852
778	12.04.2021 06:20:08	10.08	2.479	22.7459
779	12.04.2021 06:40:08	10.05	2.479	60.6557
780	12.04.2021 07:00:08	10.05	2.478	117.623
781	12.04.2021 07:20:07	10.01	2.478	178.279
782	12.04.2021 07:40:07	10.02	2.478	129.098
783	12.04.2021 08:00:07	9.95	2.478	220.082
784	12.04.2021 08:20:07	9.94	2.479	493.443
785	12.04.2021 08:40:07	9.88	2.477	702.254
786	12.04.2021 09:00:07	9.86	2.477	842.828
787	12.04.2021 09:20:07	9.83	2.478	1055.53
788	12.04.2021 09:40:07	9.77	2.478	1006.15
789	12.04.2021 10:00:07	9.76	2.478	1211.07
790	12.04.2021 10:20:07	9.72	2.477	725.205
791	12.04.2021 10:40:07	9.69	2.478	1454.1
792	12.04.2021 11:00:07	9.66	2.478	1522.54
793	12.04.2021 11:20:07	9.67	2.478	1427.66
794	12.04.2021 11:40:07	9.67	2.479	1408.61
795	12.04.2021 12:00:07	9.71	2.48	1454.1
796	12.04.2021 12:20:07	9.63	2.48	1499.8
797	12.04.2021 12:40:07	9.71	2.481	1549.18
798	12.04.2021 13:00:07	9.69	2.482	1590.78
799	12.04.2021 13:20:08	9.66	2.482	687.09
800	12.04.2021 13:40:08	9.71	2.483	1461.68
801	12.04.2021 14:00:08	9.84	2.483	755.533
802	12.04.2021 14:20:08	9.79	2.484	789.754
803	12.04.2021 14:40:08	9.93	2.484	482.172
804	12.04.2021 15:00:08	9.91	2.484	254.303
805	12.04.2021 15:20:08	9.97	2.484	182.172
806	12.04.2021 15:40:08	10.06	2.484	208.811
807	12.04.2021 16:00:08	10.07	2.485	390.984
808	12.04.2021 16:20:08	10.19	2.484	326.434
809	12.04.2021 16:40:08	10.27	2.485	220.082
810	12.04.2021 17:00:08	10.34	2.485	90.9836
811	12.04.2021 17:20:08	10.34	2.485	72.1311
812	12.04.2021 17:40:08	10.44	2.485	49.1803
813	12.04.2021 18:00:08	10.5	2.486	60.6557
814	12.04.2021 18:20:08	10.61	2.486	26.4344
815	12.04.2021 18:40:08	10.6	2.486	7.58197
816	12.04.2021 19:00:08	10.64	2.485	15.1639
817	12.04.2021 19:20:07	10.7	2.486	3.68852
818	12.04.2021 19:40:07	10.72	2.485	0
819	12.04.2021 20:00:07	10.78	2.485	0
820	12.04.2021 20:20:07	10.79	2.485	0
821	12.04.2021 20:40:07	10.84	2.486	0
822	12.04.2021 21:00:07	10.83	2.486	0
823	12.04.2021 21:20:07	10.83	2.485	0
824	12.04.2021 21:40:07	10.82	2.485	0
825	12.04.2021 22:00:07	10.83	2.485	0
826	12.04.2021 22:20:07	10.85	2.486	0
827	12.04.2021 22:40:07	10.76	2.485	0
828	12.04.2021 23:00:07	10.79	2.485	0
829	12.04.2021 23:20:07	10.78	2.484	0
830	12.04.2021 23:40:07	10.8	2.483	-3.68852
831	13.04.2021 00:00:07	10.72	2.484	0
832	13.04.2021 00:20:07	10.73	2.484	0
833	13.04.2021 00:40:07	10.66	2.484	0
834	13.04.2021 01:00:07	10.63	2.483	0
835	13.04.2021 01:20:08	10.57	2.484	0
836	13.04.2021 01:40:08	10.55	2.483	0
837	13.04.2021 02:00:08	10.51	2.483	0
838	13.04.2021 02:20:08	10.44	2.482	0
839	13.04.2021 02:40:08	10.42	2.483	0
840	13.04.2021 03:00:08	10.31	2.482	0
841	13.04.2021 03:20:08	10.33	2.481	0
842	13.04.2021 03:40:08	10.29	2.481	0
843	13.04.2021 04:00:08	10.23	2.481	0
844	13.04.2021 04:20:08	10.24	2.48	0
845	13.04.2021 04:40:08	10.19	2.48	0
846	13.04.2021 05:00:08	10.08	2.48	0
847	13.04.2021 05:20:08	10.09	2.479	0
848	13.04.2021 05:40:08	10.05	2.478	0
849	13.04.2021 06:00:08	9.92	2.479	0
850	13.04.2021 06:20:08	9.96	2.477	11.2705
851	13.04.2021 06:40:08	9.88	2.477	30.3279
852	13.04.2021 07:00:08	9.82	2.478	64.5492
853	13.04.2021 07:20:07	9.79	2.477	53.0738
854	13.04.2021 07:40:07	9.69	2.477	75.8197
855	13.04.2021 08:00:07	9.69	2.476	117.623
856	13.04.2021 08:20:07	9.71	2.476	178.279
857	13.04.2021 08:40:07	9.56	2.475	235.246
858	13.04.2021 09:00:07	9.51	2.474	288.525
859	13.04.2021 09:20:07	9.47	2.475	280.943
860	13.04.2021 09:40:07	9.46	2.474	239.139
861	13.04.2021 10:00:07	9.41	2.474	220.082
862	13.04.2021 10:20:07	9.33	2.474	254.303
863	13.04.2021 10:40:07	9.27	2.474	334.016
864	13.04.2021 11:00:07	9.29	2.474	314.959
865	13.04.2021 11:20:07	9.24	2.474	349.18
866	13.04.2021 11:40:07	9.22	2.473	402.459
867	13.04.2021 12:00:07	9.21	2.474	504.918
868	13.04.2021 12:20:07	9.11	2.474	512.5
869	13.04.2021 12:40:07	9.08	2.474	436.475
870	13.04.2021 13:00:07	9.09	2.474	280.943
871	13.04.2021 13:20:08	9	2.475	520.082
872	13.04.2021 13:40:08	9.01	2.475	588.525
873	13.04.2021 14:00:08	8.96	2.474	345.492
874	13.04.2021 14:20:08	8.92	2.475	410.041
875	13.04.2021 14:40:08	8.86	2.476	204.918
876	13.04.2021 15:00:08	8.9	2.476	288.525
877	13.04.2021 15:20:08	8.88	2.476	227.664
878	13.04.2021 15:40:08	8.81	2.477	155.533
879	13.04.2021 16:00:08	8.83	2.478	170.697
880	13.04.2021 16:20:08	8.79	2.478	174.59
881	13.04.2021 16:40:08	8.75	2.478	163.115
882	13.04.2021 17:00:08	8.76	2.479	117.623
883	13.04.2021 17:20:08	8.66	2.479	106.148
884	13.04.2021 17:40:08	8.71	2.48	102.459
885	13.04.2021 18:00:08	8.71	2.481	75.8197
886	13.04.2021 18:20:08	8.62	2.48	53.0738
887	13.04.2021 18:40:08	8.58	2.48	41.5984
888	13.04.2021 19:00:08	8.61	2.48	22.7459
889	13.04.2021 19:20:07	8.61	2.48	7.58197
890	13.04.2021 19:40:07	8.53	2.48	0
891	13.04.2021 20:00:07	8.53	2.48	0
892	13.04.2021 20:20:07	8.55	2.48	0
893	13.04.2021 20:40:07	8.52	2.48	0
894	13.04.2021 21:00:07	8.45	2.479	0
895	13.04.2021 21:20:07	8.42	2.48	0
896	13.04.2021 21:40:07	8.37	2.48	0
897	13.04.2021 22:00:07	8.37	2.48	-3.68852
898	13.04.2021 22:20:07	8.34	2.479	3.68852
899	13.04.2021 22:40:07	8.27	2.479	0
900	13.04.2021 23:00:07	8.3	2.479	0
901	13.04.2021 23:20:07	8.25	2.479	0
902	13.04.2021 23:40:07	8.25	2.478	0
903	14.04.2021 00:00:07	8.25	2.479	0
904	14.04.2021 00:20:07	8.14	2.477	0
905	14.04.2021 00:40:07	8.19	2.477	0
906	14.04.2021 01:00:07	8.07	2.477	0
907	14.04.2021 01:20:08	8.12	2.477	3.68852
908	14.04.2021 01:40:08	8.08	2.477	0
909	14.04.2021 02:00:08	7.98	2.475	0
910	14.04.2021 02:20:08	8	2.477	0
911	14.04.2021 02:40:08	7.97	2.476	0
912	14.04.2021 03:00:08	7.9	2.476	-3.68852
913	14.04.2021 03:20:08	7.84	2.475	3.68852
914	14.04.2021 03:40:08	7.86	2.475	-7.58197
915	14.04.2021 04:00:08	7.84	2.475	0
916	14.04.2021 04:20:08	7.85	2.475	0
917	14.04.2021 04:40:08	7.78	2.474	0
918	14.04.2021 05:00:08	7.74	2.475	0
919	14.04.2021 05:20:08	7.71	2.475	0
920	14.04.2021 05:40:08	7.68	2.474	0
921	14.04.2021 06:00:08	7.66	2.475	0
922	14.04.2021 06:20:08	7.61	2.474	11.2705
923	14.04.2021 06:40:08	7.59	2.475	30.3279
924	14.04.2021 07:00:08	7.49	2.474	49.1803
925	14.04.2021 07:20:07	7.54	2.475	117.623
926	14.04.2021 07:40:07	7.48	2.475	235.246
927	14.04.2021 08:00:07	7.49	2.475	383.402
928	14.04.2021 08:20:07	7.46	2.474	413.73
929	14.04.2021 08:40:07	7.41	2.475	307.377
930	14.04.2021 09:00:07	7.4	2.475	520.082
931	14.04.2021 09:20:07	7.38	2.475	698.566
932	14.04.2021 09:40:07	7.37	2.475	793.443
933	14.04.2021 10:00:07	7.24	2.476	1192.21
934	14.04.2021 10:20:07	7.34	2.476	721.312
935	14.04.2021 10:40:07	7.25	2.477	797.336
936	14.04.2021 11:00:07	7.2	2.477	782.172
937	14.04.2021 11:20:07	7.27	2.479	793.443
938	14.04.2021 11:40:07	7.21	2.48	664.344
939	14.04.2021 12:00:07	7.2	2.48	671.926
940	14.04.2021 12:20:07	7.17	2.482	1013.73
941	14.04.2021 12:40:07	7.18	2.483	968.238
942	14.04.2021 13:00:07	7.16	2.485	330.328
943	14.04.2021 13:20:08	7.17	2.486	440.369
944	14.04.2021 13:40:08	7.15	2.487	1188.32
945	14.04.2021 14:00:08	7.15	2.488	664.344
946	14.04.2021 14:20:08	7.19	2.489	212.5
947	14.04.2021 14:40:08	7.14	2.491	740.369
948	14.04.2021 15:00:08	7.13	2.492	1104.92
949	14.04.2021 15:20:08	7.17	2.492	622.541
950	14.04.2021 15:40:08	7.19	2.493	877.049
951	14.04.2021 16:00:08	7.16	2.494	717.623
952	14.04.2021 16:20:08	7.19	2.495	580.943
953	14.04.2021 16:40:08	7.18	2.496	1104.92
954	14.04.2021 17:00:08	7.23	2.496	637.705
955	14.04.2021 17:20:08	7.28	2.497	353.074
956	14.04.2021 17:40:08	7.3	2.497	280.943
957	14.04.2021 18:00:08	7.24	2.498	216.393
958	14.04.2021 18:20:08	7.23	2.498	185.861
959	14.04.2021 18:40:08	7.32	2.498	102.459
960	14.04.2021 19:00:08	7.33	2.499	60.6557
961	14.04.2021 19:20:07	7.31	2.499	26.4344
962	14.04.2021 19:40:07	7.39	2.499	7.58197
963	14.04.2021 20:00:07	7.31	2.5	0
964	14.04.2021 20:20:07	7.37	2.499	3.68852
965	14.04.2021 20:40:07	7.33	2.499	0
966	14.04.2021 21:00:07	7.39	2.499	-3.68852
967	14.04.2021 21:20:07	7.41	2.499	0
968	14.04.2021 21:40:07	7.38	2.498	0
969	14.04.2021 22:00:07	7.38	2.498	3.68852
970	14.04.2021 22:20:07	7.41	2.498	0
971	14.04.2021 22:40:07	7.42	2.498	0
972	14.04.2021 23:00:07	7.39	2.497	0
973	14.04.2021 23:20:07	7.39	2.497	0
974	14.04.2021 23:40:07	7.39	2.496	0
975	15.04.2021 00:00:07	7.38	2.496	0
976	15.04.2021 00:20:07	7.35	2.496	-3.68852
977	15.04.2021 00:40:07	7.31	2.495	0
978	15.04.2021 01:00:07	7.35	2.495	0
979	15.04.2021 01:20:08	7.32	2.494	0
980	15.04.2021 01:40:08	7.31	2.494	0
981	15.04.2021 02:00:08	7.26	2.493	0
982	15.04.2021 02:20:08	7.26	2.493	-3.68852
983	15.04.2021 02:40:08	7.19	2.492	0
984	15.04.2021 03:00:08	7.22	2.491	0
985	15.04.2021 03:20:08	7.19	2.49	-3.68852
986	15.04.2021 03:40:08	7.12	2.491	0
987	15.04.2021 04:00:08	7.1	2.49	-3.68852
988	15.04.2021 04:20:08	7.09	2.49	-3.68852
989	15.04.2021 04:40:08	7.14	2.488	3.68852
990	15.04.2021 05:00:08	7.07	2.488	0
991	15.04.2021 05:20:08	7.04	2.488	0
992	15.04.2021 05:40:08	6.99	2.488	0
993	15.04.2021 06:00:08	6.99	2.487	3.68852
994	15.04.2021 06:20:08	6.94	2.486	26.4344
995	15.04.2021 06:40:08	6.93	2.485	79.7131
996	15.04.2021 07:00:08	6.87	2.485	159.426
997	15.04.2021 07:20:07	6.9	2.485	216.393
998	15.04.2021 07:40:07	6.84	2.484	330.328
999	15.04.2021 08:00:07	6.77	2.484	368.238
1000	15.04.2021 08:20:07	6.77	2.483	463.115
1001	15.04.2021 08:40:07	6.69	2.483	641.598
1002	15.04.2021 09:00:07	6.71	2.483	637.705
1003	15.04.2021 09:20:07	6.69	2.482	823.77
1004	15.04.2021 09:40:07	6.69	2.482	778.279
1005	15.04.2021 10:00:07	6.66	2.482	884.631
1006	15.04.2021 10:20:07	6.54	2.482	793.443
1007	15.04.2021 10:40:07	6.59	2.483	706.148
1008	15.04.2021 11:00:07	6.54	2.484	721.312
1009	15.04.2021 11:20:07	6.51	2.485	618.852
1010	15.04.2021 11:40:07	6.55	2.486	523.975
1011	15.04.2021 12:00:07	6.53	2.487	223.975
1012	15.04.2021 12:20:07	6.53	2.488	497.336
1013	15.04.2021 12:40:07	6.44	2.49	288.525
1014	15.04.2021 13:00:07	6.47	2.491	1226.43
1015	15.04.2021 13:20:08	6.53	2.492	820.082
1016	15.04.2021 13:40:08	6.49	2.493	1195.9
1017	15.04.2021 14:00:08	6.53	2.495	470.697
1018	15.04.2021 14:20:08	6.49	2.495	554.303
1019	15.04.2021 14:40:08	6.56	2.495	960.451
1020	15.04.2021 15:00:08	6.55	2.497	592.213
1021	15.04.2021 15:20:08	6.52	2.498	778.279
1022	15.04.2021 15:40:08	6.56	2.499	827.664
1023	15.04.2021 16:00:08	6.59	2.499	550.41
1024	15.04.2021 16:20:08	6.57	2.5	413.73
1025	15.04.2021 16:40:08	6.57	2.5	599.795
1026	15.04.2021 17:00:08	6.61	2.5	413.73
1027	15.04.2021 17:20:08	6.6	2.501	307.377
1028	15.04.2021 17:40:08	6.67	2.502	485.861
1029	15.04.2021 18:00:08	6.65	2.502	220.082
1030	15.04.2021 18:20:08	6.66	2.504	182.172
1031	15.04.2021 18:40:08	6.71	2.504	155.533
1032	15.04.2021 19:00:08	6.76	2.504	79.7131
1033	15.04.2021 19:20:07	6.71	2.505	30.3279
1034	15.04.2021 19:40:07	6.72	2.504	7.58197
1035	15.04.2021 20:00:07	6.73	2.505	0
1036	15.04.2021 20:20:07	6.71	2.504	0
1037	15.04.2021 20:40:07	6.73	2.505	0
1038	15.04.2021 21:00:07	6.79	2.505	0
1039	15.04.2021 21:20:07	6.74	2.504	0
1040	15.04.2021 21:40:07	6.81	2.503	0
1041	15.04.2021 22:00:07	6.8	2.504	0
1042	15.04.2021 22:20:07	6.78	2.503	0
1043	15.04.2021 22:40:07	6.77	2.503	0
1044	15.04.2021 23:00:07	6.78	2.502	-3.68852
1045	15.04.2021 23:20:07	6.77	2.503	0
1046	15.04.2021 23:40:07	6.75	2.501	0
1047	16.04.2021 00:00:07	6.79	2.501	-3.68852
1048	16.04.2021 00:20:07	6.72	2.5	-3.68852
1049	16.04.2021 00:40:07	6.75	2.5	-3.68852
1050	16.04.2021 01:00:07	6.75	2.499	-3.68852
1051	16.04.2021 01:20:08	6.73	2.499	0
1052	16.04.2021 01:40:08	6.68	2.498	0
1053	16.04.2021 02:00:08	6.75	2.497	0
1054	16.04.2021 02:20:08	6.67	2.497	0
1055	16.04.2021 02:40:08	6.65	2.496	0
1056	16.04.2021 03:00:08	6.62	2.497	0
1057	16.04.2021 03:20:08	6.55	2.495	0
1058	16.04.2021 03:40:08	6.6	2.494	3.68852
1059	16.04.2021 04:00:08	6.54	2.494	-3.68852
1060	16.04.2021 04:20:08	6.53	2.493	0
1061	16.04.2021 04:40:08	6.51	2.493	0
1062	16.04.2021 05:00:08	6.45	2.492	0
1063	16.04.2021 05:20:08	6.43	2.492	0
1064	16.04.2021 05:40:08	6.48	2.492	0
1065	16.04.2021 06:00:08	6.41	2.491	3.68852
1066	16.04.2021 06:20:08	6.36	2.491	26.4344
1067	16.04.2021 06:40:08	6.34	2.491	56.7623
1068	16.04.2021 07:00:08	6.32	2.491	94.8771
1069	16.04.2021 07:20:07	6.34	2.49	113.73
1070	16.04.2021 07:40:07	6.3	2.49	208.811
1071	16.04.2021 08:00:07	6.3	2.489	273.361
1072	16.04.2021 08:20:07	6.24	2.49	451.844
1073	16.04.2021 08:40:07	6.22	2.489	375.82
1074	16.04.2021 09:00:07	6.21	2.489	379.508
1075	16.04.2021 09:20:07	6.12	2.489	387.295
1076	16.04.2021 09:40:07	6.16	2.489	447.951
1077	16.04.2021 10:00:07	6.1	2.49	493.443
1078	16.04.2021 10:20:07	6.09	2.489	554.303
1079	16.04.2021 10:40:07	6.07	2.49	618.852
1080	16.04.2021 11:00:07	6.04	2.491	736.475
1081	16.04.2021 11:20:07	6.06	2.491	554.303
1082	16.04.2021 11:40:07	6.03	2.491	641.598
1083	16.04.2021 12:00:07	6.01	2.493	467.008
1084	16.04.2021 12:20:07	6.02	2.493	523.975
1085	16.04.2021 12:40:07	6.02	2.493	971.926
1086	16.04.2021 13:00:07	6.01	2.495	744.057
1087	16.04.2021 13:20:08	5.99	2.495	542.828
1088	16.04.2021 13:40:08	6.03	2.497	512.5
1089	16.04.2021 14:00:08	5.99	2.497	413.73
1090	16.04.2021 14:20:08	6.01	2.498	288.525
1091	16.04.2021 14:40:08	5.99	2.5	360.656
1092	16.04.2021 15:00:08	6.04	2.501	467.008
1093	16.04.2021 15:20:08	6.03	2.502	1636.48
1094	16.04.2021 15:40:08	6.04	2.502	713.73
1095	16.04.2021 16:00:08	6.08	2.505	770.697
1096	16.04.2021 16:20:08	6.1	2.507	1078.28
1097	16.04.2021 16:40:08	6.13	2.506	785.861
1098	16.04.2021 17:00:08	6.06	2.506	778.279
1099	16.04.2021 17:20:08	6.13	2.509	1006.15
1100	16.04.2021 17:40:08	6.13	2.509	413.73
1101	16.04.2021 18:00:08	6.22	2.509	337.91
1102	16.04.2021 18:20:08	6.24	2.511	144.262
1103	16.04.2021 18:40:08	6.21	2.511	87.2951
1104	16.04.2021 19:00:08	6.23	2.512	30.3279
1105	16.04.2021 19:20:07	6.28	2.512	18.8525
1106	16.04.2021 19:40:07	6.27	2.514	7.58197
1107	16.04.2021 20:00:07	6.36	2.513	0
1108	16.04.2021 20:20:07	6.36	2.514	0
1109	16.04.2021 20:40:07	6.37	2.513	0
1110	16.04.2021 21:00:07	6.42	2.513	0
1111	16.04.2021 21:20:07	6.42	2.514	-3.68852
1112	16.04.2021 21:40:07	6.48	2.513	0
1113	16.04.2021 22:00:07	6.5	2.513	0
1114	16.04.2021 22:20:07	6.53	2.513	0
1115	16.04.2021 22:40:07	6.53	2.513	3.68852
1116	16.04.2021 23:00:07	6.51	2.512	-3.68852
1117	16.04.2021 23:20:07	6.5	2.512	0
1118	16.04.2021 23:40:07	6.57	2.513	3.68852
1119	17.04.2021 00:00:07	6.56	2.512	0
1120	17.04.2021 00:20:07	6.54	2.512	0
1121	17.04.2021 00:40:07	6.54	2.511	0
1122	17.04.2021 01:00:07	6.59	2.511	0
1123	17.04.2021 01:20:08	6.55	2.51	-3.68852
1124	17.04.2021 01:40:08	6.55	2.51	0
1125	17.04.2021 02:00:08	6.55	2.51	3.68852
1126	17.04.2021 02:20:08	6.61	2.51	0
1127	17.04.2021 02:40:08	6.57	2.509	0
1128	17.04.2021 03:00:08	6.54	2.508	-3.68852
1129	17.04.2021 03:20:08	6.51	2.509	0
1130	17.04.2021 03:40:08	6.56	2.508	3.68852
1131	17.04.2021 04:00:08	6.56	2.508	0
1132	17.04.2021 04:20:08	6.55	2.508	0
1133	17.04.2021 04:40:08	6.51	2.507	0
1134	17.04.2021 05:00:08	6.56	2.506	0
1135	17.04.2021 05:20:08	6.49	2.507	0
1136	17.04.2021 05:40:08	6.49	2.506	0
1137	17.04.2021 06:00:08	6.56	2.505	7.58197
1138	17.04.2021 06:20:08	6.44	2.505	11.2705
1139	17.04.2021 06:40:08	6.49	2.504	34.0164
1140	17.04.2021 07:00:08	6.47	2.505	64.5492
1141	17.04.2021 07:20:07	6.44	2.504	117.623
1142	17.04.2021 07:40:07	6.43	2.504	182.172
1143	17.04.2021 08:00:07	6.47	2.504	216.393
1144	17.04.2021 08:20:07	6.4	2.504	303.689
1145	17.04.2021 08:40:07	6.39	2.503	345.492
1146	17.04.2021 09:00:07	6.38	2.503	413.73
1147	17.04.2021 09:20:07	6.41	2.503	470.697
1148	17.04.2021 09:40:07	6.36	2.503	520.082
1149	17.04.2021 10:00:07	6.31	2.502	535.246
1150	17.04.2021 10:20:07	6.34	2.503	561.885
1151	17.04.2021 10:40:07	6.37	2.504	523.975
1152	17.04.2021 11:00:07	6.36	2.505	656.762
1153	17.04.2021 11:20:07	6.36	2.504	512.5
1154	17.04.2021 11:40:07	6.3	2.506	428.893
1155	17.04.2021 12:00:07	6.34	2.506	516.393
1156	17.04.2021 12:20:07	6.32	2.508	463.115
1157	17.04.2021 12:40:07	6.36	2.507	482.172
1158	17.04.2021 13:00:08	6.34	2.508	459.426
1159	17.04.2021 13:20:08	6.35	2.51	675.82
1160	17.04.2021 13:40:08	6.38	2.511	603.689
1161	17.04.2021 14:00:08	6.37	2.513	330.328
1162	17.04.2021 14:20:08	6.39	2.513	653.074
1163	17.04.2021 14:40:08	6.41	2.513	303.689
1164	17.04.2021 15:00:08	6.41	2.514	728.893
1165	17.04.2021 15:20:08	6.48	2.514	710.041
1166	17.04.2021 15:40:08	6.52	2.515	561.885
1167	17.04.2021 16:00:08	6.52	2.515	527.664
1168	17.04.2021 16:20:08	6.57	2.515	425.205
1169	17.04.2021 16:40:08	6.56	2.516	258.197
1170	17.04.2021 17:00:08	6.6	2.517	239.139
1171	17.04.2021 17:20:08	6.59	2.517	178.279
1172	17.04.2021 17:40:08	6.64	2.517	353.074
1173	17.04.2021 18:00:08	6.69	2.517	504.918
1174	17.04.2021 18:20:08	6.71	2.518	106.148
1175	17.04.2021 18:40:08	6.75	2.518	87.2951
1176	17.04.2021 19:00:07	6.79	2.518	60.6557
1177	17.04.2021 19:20:07	6.81	2.517	18.8525
1178	17.04.2021 19:40:07	6.85	2.519	3.68852
1179	17.04.2021 20:00:07	6.82	2.518	0
1180	17.04.2021 20:20:07	6.9	2.518	0
1181	17.04.2021 20:40:07	6.94	2.518	-3.68852
1182	17.04.2021 21:00:07	6.91	2.518	0
1183	17.04.2021 21:20:07	6.93	2.517	-3.68852
1184	17.04.2021 21:40:07	6.93	2.518	0
1185	17.04.2021 22:00:07	7.01	2.517	0
1186	17.04.2021 22:20:07	6.99	2.517	0
1187	17.04.2021 22:40:07	7.03	2.518	0
1188	17.04.2021 23:00:07	7.03	2.516	0
1189	17.04.2021 23:20:07	7.04	2.517	-3.68852
1190	17.04.2021 23:40:07	7.02	2.516	0
1191	18.04.2021 00:00:07	7.05	2.516	-3.68852
1192	18.04.2021 00:20:07	7.02	2.515	0
1193	18.04.2021 00:40:07	7.08	2.514	-3.68852
1194	18.04.2021 01:00:08	7.11	2.515	0
1195	18.04.2021 01:20:08	7.04	2.515	0
1196	18.04.2021 01:40:08	7.06	2.515	0
1197	18.04.2021 02:00:08	7.04	2.516	-3.68852
1198	18.04.2021 02:20:08	7.03	2.515	0
1199	18.04.2021 02:40:08	7.01	2.515	0
1200	18.04.2021 03:00:08	7.01	2.515	0
1201	18.04.2021 03:20:08	7.03	2.514	0
1202	18.04.2021 03:40:08	7.1	2.513	0
1203	18.04.2021 04:00:08	7.04	2.514	-3.68852
1204	18.04.2021 04:20:08	7.01	2.513	0
1205	18.04.2021 04:40:08	6.99	2.512	0
1206	18.04.2021 05:00:08	6.99	2.512	-3.68852
1207	18.04.2021 05:20:08	6.98	2.513	3.68852
1208	18.04.2021 05:40:08	6.97	2.513	0
1209	18.04.2021 06:00:08	7.02	2.512	0
1210	18.04.2021 06:20:08	6.97	2.512	7.58197
1211	18.04.2021 06:40:08	6.94	2.511	11.2705
1212	18.04.2021 07:00:07	6.93	2.511	22.7459
1213	18.04.2021 07:20:07	6.91	2.512	30.3279
1214	18.04.2021 07:40:07	6.91	2.511	41.5984
1215	18.04.2021 08:00:07	6.9	2.511	60.6557
1216	18.04.2021 08:20:07	6.92	2.511	64.5492
1217	18.04.2021 08:40:07	6.9	2.511	75.8197
1218	18.04.2021 09:00:07	6.91	2.512	98.5656
1219	18.04.2021 09:20:07	6.88	2.511	102.459
1220	18.04.2021 09:40:07	6.85	2.51	117.623
1221	18.04.2021 10:00:07	6.88	2.51	113.73
1222	18.04.2021 10:20:07	6.84	2.509	159.426
1223	18.04.2021 10:40:07	6.81	2.51	239.139
1224	18.04.2021 11:00:07	6.83	2.511	254.303
1225	18.04.2021 11:20:07	6.77	2.51	284.631
1226	18.04.2021 11:40:07	6.8	2.51	402.459
1227	18.04.2021 12:00:07	6.81	2.511	417.623
1228	18.04.2021 12:20:07	6.77	2.511	482.172
1229	18.04.2021 12:40:07	6.75	2.511	653.074
1230	18.04.2021 13:00:08	6.81	2.511	557.992
1231	18.04.2021 13:20:08	6.78	2.511	413.73
1232	18.04.2021 13:40:08	6.76	2.511	330.328
1233	18.04.2021 14:00:08	6.75	2.511	432.787
1234	18.04.2021 14:20:08	6.77	2.513	410.041
1235	18.04.2021 14:40:08	6.71	2.512	379.508
1236	18.04.2021 15:00:08	6.81	2.512	288.525
1237	18.04.2021 15:20:08	6.74	2.514	273.361
1238	18.04.2021 15:40:08	6.83	2.515	231.557
1239	18.04.2021 16:00:08	6.78	2.515	155.533
1240	18.04.2021 16:20:08	6.79	2.516	102.459
1241	18.04.2021 16:40:08	6.84	2.517	189.754
1242	18.04.2021 17:00:08	6.83	2.516	178.279
1243	18.04.2021 17:20:08	6.86	2.516	125.205
1244	18.04.2021 17:40:08	6.85	2.517	227.664
1245	18.04.2021 18:00:08	6.87	2.517	167.008
1246	18.04.2021 18:20:08	6.89	2.518	167.008
1247	18.04.2021 18:40:08	6.9	2.518	102.459
1248	18.04.2021 19:00:07	6.92	2.518	75.8197
1249	18.04.2021 19:20:07	6.98	2.519	45.4918
1250	18.04.2021 19:40:07	6.93	2.518	7.58197
1251	18.04.2021 20:00:07	6.99	2.518	0
1252	18.04.2021 20:20:07	7	2.518	-3.68852
1253	18.04.2021 20:40:07	7.01	2.519	0
1254	18.04.2021 21:00:07	7.05	2.518	0
1255	18.04.2021 21:20:07	7.06	2.518	0
1256	18.04.2021 21:40:07	7.02	2.519	0
1257	18.04.2021 22:00:07	7.07	2.519	0
1258	18.04.2021 22:20:07	7.07	2.519	0
1259	18.04.2021 22:40:07	7.06	2.517	0
1260	18.04.2021 23:00:07	7.11	2.517	-3.68852
1261	18.04.2021 23:20:07	7.1	2.517	0
1262	18.04.2021 23:40:07	7.08	2.518	0
1263	19.04.2021 00:00:07	7.1	2.518	0
1264	19.04.2021 00:20:07	7.11	2.517	0
1265	19.04.2021 00:40:07	7.15	2.518	0
1266	19.04.2021 01:00:08	7.13	2.518	0
1267	19.04.2021 01:20:08	7.12	2.519	0
1268	19.04.2021 01:40:08	7.1	2.516	0
1269	19.04.2021 02:00:08	7.15	2.517	0
1270	19.04.2021 02:20:08	7.12	2.517	0
1271	19.04.2021 02:40:08	7.08	2.516	0
1272	19.04.2021 03:00:08	7.12	2.517	3.68852
1273	19.04.2021 03:20:08	7.08	2.516	0
1274	19.04.2021 03:40:08	7.13	2.516	0
1275	19.04.2021 04:00:08	7.11	2.517	0
1276	19.04.2021 04:20:08	7.07	2.516	3.68852
1277	19.04.2021 04:40:08	7.1	2.516	0
1278	19.04.2021 05:00:08	7.02	2.515	0
1279	19.04.2021 05:20:08	7.1	2.516	0
1280	19.04.2021 05:40:08	7.1	2.516	0
1281	19.04.2021 06:00:08	7.11	2.516	7.58197
1282	19.04.2021 06:20:08	7.07	2.515	26.4344
1283	19.04.2021 06:40:08	7.09	2.515	45.4918
1284	19.04.2021 07:00:07	7.03	2.515	56.7623
1285	19.04.2021 07:20:07	7.01	2.515	98.5656
1286	19.04.2021 07:40:07	7.05	2.517	132.787
1287	19.04.2021 08:00:07	7.01	2.513	216.393
1288	19.04.2021 08:20:07	7.01	2.514	390.984
1289	19.04.2021 08:40:07	6.96	2.514	683.402
1290	19.04.2021 09:00:07	7.02	2.515	603.689
1291	19.04.2021 09:20:07	6.98	2.514	668.238
1292	19.04.2021 09:40:07	7.01	2.514	926.435
1293	19.04.2021 10:00:07	6.97	2.514	520.082
1294	19.04.2021 10:20:07	6.97	2.514	489.754
1295	19.04.2021 10:40:07	6.99	2.515	379.508
1296	19.04.2021 11:00:07	6.97	2.516	402.459
1297	19.04.2021 11:20:07	7.01	2.516	447.951
1298	19.04.2021 11:40:07	6.95	2.517	330.328
1299	19.04.2021 12:00:07	7	2.518	463.115
1300	19.04.2021 12:20:07	7	2.518	820.082
1301	19.04.2021 12:40:07	6.97	2.517	512.5
1302	19.04.2021 13:00:08	6.98	2.519	880.738
1303	19.04.2021 13:20:08	7.01	2.519	402.459
1304	19.04.2021 13:40:08	7.04	2.519	72.1311
1305	19.04.2021 14:00:08	7.04	2.52	242.828
1306	19.04.2021 14:20:08	7.1	2.521	785.861
1307	19.04.2021 14:40:08	7.17	2.52	1495.9
1308	19.04.2021 15:00:08	7.09	2.522	1214.96
1309	19.04.2021 15:20:08	7.13	2.521	1040.37
1310	19.04.2021 15:40:08	7.17	2.521	736.475
1311	19.04.2021 16:00:08	7.26	2.522	474.59
1312	19.04.2021 16:20:08	7.28	2.521	516.393
1313	19.04.2021 16:40:08	7.25	2.523	60.6557
1314	19.04.2021 17:00:08	7.31	2.522	299.795
1315	19.04.2021 17:20:08	7.39	2.523	68.2377
1316	19.04.2021 17:40:08	7.29	2.524	53.0738
1317	19.04.2021 18:00:08	7.36	2.524	129.098
1318	19.04.2021 18:20:08	7.45	2.525	72.1311
1319	19.04.2021 18:40:08	7.44	2.523	106.148
1320	19.04.2021 19:00:07	7.51	2.525	72.1311
1321	19.04.2021 19:20:07	7.55	2.524	15.1639
1322	19.04.2021 19:40:07	7.56	2.524	3.68852
1323	19.04.2021 20:00:07	7.57	2.524	0
1324	19.04.2021 20:20:07	7.62	2.524	-3.68852
1325	19.04.2021 20:40:07	7.64	2.524	3.68852
1326	19.04.2021 21:00:07	7.72	2.525	0
1327	19.04.2021 21:20:07	7.77	2.524	-3.68852
1328	19.04.2021 21:40:07	7.72	2.522	0
1329	19.04.2021 22:00:07	7.76	2.523	0
1330	19.04.2021 22:20:07	7.78	2.523	0
1331	19.04.2021 22:40:07	7.75	2.522	0
1332	19.04.2021 23:00:07	7.79	2.521	0
1333	19.04.2021 23:20:07	7.79	2.523	0
1334	19.04.2021 23:40:07	7.85	2.523	0
1335	20.04.2021 00:00:07	7.8	2.523	0
1336	20.04.2021 00:20:07	7.85	2.522	0
1337	20.04.2021 00:40:07	7.84	2.521	0
1338	20.04.2021 01:00:08	7.83	2.523	0
1339	20.04.2021 01:20:08	7.86	2.522	0
1340	20.04.2021 01:40:08	7.84	2.521	0
1341	20.04.2021 02:00:08	7.81	2.522	0
1342	20.04.2021 02:20:08	7.79	2.522	0
1343	20.04.2021 02:40:08	7.87	2.521	0
1344	20.04.2021 03:00:08	7.83	2.521	0
1345	20.04.2021 03:20:08	7.88	2.52	0
1346	20.04.2021 03:40:08	7.81	2.52	0
1347	20.04.2021 04:00:08	7.82	2.52	0
1348	20.04.2021 04:20:08	7.81	2.522	0
1349	20.04.2021 04:40:08	7.79	2.52	0
1350	20.04.2021 05:00:08	7.83	2.52	0
1351	20.04.2021 05:20:08	7.81	2.52	0
1352	20.04.2021 05:40:08	7.8	2.521	0
1353	20.04.2021 06:00:08	7.8	2.52	3.68852
1354	20.04.2021 06:20:08	7.76	2.52	7.58197
1355	20.04.2021 06:40:08	7.76	2.521	26.4344
1356	20.04.2021 07:00:07	7.73	2.52	79.7131
1357	20.04.2021 07:20:07	7.75	2.52	98.5656
1358	20.04.2021 07:40:07	7.74	2.521	75.8197
1359	20.04.2021 08:00:07	7.74	2.52	72.1311
1360	20.04.2021 08:20:07	7.82	2.52	121.311
1361	20.04.2021 08:40:07	7.76	2.521	144.262
1362	20.04.2021 09:00:07	7.76	2.519	314.959
1363	20.04.2021 09:20:07	7.74	2.52	288.525
1364	20.04.2021 09:40:07	7.73	2.521	364.344
1365	20.04.2021 10:00:07	7.69	2.519	265.779
1366	20.04.2021 10:20:07	7.72	2.52	489.754
1367	20.04.2021 10:40:07	7.73	2.52	425.205
1368	20.04.2021 11:00:07	7.7	2.52	1488.32
1369	20.04.2021 11:20:07	7.72	2.52	918.852
1370	20.04.2021 11:40:07	7.71	2.521	1712.3
1371	20.04.2021 12:00:07	7.73	2.521	907.377
1372	20.04.2021 12:20:07	7.68	2.522	550.41
1373	20.04.2021 12:40:07	7.68	2.522	1495.9
1374	20.04.2021 13:00:08	7.71	2.522	349.18
1375	20.04.2021 13:20:08	7.75	2.522	398.566
1376	20.04.2021 13:40:08	7.74	2.522	725.205
1377	20.04.2021 14:00:08	7.75	2.523	611.271
1378	20.04.2021 14:20:08	7.76	2.524	1606.15
1379	20.04.2021 14:40:08	7.8	2.524	1621.31
1380	20.04.2021 15:00:08	7.85	2.526	759.221
1381	20.04.2021 15:20:08	7.83	2.526	417.623
1382	20.04.2021 15:40:08	7.91	2.525	508.607
1383	20.04.2021 16:00:08	8	2.527	436.475
1384	20.04.2021 16:20:08	8.06	2.527	1370.7
1385	20.04.2021 16:40:08	8.1	2.526	1142.83
1386	20.04.2021 17:00:08	8.11	2.527	1047.95
1387	20.04.2021 17:20:08	8.17	2.528	945.287
1388	20.04.2021 17:40:08	8.14	2.528	664.344
1389	20.04.2021 18:00:08	8.28	2.528	504.918
1390	20.04.2021 18:20:08	8.27	2.528	417.623
1391	20.04.2021 18:40:08	8.4	2.528	288.525
1392	20.04.2021 19:00:07	8.42	2.528	155.533
1393	20.04.2021 19:20:07	8.48	2.528	83.4016
1394	20.04.2021 19:40:07	8.59	2.528	15.1639
1395	20.04.2021 20:00:07	8.63	2.528	0
1396	20.04.2021 20:20:07	8.68	2.527	0
1397	20.04.2021 20:40:07	8.75	2.528	0
1398	20.04.2021 21:00:07	8.72	2.527	0
1399	20.04.2021 21:20:07	8.8	2.529	-3.68852
1400	20.04.2021 21:40:07	8.89	2.526	-3.68852
1401	20.04.2021 22:00:07	8.91	2.527	0
1402	20.04.2021 22:20:07	8.9	2.527	0
1403	20.04.2021 22:40:07	9	2.527	0
1404	20.04.2021 23:00:07	8.97	2.527	0
1405	20.04.2021 23:20:07	9.06	2.526	-3.68852
1406	20.04.2021 23:40:07	9.09	2.526	0
1407	21.04.2021 00:00:07	9.06	2.525	0
1408	21.04.2021 00:20:07	9.06	2.526	0
1409	21.04.2021 00:40:07	9.1	2.526	0
1410	21.04.2021 01:00:08	9.13	2.525	0
1411	21.04.2021 01:20:08	9.06	2.526	0
1412	21.04.2021 01:40:08	9.05	2.525	0
1413	21.04.2021 02:00:08	9.02	2.525	-3.68852
1414	21.04.2021 02:20:08	9.07	2.523	0
1415	21.04.2021 02:40:08	9.1	2.525	0
1416	21.04.2021 03:00:08	9.03	2.525	-3.68852
1417	21.04.2021 03:20:08	9.05	2.524	0
1418	21.04.2021 03:40:08	9	2.523	3.68852
1419	21.04.2021 04:00:08	9.02	2.523	0
1420	21.04.2021 04:20:08	9.01	2.523	0
1421	21.04.2021 04:40:08	8.93	2.523	0
1422	21.04.2021 05:00:08	8.97	2.523	0
1423	21.04.2021 05:20:08	8.93	2.522	-3.68852
1424	21.04.2021 05:40:08	8.89	2.521	0
1425	21.04.2021 06:00:08	8.89	2.522	15.1639
1426	21.04.2021 06:20:08	8.88	2.521	45.4918
1427	21.04.2021 06:40:08	8.85	2.521	87.2951
1428	21.04.2021 07:00:07	8.76	2.521	147.951
1429	21.04.2021 07:20:07	8.77	2.519	223.975
1430	21.04.2021 07:40:07	8.74	2.519	322.746
1431	21.04.2021 08:00:07	8.68	2.52	410.041
1432	21.04.2021 08:20:07	8.68	2.519	512.5
1433	21.04.2021 08:40:07	8.66	2.517	618.852
1434	21.04.2021 09:00:07	8.65	2.517	728.893
1435	21.04.2021 09:20:07	8.61	2.517	831.352
1436	21.04.2021 09:40:07	8.54	2.517	941.598
1437	21.04.2021 10:00:07	8.5	2.519	1028.89
1438	21.04.2021 10:20:07	8.55	2.518	1142.83
1439	21.04.2021 10:40:07	8.48	2.52	1234.02
1440	21.04.2021 11:00:07	8.44	2.52	1317.42
1441	21.04.2021 11:20:07	8.45	2.521	1393.44
1442	21.04.2021 11:40:07	8.46	2.521	1457.99
1443	21.04.2021 12:00:07	8.46	2.523	1518.65
1444	21.04.2021 12:20:07	8.55	2.524	1606.15
1445	21.04.2021 12:40:07	8.49	2.525	698.566
1446	21.04.2021 13:00:08	8.57	2.526	463.115
1447	21.04.2021 13:20:08	8.56	2.527	580.943
1448	21.04.2021 13:40:08	8.59	2.528	1719.88
1449	21.04.2021 14:00:08	8.66	2.528	1757.99
1450	21.04.2021 14:20:08	8.68	2.529	664.344
1451	21.04.2021 14:40:08	8.81	2.53	1746.52
1452	21.04.2021 15:00:08	8.88	2.53	690.984
1453	21.04.2021 15:20:08	8.88	2.53	1533.81
1454	21.04.2021 15:40:08	9.01	2.53	1446.52
1455	21.04.2021 16:00:08	9.05	2.53	383.402
1456	21.04.2021 16:20:08	9.15	2.531	326.434
1457	21.04.2021 16:40:08	9.19	2.531	311.271
1458	21.04.2021 17:00:08	9.34	2.531	1009.84
1459	21.04.2021 17:20:08	9.45	2.53	869.467
1460	21.04.2021 17:40:08	9.46	2.53	455.533
1461	21.04.2021 18:00:08	9.56	2.531	410.041
1462	21.04.2021 18:20:08	9.67	2.531	220.082
1463	21.04.2021 18:40:08	9.72	2.531	273.361
1464	21.04.2021 19:00:07	9.84	2.529	197.336
1465	21.04.2021 19:20:07	9.87	2.529	83.4016
1466	21.04.2021 19:40:07	9.99	2.53	22.7459
1467	21.04.2021 20:00:07	10.06	2.53	3.68852
1468	21.04.2021 20:20:07	10.21	2.53	-3.68852
1469	21.04.2021 20:40:07	10.17	2.53	0
1470	21.04.2021 21:00:07	10.23	2.53	0
1471	21.04.2021 21:20:07	10.27	2.53	-3.68852
1472	21.04.2021 21:40:07	10.38	2.529	3.68852
1473	21.04.2021 22:00:07	10.4	2.529	-3.68852
1474	21.04.2021 22:20:07	10.43	2.528	0
1475	21.04.2021 22:40:07	10.52	2.529	0
1476	21.04.2021 23:00:07	10.47	2.528	-3.68852
1477	21.04.2021 23:20:07	10.57	2.526	0
1478	21.04.2021 23:40:07	10.57	2.527	-3.68852
1479	22.04.2021 00:00:07	10.57	2.526	0
1480	22.04.2021 00:20:07	10.55	2.525	-3.68852
1481	22.04.2021 00:40:07	10.65	2.526	0
1482	22.04.2021 01:00:08	10.59	2.526	3.68852
1483	22.04.2021 01:20:08	10.59	2.527	0
1484	22.04.2021 01:40:08	10.57	2.525	0
1485	22.04.2021 02:00:08	10.61	2.526	-3.68852
1486	22.04.2021 02:20:08	10.59	2.524	0
1487	22.04.2021 02:40:08	10.57	2.524	-3.68852
1488	22.04.2021 03:00:08	10.55	2.525	0
1489	22.04.2021 03:20:08	10.53	2.524	3.68852
1490	22.04.2021 03:40:08	10.49	2.524	-3.68852
1491	22.04.2021 04:00:08	10.44	2.524	0
1492	22.04.2021 04:20:08	10.46	2.524	0
1493	22.04.2021 04:40:08	10.45	2.523	0
1494	22.04.2021 05:00:08	10.4	2.524	0
1495	22.04.2021 05:20:08	10.41	2.524	0
1496	22.04.2021 05:40:08	10.35	2.523	0
1497	22.04.2021 06:00:08	10.28	2.523	18.8525
1498	22.04.2021 06:20:08	10.25	2.523	56.7623
1499	22.04.2021 06:40:08	10.22	2.523	94.8771
1500	22.04.2021 07:00:07	10.2	2.521	159.426
1501	22.04.2021 07:20:07	10.21	2.521	231.557
1502	22.04.2021 07:40:07	10.14	2.521	322.746
1503	22.04.2021 08:00:07	10.08	2.521	444.057
1504	22.04.2021 08:20:07	10.05	2.521	493.443
1505	22.04.2021 08:40:07	10.03	2.52	668.238
1506	22.04.2021 09:00:07	10	2.52	865.574
1507	22.04.2021 09:20:07	9.96	2.52	653.074
1508	22.04.2021 09:40:07	9.93	2.52	979.508
1509	22.04.2021 10:00:07	9.9	2.521	873.156
1510	22.04.2021 10:20:07	9.85	2.52	785.861
1511	22.04.2021 10:40:07	9.89	2.521	1294.67
1512	22.04.2021 11:00:07	9.8	2.521	645.492
1513	22.04.2021 11:20:07	9.79	2.524	527.664
1514	22.04.2021 11:40:07	9.79	2.523	641.598
1515	22.04.2021 12:00:07	9.79	2.524	611.271
1516	22.04.2021 12:20:07	9.78	2.524	261.885
1517	22.04.2021 12:40:07	9.81	2.525	227.664
1518	22.04.2021 13:00:08	9.81	2.526	106.148
1519	22.04.2021 13:20:08	9.76	2.527	353.074
1520	22.04.2021 13:40:08	9.81	2.526	326.434
1521	22.04.2021 14:00:08	9.86	2.527	542.828
1522	22.04.2021 14:20:08	9.91	2.527	1568.03
1523	22.04.2021 14:40:08	9.89	2.528	1317.42
1524	22.04.2021 15:00:08	9.88	2.527	664.344
1525	22.04.2021 15:20:08	9.96	2.529	968.238
1526	22.04.2021 15:40:08	9.98	2.529	1184.63
1527	22.04.2021 16:00:08	9.96	2.529	1108.61
1528	22.04.2021 16:20:08	10.01	2.529	766.803
1529	22.04.2021 16:40:08	9.99	2.528	877.049
1530	22.04.2021 17:00:08	10	2.529	520.082
1531	22.04.2021 17:20:08	10.04	2.528	804.918
1532	22.04.2021 17:40:08	10.04	2.529	406.148
1533	22.04.2021 18:00:08	10.15	2.53	421.311
1534	22.04.2021 18:20:08	10.1	2.529	235.246
1535	22.04.2021 18:40:08	10.14	2.53	132.787
1536	22.04.2021 19:00:07	10.21	2.53	144.262
1537	22.04.2021 19:20:07	10.22	2.531	56.7623
1538	22.04.2021 19:40:07	10.26	2.53	22.7459
1539	22.04.2021 20:00:07	10.31	2.53	7.58197
1540	22.04.2021 20:20:07	10.35	2.531	0
1541	22.04.2021 20:40:07	10.34	2.531	0
1542	22.04.2021 21:00:07	10.44	2.53	-3.68852
1543	22.04.2021 21:20:07	10.35	2.531	0
1544	22.04.2021 21:40:07	10.43	2.531	0
1545	22.04.2021 22:00:07	10.4	2.53	0
1546	22.04.2021 22:20:07	10.45	2.53	0
1547	22.04.2021 22:40:07	10.46	2.529	0
1548	22.04.2021 23:00:07	10.5	2.529	0
1549	22.04.2021 23:20:07	10.47	2.529	0
1550	22.04.2021 23:40:07	10.46	2.53	-3.68852
1551	23.04.2021 00:00:07	10.48	2.529	-3.68852
1552	23.04.2021 00:20:07	10.39	2.528	0
1553	23.04.2021 00:40:07	10.46	2.53	0
1554	23.04.2021 01:00:08	10.4	2.527	0
1555	23.04.2021 01:20:08	10.46	2.528	-3.68852
1556	23.04.2021 01:40:08	10.38	2.528	0
1557	23.04.2021 02:00:08	10.34	2.527	0
1558	23.04.2021 02:20:08	10.41	2.527	0
1559	23.04.2021 02:40:08	10.29	2.527	0
1560	23.04.2021 03:00:08	10.32	2.527	0
1561	23.04.2021 03:20:08	10.32	2.526	0
1562	23.04.2021 03:40:08	10.21	2.526	0
1563	23.04.2021 04:00:08	10.21	2.525	0
1564	23.04.2021 04:20:08	10.21	2.523	0
1565	23.04.2021 04:40:08	10.13	2.525	0
1566	23.04.2021 05:00:08	10.14	2.523	3.68852
1567	23.04.2021 05:20:08	10.09	2.523	0
1568	23.04.2021 05:40:08	10.02	2.522	3.68852
1569	23.04.2021 06:00:08	10	2.521	22.7459
1570	23.04.2021 06:20:08	9.95	2.52	56.7623
1571	23.04.2021 06:40:08	9.89	2.52	83.4016
1572	23.04.2021 07:00:07	9.9	2.519	132.787
1573	23.04.2021 07:20:07	9.82	2.518	208.811
1574	23.04.2021 07:40:07	9.73	2.517	322.746
1575	23.04.2021 08:00:07	9.74	2.516	447.951
1576	23.04.2021 08:20:07	9.7	2.515	569.467
1577	23.04.2021 08:40:07	9.65	2.512	675.82
1578	23.04.2021 09:00:07	9.62	2.512	785.861
1579	23.04.2021 09:20:07	9.52	2.512	907.377
1580	23.04.2021 09:40:07	9.53	2.511	561.885
1581	23.04.2021 10:00:07	9.56	2.512	1135.25
1582	23.04.2021 10:20:07	9.44	2.513	1271.93
1583	23.04.2021 10:40:07	9.47	2.514	1446.52
1584	23.04.2021 11:00:07	9.39	2.515	611.271
1585	23.04.2021 11:20:07	9.37	2.516	634.016
1586	23.04.2021 11:40:07	9.3	2.52	1902.25
1587	23.04.2021 12:00:07	9.33	2.52	614.959
1588	23.04.2021 12:20:07	9.29	2.523	520.082
1589	23.04.2021 12:40:07	9.27	2.525	857.992
1590	23.04.2021 13:00:08	9.3	2.528	444.057
1591	23.04.2021 13:20:08	9.37	2.529	1701.02
1592	23.04.2021 13:40:08	9.39	2.53	1981.97
1593	23.04.2021 14:00:08	9.36	2.533	565.574
1594	23.04.2021 14:20:08	9.4	2.533	546.721
1595	23.04.2021 14:40:08	9.47	2.533	455.533
1596	23.04.2021 15:00:08	9.45	2.534	1264.34
1597	23.04.2021 15:20:08	9.53	2.536	778.279
1598	23.04.2021 15:40:08	9.53	2.534	1583.2
1599	23.04.2021 16:00:08	9.6	2.537	1237.7
1600	23.04.2021 16:20:08	9.65	2.536	1378.28
1601	23.04.2021 16:40:08	9.66	2.537	949.18
1602	23.04.2021 17:00:08	9.69	2.537	1101.02
1603	23.04.2021 17:20:08	9.77	2.537	964.344
1604	23.04.2021 17:40:08	9.83	2.538	835.246
1605	23.04.2021 18:00:08	9.87	2.537	706.148
1606	23.04.2021 18:20:08	9.87	2.536	561.885
1607	23.04.2021 18:40:08	10.03	2.539	417.623
1608	23.04.2021 19:00:07	9.99	2.538	269.467
1609	23.04.2021 19:20:07	10.13	2.537	136.68
1610	23.04.2021 19:40:07	10.19	2.538	41.5984
1611	23.04.2021 20:00:07	10.24	2.537	7.58197
1612	23.04.2021 20:20:07	10.3	2.538	0
1613	23.04.2021 20:40:07	10.27	2.538	0
1614	23.04.2021 21:00:07	10.39	2.537	0
1615	23.04.2021 21:20:07	10.42	2.538	0
1616	23.04.2021 21:40:07	10.44	2.538	-3.68852
1617	23.04.2021 22:00:07	10.46	2.538	-3.68852
1618	23.04.2021 22:20:07	10.48	2.539	0
1619	23.04.2021 22:40:07	10.52	2.537	0
1620	23.04.2021 23:00:07	10.52	2.538	0
1621	23.04.2021 23:20:07	10.56	2.539	0
1622	23.04.2021 23:40:07	10.57	2.538	0
1623	24.04.2021 00:00:07	10.54	2.539	0
1624	24.04.2021 00:20:07	10.59	2.538	0
1625	24.04.2021 00:40:07	10.51	2.538	0
1626	24.04.2021 01:00:08	10.57	2.537	0
1627	24.04.2021 01:20:08	10.53	2.538	-3.68852
1628	24.04.2021 01:40:08	10.54	2.536	0
1629	24.04.2021 02:00:08	10.58	2.537	0
1630	24.04.2021 02:20:08	10.49	2.536	0
1631	24.04.2021 02:40:08	10.46	2.534	-3.68852
1632	24.04.2021 03:00:08	10.47	2.534	3.68852
1633	24.04.2021 03:20:08	10.46	2.533	0
1634	24.04.2021 03:40:08	10.43	2.535	3.68852
1635	24.04.2021 04:00:08	10.38	2.534	0
1636	24.04.2021 04:20:08	10.28	2.533	-3.68852
1637	24.04.2021 04:40:08	10.29	2.531	0
1638	24.04.2021 05:00:08	10.27	2.532	0
1639	24.04.2021 05:20:08	10.22	2.53	0
1640	24.04.2021 05:40:08	10.21	2.53	0
1641	24.04.2021 06:00:08	10.11	2.529	26.4344
1642	24.04.2021 06:20:08	10.05	2.529	56.7623
1643	24.04.2021 06:40:08	10.07	2.527	83.4016
1644	24.04.2021 07:00:07	10	2.527	144.262
1645	24.04.2021 07:20:07	9.97	2.525	216.393
1646	24.04.2021 07:40:07	9.95	2.523	326.434
1647	24.04.2021 08:00:07	9.84	2.521	459.426
1648	24.04.2021 08:20:07	9.8	2.52	573.156
1649	24.04.2021 08:40:07	9.74	2.519	690.984
1650	24.04.2021 09:00:07	9.7	2.519	725.205
1651	24.04.2021 09:20:07	9.68	2.518	888.32
1652	24.04.2021 09:40:07	9.65	2.517	907.377
1653	24.04.2021 10:00:07	9.59	2.518	1047.95
1654	24.04.2021 10:20:07	9.52	2.518	1104.92
1655	24.04.2021 10:40:07	9.48	2.519	1290.98
1656	24.04.2021 11:00:07	9.47	2.522	1393.44
1657	24.04.2021 11:20:07	9.53	2.524	1401.02
1658	24.04.2021 11:40:07	9.47	2.525	1492.21
1659	24.04.2021 12:00:07	9.45	2.529	1526.23
1660	24.04.2021 12:20:07	9.45	2.532	1522.54
1661	24.04.2021 12:40:07	9.42	2.534	1651.64
1662	24.04.2021 13:00:08	9.46	2.536	1697.13
1663	24.04.2021 13:20:08	9.52	2.538	1647.75
1664	24.04.2021 13:40:08	9.46	2.54	1689.55
1665	24.04.2021 14:00:08	9.58	2.541	1689.55
1666	24.04.2021 14:20:08	9.62	2.541	1575.61
1667	24.04.2021 14:40:08	9.65	2.542	1636.48
1668	24.04.2021 15:00:08	9.73	2.543	1560.45
1669	24.04.2021 15:20:08	9.85	2.544	1518.65
1670	24.04.2021 15:40:08	9.87	2.545	1469.26
1671	24.04.2021 16:00:08	9.98	2.544	1389.55
1672	24.04.2021 16:20:08	10.04	2.546	1135.25
1673	24.04.2021 16:40:08	10.15	2.547	1161.89
1674	24.04.2021 17:00:08	10.27	2.545	1055.53
1675	24.04.2021 17:20:08	10.33	2.545	934.016
1676	24.04.2021 17:40:08	10.39	2.545	774.59
1677	24.04.2021 18:00:08	10.53	2.546	569.467
1678	24.04.2021 18:20:08	10.58	2.546	523.975
1679	24.04.2021 18:40:08	10.68	2.545	216.393
1680	24.04.2021 19:00:07	10.79	2.545	197.336
1681	24.04.2021 19:20:07	10.9	2.544	98.5656
1682	24.04.2021 19:40:07	10.96	2.545	34.0164
1683	24.04.2021 20:00:07	11.06	2.545	3.68852
1684	24.04.2021 20:20:07	11.14	2.543	-3.68852
1685	24.04.2021 20:40:07	11.22	2.544	-3.68852
1686	24.04.2021 21:00:07	11.31	2.543	0
1687	24.04.2021 21:20:07	11.42	2.544	0
1688	24.04.2021 21:40:07	11.45	2.544	0
1689	24.04.2021 22:00:07	11.45	2.542	0
1690	24.04.2021 22:20:07	11.51	2.542	0
1691	24.04.2021 22:40:07	11.55	2.542	0
1692	24.04.2021 23:00:07	11.61	2.54	0
1693	24.04.2021 23:20:07	11.6	2.54	0
1694	24.04.2021 23:40:07	11.69	2.54	0
1695	25.04.2021 00:00:07	11.67	2.541	0
1696	25.04.2021 00:20:07	11.72	2.541	0
1697	25.04.2021 00:40:07	11.7	2.54	0
1698	25.04.2021 01:00:08	11.72	2.54	0
1699	25.04.2021 01:20:08	11.65	2.541	0
1700	25.04.2021 01:40:08	11.7	2.54	-3.68852
1701	25.04.2021 02:00:08	11.68	2.54	0
1702	25.04.2021 02:20:08	11.65	2.538	-3.68852
1703	25.04.2021 02:40:08	11.63	2.54	0
1704	25.04.2021 03:00:08	11.54	2.538	0
1705	25.04.2021 03:20:08	11.58	2.538	3.68852
1706	25.04.2021 03:40:08	11.57	2.538	0
1707	25.04.2021 04:00:08	11.56	2.537	0
1708	25.04.2021 04:20:08	11.48	2.537	-3.68852
1709	25.04.2021 04:40:08	11.48	2.538	0
1710	25.04.2021 05:00:08	11.49	2.538	0
1711	25.04.2021 05:20:08	11.47	2.536	0
1712	25.04.2021 05:40:08	11.42	2.536	3.68852
1713	25.04.2021 06:00:08	11.36	2.535	22.7459
1714	25.04.2021 06:20:08	11.3	2.535	56.7623
1715	25.04.2021 06:40:08	11.3	2.535	90.9836
1716	25.04.2021 07:00:07	11.28	2.534	144.262
1717	25.04.2021 07:20:07	11.25	2.534	201.23
1718	25.04.2021 07:40:07	11.17	2.533	330.328
1719	25.04.2021 08:00:07	11.11	2.533	428.893
1720	25.04.2021 08:20:07	11.08	2.533	482.172
1721	25.04.2021 08:40:07	11.04	2.531	626.434
1722	25.04.2021 09:00:07	10.99	2.532	763.115
1723	25.04.2021 09:20:07	10.91	2.531	869.467
1724	25.04.2021 09:40:07	10.9	2.53	987.09
1725	25.04.2021 10:00:07	10.87	2.53	1081.97
1726	25.04.2021 10:20:07	10.85	2.532	1180.74
1727	25.04.2021 10:40:07	10.77	2.531	1271.93
1728	25.04.2021 11:00:07	10.74	2.532	1378.28
1729	25.04.2021 11:20:07	10.74	2.533	1454.1
1730	25.04.2021 11:40:07	10.74	2.534	1560.45
1731	25.04.2021 12:00:07	10.7	2.534	823.77
1732	25.04.2021 12:20:07	10.69	2.536	1955.33
1733	25.04.2021 12:40:07	10.67	2.536	831.352
1734	25.04.2021 13:00:08	10.68	2.538	1306.15
1735	25.04.2021 13:20:08	10.68	2.538	1974.39
1736	25.04.2021 13:40:08	10.76	2.539	1925
1737	25.04.2021 14:00:08	10.79	2.54	516.393
1738	25.04.2021 14:20:08	10.78	2.541	497.336
1739	25.04.2021 14:40:08	10.8	2.542	1628.89
1740	25.04.2021 15:00:08	10.83	2.542	1837.7
1741	25.04.2021 15:20:08	10.89	2.543	1704.71
1742	25.04.2021 15:40:08	10.92	2.544	1556.76
1743	25.04.2021 16:00:08	10.99	2.544	1457.99
1744	25.04.2021 16:20:08	11.03	2.545	1381.97
1745	25.04.2021 16:40:08	11.09	2.544	1214.96
1746	25.04.2021 17:00:08	11.16	2.546	1101.02
1747	25.04.2021 17:20:08	11.23	2.545	839.139
1748	25.04.2021 17:40:08	11.27	2.544	835.246
1749	25.04.2021 18:00:08	11.29	2.544	683.402
1750	25.04.2021 18:20:08	11.36	2.545	501.025
1751	25.04.2021 18:40:08	11.41	2.544	379.508
1752	25.04.2021 19:00:07	11.49	2.544	231.557
1753	25.04.2021 19:20:07	11.51	2.544	75.8197
1754	25.04.2021 19:40:07	11.62	2.544	34.0164
1755	25.04.2021 20:00:07	11.63	2.546	3.68852
1756	25.04.2021 20:20:07	11.64	2.545	0
1757	25.04.2021 20:40:07	11.71	2.544	0
1758	25.04.2021 21:00:07	11.69	2.544	-3.68852
1759	25.04.2021 21:20:07	11.72	2.545	0
1760	25.04.2021 21:40:07	11.75	2.544	-3.68852
1761	25.04.2021 22:00:07	11.8	2.544	3.68852
1762	25.04.2021 22:20:07	11.86	2.543	-3.68852
1763	25.04.2021 22:40:07	11.83	2.543	0
1764	25.04.2021 23:00:07	11.82	2.543	3.68852
1765	25.04.2021 23:20:07	11.86	2.542	0
1766	25.04.2021 23:40:07	11.85	2.542	-3.68852
1767	26.04.2021 00:00:07	11.85	2.542	0
1768	26.04.2021 00:20:07	11.92	2.541	0
1769	26.04.2021 00:40:07	11.79	2.541	0
1770	26.04.2021 01:00:08	11.86	2.542	0
1771	26.04.2021 01:20:08	11.79	2.54	0
1772	26.04.2021 01:40:08	11.76	2.541	0
1773	26.04.2021 02:00:08	11.8	2.54	0
1774	26.04.2021 02:20:08	11.72	2.54	-3.68852
1775	26.04.2021 02:40:08	11.77	2.539	0
1776	26.04.2021 03:00:08	11.69	2.539	3.68852
1777	26.04.2021 03:20:08	11.63	2.537	0
1778	26.04.2021 03:40:08	11.64	2.538	-3.68852
1779	26.04.2021 04:00:08	11.62	2.537	3.68852
1780	26.04.2021 04:20:08	11.55	2.537	3.68852
1781	26.04.2021 04:40:08	11.49	2.537	0
1782	26.04.2021 05:00:08	11.46	2.536	0
1783	26.04.2021 05:20:08	11.46	2.536	0
1784	26.04.2021 05:40:08	11.35	2.534	3.68852
1785	26.04.2021 06:00:08	11.37	2.534	30.3279
1786	26.04.2021 06:20:08	11.29	2.533	56.7623
1787	26.04.2021 06:40:08	11.3	2.531	90.9836
1788	26.04.2021 07:00:07	11.13	2.531	140.369
1789	26.04.2021 07:20:07	11.21	2.53	227.664
1790	26.04.2021 07:40:07	11.07	2.53	307.377
1791	26.04.2021 08:00:07	11.06	2.528	383.402
1792	26.04.2021 08:20:07	11.04	2.526	550.41
1793	26.04.2021 08:40:07	10.95	2.525	580.943
1794	26.04.2021 09:00:07	10.91	2.525	584.631
1795	26.04.2021 09:20:07	10.88	2.524	839.139
1796	26.04.2021 09:40:07	10.79	2.524	987.09
1797	26.04.2021 10:00:07	10.77	2.521	930.123
1798	26.04.2021 10:20:07	10.71	2.524	1097.34
1799	26.04.2021 10:40:07	10.67	2.523	1184.63
1800	26.04.2021 11:00:07	10.65	2.524	1412.5
1801	26.04.2021 11:20:07	10.63	2.527	1514.96
1802	26.04.2021 11:40:07	10.66	2.528	1571.93
1803	26.04.2021 12:00:07	10.57	2.53	1514.96
1804	26.04.2021 12:20:07	10.54	2.533	797.336
1805	26.04.2021 12:40:07	10.59	2.535	918.852
1806	26.04.2021 13:00:08	10.55	2.536	1773.16
1807	26.04.2021 13:20:08	10.53	2.537	1473.16
1808	26.04.2021 13:40:08	10.6	2.539	1708.61
1809	26.04.2021 14:00:08	10.55	2.543	1735.25
1810	26.04.2021 14:20:08	10.62	2.541	1701.02
1811	26.04.2021 14:40:08	10.67	2.543	1647.75
1812	26.04.2021 15:00:08	10.76	2.544	1621.31
1813	26.04.2021 15:20:08	10.77	2.545	1549.18
1814	26.04.2021 15:40:08	10.84	2.546	1484.63
1815	26.04.2021 16:00:08	10.83	2.545	1408.61
1816	26.04.2021 16:20:08	10.89	2.545	1302.25
1817	26.04.2021 16:40:08	10.97	2.547	1203.48
1818	26.04.2021 17:00:08	11.03	2.548	1093.44
1819	26.04.2021 17:20:08	11.07	2.546	971.926
1820	26.04.2021 17:40:08	11.09	2.548	842.828
1821	26.04.2021 18:00:08	11.21	2.547	702.254
1822	26.04.2021 18:20:08	11.27	2.547	565.574
1823	26.04.2021 18:40:08	11.36	2.548	421.311
1824	26.04.2021 19:00:07	11.39	2.547	273.361
1825	26.04.2021 19:20:07	11.44	2.548	144.262
1826	26.04.2021 19:40:07	11.48	2.548	49.1803
1827	26.04.2021 20:00:07	11.52	2.546	11.2705
1828	26.04.2021 20:20:07	11.58	2.548	3.68852
1829	26.04.2021 20:40:07	11.67	2.545	0
1830	26.04.2021 21:00:07	11.7	2.547	-3.68852
1831	26.04.2021 21:20:07	11.75	2.546	0
1832	26.04.2021 21:40:07	11.78	2.546	-3.68852
1833	26.04.2021 22:00:07	11.84	2.546	0
1834	26.04.2021 22:20:07	11.86	2.545	0
1835	26.04.2021 22:40:07	11.84	2.545	0
1836	26.04.2021 23:00:07	11.88	2.544	-3.68852
1837	26.04.2021 23:20:07	11.89	2.545	0
1838	26.04.2021 23:40:07	11.84	2.543	-3.68852
1839	27.04.2021 00:00:07	11.86	2.544	0
1840	27.04.2021 00:20:07	11.85	2.544	3.68852
1841	27.04.2021 00:40:07	11.8	2.543	-3.68852
1842	27.04.2021 01:00:08	11.83	2.543	0
1843	27.04.2021 01:20:08	11.81	2.542	-3.68852
1844	27.04.2021 01:40:08	11.74	2.54	0
1845	27.04.2021 02:00:08	11.8	2.54	0
1846	27.04.2021 02:20:08	11.72	2.539	-3.68852
1847	27.04.2021 02:40:08	11.69	2.539	-3.68852
1848	27.04.2021 03:00:08	11.7	2.539	0
1849	27.04.2021 03:20:08	11.64	2.538	0
1850	27.04.2021 03:40:08	11.55	2.537	-3.68852
1851	27.04.2021 04:00:08	11.54	2.536	0
1852	27.04.2021 04:20:08	11.52	2.534	-3.68852
1853	27.04.2021 04:40:08	11.46	2.534	0
1854	27.04.2021 05:00:08	11.4	2.535	-3.68852
1855	27.04.2021 05:20:08	11.37	2.533	3.68852
1856	27.04.2021 05:40:08	11.32	2.531	7.58197
1857	27.04.2021 06:00:08	11.32	2.532	34.0164
1858	27.04.2021 06:20:08	11.22	2.53	64.5492
1859	27.04.2021 06:40:08	11.16	2.53	106.148
1860	27.04.2021 07:00:07	11.07	2.528	155.533
1861	27.04.2021 07:20:07	11.05	2.525	227.664
1862	27.04.2021 07:40:07	10.95	2.524	330.328
1863	27.04.2021 08:00:07	10.95	2.523	451.844
1864	27.04.2021 08:20:07	10.91	2.521	561.885
1865	27.04.2021 08:40:07	10.78	2.52	660.656
1866	27.04.2021 09:00:07	10.76	2.519	774.59
1867	27.04.2021 09:20:07	10.76	2.52	880.738
1868	27.04.2021 09:40:07	10.71	2.517	990.984
1869	27.04.2021 10:00:07	10.67	2.518	1089.55
1870	27.04.2021 10:20:07	10.61	2.517	1199.8
1871	27.04.2021 10:40:07	10.54	2.519	949.18
1872	27.04.2021 11:00:07	10.53	2.522	1385.86
1873	27.04.2021 11:20:07	10.49	2.524	1321.31
1874	27.04.2021 11:40:07	10.44	2.526	1575.61
1875	27.04.2021 12:00:07	10.5	2.531	630.123
1876	27.04.2021 12:20:07	10.48	2.533	690.984
1877	27.04.2021 12:40:07	10.44	2.535	1590.78
1878	27.04.2021 13:00:08	10.48	2.538	1848.98
1879	27.04.2021 13:20:08	10.49	2.54	941.598
1880	27.04.2021 13:40:08	10.53	2.543	1499.8
1881	27.04.2021 14:00:08	10.58	2.543	1203.48
1882	27.04.2021 14:20:08	10.58	2.544	1617.42
1883	27.04.2021 14:40:08	10.62	2.547	1636.48
1884	27.04.2021 15:00:08	10.7	2.547	1678.28
1885	27.04.2021 15:20:08	10.72	2.547	653.074
1886	27.04.2021 15:40:08	10.73	2.548	785.861
1887	27.04.2021 16:00:08	10.81	2.549	671.926
1888	27.04.2021 16:20:08	10.86	2.55	539.139
1889	27.04.2021 16:40:08	10.99	2.551	687.09
1890	27.04.2021 17:00:08	11.01	2.55	497.336
1891	27.04.2021 17:20:08	11.07	2.551	497.336
1892	27.04.2021 17:40:08	11.15	2.551	880.738
1893	27.04.2021 18:00:08	11.22	2.551	721.312
1894	27.04.2021 18:20:08	11.29	2.549	375.82
1895	27.04.2021 18:40:08	11.32	2.55	197.336
1896	27.04.2021 19:00:07	11.37	2.551	90.9836
1897	27.04.2021 19:20:07	11.46	2.551	68.2377
1898	27.04.2021 19:40:07	11.51	2.55	34.0164
1899	27.04.2021 20:00:07	11.6	2.55	7.58197
1900	27.04.2021 20:20:07	11.61	2.55	0
1901	27.04.2021 20:40:07	11.67	2.55	3.68852
1902	27.04.2021 21:00:07	11.67	2.55	-3.68852
1903	27.04.2021 21:20:07	11.72	2.549	0
1904	27.04.2021 21:40:07	11.73	2.548	0
1905	27.04.2021 22:00:07	11.79	2.548	0
1906	27.04.2021 22:20:07	11.79	2.547	0
1907	27.04.2021 22:40:07	11.86	2.548	0
1908	27.04.2021 23:00:07	11.82	2.548	0
1909	27.04.2021 23:20:07	11.89	2.547	-3.68852
1910	27.04.2021 23:40:07	11.94	2.547	0
1911	28.04.2021 00:00:07	11.92	2.547	-3.68852
1912	28.04.2021 00:20:07	11.93	2.546	0
1913	28.04.2021 00:40:07	11.89	2.547	0
1914	28.04.2021 01:00:08	11.92	2.545	0
1915	28.04.2021 01:20:08	11.93	2.547	0
1916	28.04.2021 01:40:08	11.85	2.546	0
1917	28.04.2021 02:00:08	11.86	2.544	0
1918	28.04.2021 02:20:08	11.93	2.544	0
1919	28.04.2021 02:40:08	11.82	2.544	-3.68852
1920	28.04.2021 03:00:08	11.82	2.544	0
1921	28.04.2021 03:20:08	11.81	2.543	0
1922	28.04.2021 03:40:08	11.86	2.544	0
1923	28.04.2021 04:00:08	11.81	2.544	0
1924	28.04.2021 04:20:08	11.82	2.543	0
1925	28.04.2021 04:40:08	11.74	2.543	0
1926	28.04.2021 05:00:08	11.82	2.542	0
1927	28.04.2021 05:20:08	11.73	2.542	0
1928	28.04.2021 05:40:08	11.75	2.542	7.58197
1929	28.04.2021 06:00:08	11.71	2.541	34.0164
1930	28.04.2021 06:20:08	11.73	2.541	68.2377
1931	28.04.2021 06:40:08	11.67	2.541	106.148
1932	28.04.2021 07:00:07	11.62	2.541	163.115
1933	28.04.2021 07:20:07	11.58	2.54	231.557
1934	28.04.2021 07:40:07	11.52	2.539	314.959
1935	28.04.2021 08:00:07	11.51	2.54	444.057
1936	28.04.2021 08:20:07	11.54	2.538	554.303
1937	28.04.2021 08:40:07	11.49	2.538	653.074
1938	28.04.2021 09:00:07	11.45	2.538	740.369
1939	28.04.2021 09:20:07	11.43	2.537	895.902
1940	28.04.2021 09:40:07	11.34	2.537	1032.79
1941	28.04.2021 10:00:07	11.35	2.538	1097.34
1942	28.04.2021 10:20:07	11.28	2.537	1199.8
1943	28.04.2021 10:40:07	11.27	2.539	1214.96
1944	28.04.2021 11:00:07	11.27	2.539	1309.84
1945	28.04.2021 11:20:07	11.19	2.54	1347.95
1946	28.04.2021 11:40:07	11.28	2.539	1526.23
1947	28.04.2021 12:00:07	11.31	2.539	1632.58
1948	28.04.2021 12:20:07	11.28	2.542	1689.55
1949	28.04.2021 12:40:07	11.28	2.542	1666.8
1950	28.04.2021 13:00:08	11.25	2.542	1689.55
1951	28.04.2021 13:20:08	11.29	2.543	1738.93
1952	28.04.2021 13:40:08	11.27	2.544	1784.43
1953	28.04.2021 14:00:08	11.32	2.543	1716.19
1954	28.04.2021 14:20:08	11.4	2.545	1666.8
1955	28.04.2021 14:40:08	11.38	2.546	1712.3
1956	28.04.2021 15:00:08	11.43	2.547	1222.54
1957	28.04.2021 15:20:08	11.44	2.549	1416.19
1958	28.04.2021 15:40:08	11.51	2.547	1135.25
1959	28.04.2021 16:00:08	11.54	2.549	1021.31
1960	28.04.2021 16:20:08	11.6	2.549	1203.48
1961	28.04.2021 16:40:08	11.61	2.548	964.344
1962	28.04.2021 17:00:08	11.76	2.549	1089.55
1963	28.04.2021 17:20:08	11.8	2.549	907.377
1964	28.04.2021 17:40:08	11.82	2.55	698.566
1965	28.04.2021 18:00:08	11.89	2.548	698.566
1966	28.04.2021 18:20:08	11.94	2.549	569.467
1967	28.04.2021 18:40:08	12.05	2.549	428.893
1968	28.04.2021 19:00:07	12.06	2.549	261.885
1969	28.04.2021 19:20:07	12.15	2.548	140.369
1970	28.04.2021 19:40:07	12.17	2.547	49.1803
1971	28.04.2021 20:00:07	12.22	2.549	11.2705
1972	28.04.2021 20:20:07	12.26	2.549	3.68852
1973	28.04.2021 20:40:07	12.32	2.547	3.68852
1974	28.04.2021 21:00:07	12.34	2.547	0
1975	28.04.2021 21:20:07	12.44	2.548	3.68852
1976	28.04.2021 21:40:07	12.43	2.546	0
1977	28.04.2021 22:00:07	12.47	2.546	0
1978	28.04.2021 22:20:07	12.5	2.546	0
1979	28.04.2021 22:40:07	12.53	2.546	0
1980	28.04.2021 23:00:07	12.52	2.545	-3.68852
1981	28.04.2021 23:20:07	12.54	2.547	-3.68852
1982	28.04.2021 23:40:07	12.5	2.544	-3.68852
1983	29.04.2021 00:00:07	12.61	2.545	0
1984	29.04.2021 00:20:07	12.55	2.545	0
1985	29.04.2021 00:40:07	12.57	2.545	0
1986	29.04.2021 01:00:08	12.57	2.545	0
1987	29.04.2021 01:20:08	12.53	2.544	0
1988	29.04.2021 01:40:08	12.53	2.544	-3.68852
1989	29.04.2021 02:00:08	12.49	2.544	-3.68852
1990	29.04.2021 02:20:08	12.58	2.543	0
1991	29.04.2021 02:40:08	12.52	2.542	-3.68852
1992	29.04.2021 03:00:08	12.49	2.543	-3.68852
1993	29.04.2021 03:20:08	12.47	2.543	-3.68852
1994	29.04.2021 03:40:08	12.47	2.542	-3.68852
1995	29.04.2021 04:00:08	12.45	2.542	0
1996	29.04.2021 04:20:08	12.43	2.542	0
1997	29.04.2021 04:40:08	12.37	2.54	0
1998	29.04.2021 05:00:08	12.36	2.541	0
1999	29.04.2021 05:20:08	12.33	2.54	0
[truncated: 5,984 more rows]

## Sheet: E2
No	Time	#1:°C:1	#2:pF:(do.)	#3:PAR:0
1	01.04.2021 12:10:14	9.64	1.314	1898.01
2	01.04.2021 12:20:07	9.64	1.309	1545.35
3	01.04.2021 12:40:07	9.58	1.695	1971.68
4	01.04.2021 13:00:07	9.5	1.865	1783.19
5	01.04.2021 13:20:07	9.57	1.941	1815.93
6	01.04.2021 13:40:07	9.58	2.006	1807.74
7	01.04.2021 14:00:07	9.55	2.048	1697.12
8	01.04.2021 14:20:07	9.6	2.078	1697.12
9	01.04.2021 14:40:07	9.55	2.104	1623.23
10	01.04.2021 15:00:07	9.63	2.124	1516.59
11	01.04.2021 15:20:07	9.64	2.146	1418.36
12	01.04.2021 15:40:07	9.71	2.16	1315.93
13	01.04.2021 16:00:07	9.66	2.174	1176.33
14	01.04.2021 16:20:08	9.75	2.18	1065.71
15	01.04.2021 16:40:08	9.83	2.189	930.531
16	01.04.2021 17:00:08	9.9	2.196	774.779
17	01.04.2021 17:20:08	9.96	2.201	483.628
18	01.04.2021 17:40:08	9.98	2.207	278.761
19	01.04.2021 18:00:08	10.03	2.211	151.549
20	01.04.2021 18:20:08	10.09	2.217	57.3009
21	01.04.2021 18:40:08	10.23	2.222	57.3009
22	01.04.2021 19:00:08	10.22	2.225	16.3717
23	01.04.2021 19:20:08	10.38	2.229	3.9823
24	01.04.2021 19:40:08	10.43	2.231	-3.9823
25	01.04.2021 20:00:08	10.46	2.234	0
26	01.04.2021 20:20:08	10.56	2.237	0
27	01.04.2021 20:40:08	10.56	2.239	0
28	01.04.2021 21:00:08	10.66	2.242	0
29	01.04.2021 21:20:08	10.65	2.243	0
30	01.04.2021 21:40:08	10.75	2.246	0
31	01.04.2021 22:00:08	10.89	2.247	-3.9823
32	01.04.2021 22:20:07	10.88	2.249	0
33	01.04.2021 22:40:07	10.9	2.25	0
34	01.04.2021 23:00:07	10.96	2.252	0
35	01.04.2021 23:20:07	10.96	2.253	0
36	01.04.2021 23:40:07	11.01	2.255	0
37	02.04.2021 00:00:07	11.06	2.257	0
38	02.04.2021 00:20:07	11.06	2.259	0
39	02.04.2021 00:40:07	11.11	2.259	-3.9823
40	02.04.2021 01:00:07	11.02	2.262	0
41	02.04.2021 01:20:07	11.06	2.262	-3.9823
42	02.04.2021 01:40:07	11.11	2.264	0
43	02.04.2021 02:00:07	11.09	2.265	0
44	02.04.2021 02:20:07	11.1	2.267	0
45	02.04.2021 02:40:07	11.09	2.267	0
46	02.04.2021 03:00:07	11.1	2.268	0
47	02.04.2021 03:20:07	11.13	2.269	0
48	02.04.2021 03:40:07	11.13	2.27	-3.9823
49	02.04.2021 04:00:07	11.1	2.271	0
50	02.04.2021 04:20:08	11.12	2.273	-3.9823
51	02.04.2021 04:40:08	11.1	2.274	0
52	02.04.2021 05:00:08	11.09	2.274	0
53	02.04.2021 05:20:08	11.05	2.275	0
54	02.04.2021 05:40:08	11.03	2.276	0
55	02.04.2021 06:00:08	11.06	2.276	3.9823
56	02.04.2021 06:20:08	11.04	2.277	0
57	02.04.2021 06:40:08	11.06	2.278	12.1681
58	02.04.2021 07:00:08	11.01	2.28	20.354
59	02.04.2021 07:20:08	10.95	2.28	40.9292
60	02.04.2021 07:40:08	11.03	2.281	73.6726
61	02.04.2021 08:00:08	10.98	2.282	77.8761
62	02.04.2021 08:20:08	10.91	2.282	147.566
63	02.04.2021 08:40:08	10.99	2.283	90.0443
64	02.04.2021 09:00:08	10.95	2.284	98.2301
65	02.04.2021 09:20:08	10.88	2.284	147.566
66	02.04.2021 09:40:08	10.86	2.286	176.106
67	02.04.2021 10:00:08	10.89	2.287	299.115
68	02.04.2021 10:20:07	10.8	2.287	778.761
69	02.04.2021 10:40:07	10.75	2.287	1455.31
70	02.04.2021 11:00:07	10.74	2.287	1045.35
71	02.04.2021 11:20:07	10.75	2.288	975.664
72	02.04.2021 11:40:07	10.75	2.289	807.522
73	02.04.2021 12:00:07	10.73	2.289	1569.91
74	02.04.2021 12:20:07	10.66	2.29	992.035
75	02.04.2021 12:40:07	10.7	2.291	942.699
76	02.04.2021 13:00:07	10.66	2.291	914.159
77	02.04.2021 13:20:07	10.61	2.292	1053.54
78	02.04.2021 13:40:07	10.64	2.294	959.071
79	02.04.2021 14:00:07	10.62	2.295	963.274
80	02.04.2021 14:20:07	10.6	2.295	1090.27
81	02.04.2021 14:40:07	10.6	2.297	1815.93
82	02.04.2021 15:00:07	10.64	2.297	1742.26
83	02.04.2021 15:20:07	10.6	2.298	1492.04
84	02.04.2021 15:40:07	10.6	2.298	627.212
85	02.04.2021 16:00:07	10.65	2.299	1274.78
86	02.04.2021 16:20:08	10.67	2.299	1196.9
87	02.04.2021 16:40:08	10.69	2.3	1094.47
88	02.04.2021 17:00:08	10.68	2.301	852.655
89	02.04.2021 17:20:08	10.73	2.301	627.212
90	02.04.2021 17:40:08	10.71	2.302	286.947
91	02.04.2021 18:00:08	10.78	2.303	323.673
92	02.04.2021 18:20:08	10.76	2.303	237.611
93	02.04.2021 18:40:08	10.84	2.304	126.991
94	02.04.2021 19:00:08	10.82	2.304	53.0973
95	02.04.2021 19:20:08	10.87	2.305	16.3717
96	02.04.2021 19:40:08	10.92	2.305	0
97	02.04.2021 20:00:08	10.98	2.304	0
98	02.04.2021 20:20:08	10.94	2.305	0
99	02.04.2021 20:40:08	10.98	2.305	3.9823
100	02.04.2021 21:00:08	10.99	2.306	-3.9823
101	02.04.2021 21:20:08	10.99	2.307	0
102	02.04.2021 21:40:08	11.01	2.306	-3.9823
103	02.04.2021 22:00:08	10.99	2.306	0
104	02.04.2021 22:20:07	11.05	2.307	0
105	02.04.2021 22:40:07	11.06	2.307	0
106	02.04.2021 23:00:07	11.07	2.307	3.9823
107	02.04.2021 23:20:07	11.04	2.308	0
108	02.04.2021 23:40:07	11.05	2.307	0
109	03.04.2021 00:00:07	11.04	2.308	0
110	03.04.2021 00:20:07	11.05	2.308	-3.9823
111	03.04.2021 00:40:07	11.04	2.308	0
112	03.04.2021 01:00:07	11.02	2.308	0
113	03.04.2021 01:20:07	11.03	2.308	0
114	03.04.2021 01:40:07	11.09	2.308	0
115	03.04.2021 02:00:07	10.95	2.309	0
116	03.04.2021 02:20:07	10.97	2.309	0
117	03.04.2021 02:40:07	10.93	2.309	0
118	03.04.2021 03:00:07	10.91	2.31	0
119	03.04.2021 03:20:07	10.95	2.31	0
120	03.04.2021 03:40:07	10.85	2.309	-3.9823
121	03.04.2021 04:00:07	10.89	2.31	0
122	03.04.2021 04:20:08	10.83	2.31	3.9823
123	03.04.2021 04:40:08	10.82	2.311	0
124	03.04.2021 05:00:08	10.8	2.312	0
125	03.04.2021 05:20:08	10.76	2.311	0
126	03.04.2021 05:40:08	10.67	2.312	0
127	03.04.2021 06:00:08	10.69	2.312	0
128	03.04.2021 06:20:08	10.62	2.312	0
129	03.04.2021 06:40:08	10.62	2.313	3.9823
130	03.04.2021 07:00:08	10.52	2.312	24.5575
131	03.04.2021 07:20:08	10.57	2.313	73.6726
132	03.04.2021 07:40:08	10.5	2.312	122.788
133	03.04.2021 08:00:08	10.5	2.311	245.796
134	03.04.2021 08:20:08	10.42	2.312	635.398
135	03.04.2021 08:40:08	10.43	2.312	508.186
136	03.04.2021 09:00:08	10.32	2.313	684.513
137	03.04.2021 09:20:08	10.32	2.311	368.805
138	03.04.2021 09:40:08	10.32	2.312	959.071
139	03.04.2021 10:00:08	10.16	2.313	725.443
140	03.04.2021 10:20:07	10.2	2.312	569.69
141	03.04.2021 10:40:07	10.16	2.312	655.752
142	03.04.2021 11:00:07	10.14	2.312	848.451
143	03.04.2021 11:20:07	10.06	2.312	614.823
144	03.04.2021 11:40:07	10.13	2.313	2258.63
145	03.04.2021 12:00:07	10.07	2.314	614.823
146	03.04.2021 12:20:07	10.06	2.315	520.575
147	03.04.2021 12:40:07	9.99	2.315	594.248
148	03.04.2021 13:00:07	9.98	2.315	672.124
149	03.04.2021 13:20:07	9.97	2.316	1512.61
150	03.04.2021 13:40:07	9.91	2.316	2230.09
151	03.04.2021 14:00:07	9.95	2.317	1045.35
152	03.04.2021 14:20:07	9.9	2.318	819.69
153	03.04.2021 14:40:07	9.88	2.319	2037.39
154	03.04.2021 15:00:07	9.85	2.319	491.814
155	03.04.2021 15:20:07	9.87	2.32	1598.67
156	03.04.2021 15:40:07	9.87	2.321	877.212
157	03.04.2021 16:00:07	9.86	2.32	705.089
158	03.04.2021 16:20:08	9.86	2.322	422.124
159	03.04.2021 16:40:08	9.86	2.322	426.327
160	03.04.2021 17:00:08	9.82	2.323	922.345
161	03.04.2021 17:20:08	9.82	2.325	258.186
162	03.04.2021 17:40:08	9.84	2.324	130.973
163	03.04.2021 18:00:08	9.9	2.325	86.062
164	03.04.2021 18:20:08	9.87	2.326	135.177
165	03.04.2021 18:40:08	9.8	2.327	106.416
166	03.04.2021 19:00:08	9.9	2.327	20.354
167	03.04.2021 19:20:08	9.87	2.327	12.1681
168	03.04.2021 19:40:08	9.86	2.328	0
169	03.04.2021 20:00:08	9.83	2.329	0
170	03.04.2021 20:20:08	9.87	2.328	0
171	03.04.2021 20:40:08	9.89	2.329	0
172	03.04.2021 21:00:08	9.84	2.33	0
173	03.04.2021 21:20:08	9.82	2.329	0
174	03.04.2021 21:40:08	9.85	2.329	3.9823
175	03.04.2021 22:00:08	9.89	2.329	0
176	03.04.2021 22:20:07	9.84	2.329	0
177	03.04.2021 22:40:07	9.88	2.33	0
178	03.04.2021 23:00:07	9.86	2.329	0
179	03.04.2021 23:20:07	9.86	2.329	0
180	03.04.2021 23:40:07	9.85	2.33	3.9823
181	04.04.2021 00:00:07	9.83	2.329	0
182	04.04.2021 00:20:07	9.73	2.329	0
183	04.04.2021 00:40:07	9.72	2.329	0
184	04.04.2021 01:00:07	9.76	2.329	-3.9823
185	04.04.2021 01:20:07	9.78	2.329	0
186	04.04.2021 01:40:07	9.71	2.329	0
187	04.04.2021 02:00:07	9.7	2.328	-3.9823
188	04.04.2021 02:20:07	9.67	2.328	0
189	04.04.2021 02:40:07	9.66	2.329	-3.9823
190	04.04.2021 03:00:07	9.6	2.328	0
191	04.04.2021 03:20:07	9.57	2.328	-3.9823
192	04.04.2021 03:40:07	9.54	2.327	0
193	04.04.2021 04:00:07	9.52	2.327	3.9823
194	04.04.2021 04:20:08	9.52	2.327	-3.9823
195	04.04.2021 04:40:08	9.48	2.326	-3.9823
196	04.04.2021 05:00:08	9.42	2.326	-3.9823
197	04.04.2021 05:20:08	9.42	2.326	0
198	04.04.2021 05:40:08	9.39	2.326	0
199	04.04.2021 06:00:08	9.32	2.325	3.9823
200	04.04.2021 06:20:08	9.31	2.325	0
201	04.04.2021 06:40:08	9.27	2.324	24.5575
202	04.04.2021 07:00:08	9.18	2.323	49.115
203	04.04.2021 07:20:08	9.13	2.323	139.381
204	04.04.2021 07:40:08	9.14	2.322	167.92
205	04.04.2021 08:00:08	9.08	2.322	266.372
206	04.04.2021 08:20:08	9.03	2.322	331.858
207	04.04.2021 08:40:08	9.07	2.322	766.593
208	04.04.2021 09:00:08	8.98	2.321	909.956
209	04.04.2021 09:20:08	8.9	2.321	1061.73
210	04.04.2021 09:40:08	8.88	2.32	1209.29
211	04.04.2021 10:00:08	8.87	2.321	516.372
212	04.04.2021 10:20:07	8.88	2.321	512.389
213	04.04.2021 10:40:07	8.77	2.321	610.62
214	04.04.2021 11:00:07	8.76	2.32	368.805
215	04.04.2021 11:20:07	8.72	2.321	368.805
216	04.04.2021 11:40:07	8.7	2.322	705.089
217	04.04.2021 12:00:07	8.67	2.323	1090.27
218	04.04.2021 12:20:07	8.61	2.324	582.08
219	04.04.2021 12:40:07	8.64	2.325	618.805
220	04.04.2021 13:00:07	8.62	2.327	1615.04
221	04.04.2021 13:20:07	8.63	2.328	483.628
222	04.04.2021 13:40:07	8.64	2.33	422.124
223	04.04.2021 14:00:07	8.52	2.331	336.062
224	04.04.2021 14:20:07	8.53	2.332	655.752
225	04.04.2021 14:40:07	8.59	2.333	1057.52
226	04.04.2021 15:00:07	8.56	2.334	914.159
227	04.04.2021 15:20:07	8.52	2.337	955.089
228	04.04.2021 15:40:07	8.56	2.339	590.266
229	04.04.2021 16:00:07	8.66	2.34	1504.42
230	04.04.2021 16:20:08	8.58	2.34	1229.65
231	04.04.2021 16:40:08	8.6	2.342	1115.04
232	04.04.2021 17:00:08	8.63	2.343	323.673
233	04.04.2021 17:20:08	8.64	2.344	290.929
234	04.04.2021 17:40:08	8.59	2.345	721.46
235	04.04.2021 18:00:08	8.66	2.345	196.681
236	04.04.2021 18:20:08	8.74	2.345	311.504
237	04.04.2021 18:40:08	8.71	2.347	213.053
238	04.04.2021 19:00:08	8.67	2.348	77.8761
239	04.04.2021 19:20:08	8.74	2.347	24.5575
240	04.04.2021 19:40:08	8.8	2.348	0
241	04.04.2021 20:00:08	8.79	2.349	0
242	04.04.2021 20:20:08	8.8	2.348	0
243	04.04.2021 20:40:08	8.86	2.349	0
244	04.04.2021 21:00:08	8.89	2.35	-3.9823
245	04.04.2021 21:20:08	8.87	2.348	0
246	04.04.2021 21:40:08	8.86	2.349	0
247	04.04.2021 22:00:08	8.89	2.348	0
248	04.04.2021 22:20:07	8.9	2.348	0
249	04.04.2021 22:40:07	8.9	2.349	0
250	04.04.2021 23:00:07	8.91	2.348	0
251	04.04.2021 23:20:07	8.9	2.348	0
252	04.04.2021 23:40:07	8.9	2.347	0
253	05.04.2021 00:00:07	8.92	2.348	3.9823
254	05.04.2021 00:20:07	8.83	2.347	0
255	05.04.2021 00:40:07	8.9	2.347	0
256	05.04.2021 01:00:07	8.8	2.346	-3.9823
257	05.04.2021 01:20:07	8.8	2.344	0
258	05.04.2021 01:40:07	8.81	2.344	0
259	05.04.2021 02:00:07	8.74	2.344	0
260	05.04.2021 02:20:07	8.67	2.343	0
261	05.04.2021 02:40:07	8.68	2.342	0
262	05.04.2021 03:00:07	8.64	2.341	0
263	05.04.2021 03:20:07	8.6	2.34	3.9823
264	05.04.2021 03:40:07	8.61	2.339	0
265	05.04.2021 04:00:07	8.53	2.336	0
266	05.04.2021 04:20:08	8.44	2.336	0
267	05.04.2021 04:40:08	8.49	2.334	0
268	05.04.2021 05:00:08	8.4	2.332	-3.9823
269	05.04.2021 05:20:08	8.37	2.332	0
270	05.04.2021 05:40:08	8.34	2.33	3.9823
271	05.04.2021 06:00:08	8.3	2.329	0
272	05.04.2021 06:20:08	8.19	2.328	8.18584
273	05.04.2021 06:40:08	8.17	2.327	40.9292
274	05.04.2021 07:00:08	8.12	2.326	98.2301
275	05.04.2021 07:20:08	8.05	2.326	188.496
276	05.04.2021 07:40:08	8.08	2.324	327.876
277	05.04.2021 08:00:08	8.04	2.322	500
278	05.04.2021 08:20:08	7.9	2.322	639.381
279	05.04.2021 08:40:08	7.91	2.322	778.761
280	05.04.2021 09:00:08	7.85	2.322	930.531
281	05.04.2021 09:20:08	7.81	2.32	1069.91
282	05.04.2021 09:40:08	7.75	2.319	1082.08
283	05.04.2021 10:00:08	7.68	2.319	1315.93
284	05.04.2021 10:20:07	7.66	2.321	1451.11
285	05.04.2021 10:40:07	7.6	2.32	1561.73
286	05.04.2021 11:00:07	7.59	2.32	1578.1
287	05.04.2021 11:20:07	7.54	2.322	1668.36
288	05.04.2021 11:40:07	7.49	2.323	1750.44
289	05.04.2021 12:00:07	7.49	2.326	1828.32
290	05.04.2021 12:20:07	7.42	2.329	1783.19
291	05.04.2021 12:40:07	7.4	2.33	1844.69
292	05.04.2021 13:00:07	7.44	2.334	1824.12
293	05.04.2021 13:20:07	7.37	2.338	1852.88
294	05.04.2021 13:40:07	7.42	2.341	1840.49
295	05.04.2021 14:00:07	7.41	2.345	1930.75
296	05.04.2021 14:20:07	7.45	2.348	1623.23
297	05.04.2021 14:40:07	7.47	2.35	1611.06
298	05.04.2021 15:00:07	7.51	2.354	1397.79
299	05.04.2021 15:20:07	7.58	2.356	1221.46
300	05.04.2021 15:40:07	7.63	2.358	1119.03
301	05.04.2021 16:00:07	7.7	2.36	532.743
302	05.04.2021 16:20:08	7.74	2.362	397.566
303	05.04.2021 16:40:08	7.76	2.363	266.372
304	05.04.2021 17:00:08	7.87	2.363	213.053
305	05.04.2021 17:20:08	7.98	2.364	217.257
306	05.04.2021 17:40:08	8.01	2.364	180.31
307	05.04.2021 18:00:08	8.09	2.365	90.0443
308	05.04.2021 18:20:08	8.19	2.365	57.3009
309	05.04.2021 18:40:08	8.25	2.365	49.115
310	05.04.2021 19:00:08	8.36	2.365	24.5575
311	05.04.2021 19:20:08	8.43	2.365	3.9823
312	05.04.2021 19:40:08	8.44	2.365	3.9823
313	05.04.2021 20:00:08	8.54	2.364	3.9823
314	05.04.2021 20:20:08	8.59	2.365	0
315	05.04.2021 20:40:08	8.62	2.365	3.9823
316	05.04.2021 21:00:08	8.71	2.364	3.9823
317	05.04.2021 21:20:08	8.66	2.364	0
318	05.04.2021 21:40:08	8.8	2.364	-3.9823
319	05.04.2021 22:00:08	8.84	2.364	0
320	05.04.2021 22:20:07	8.89	2.364	0
321	05.04.2021 22:40:07	8.88	2.363	0
322	05.04.2021 23:00:07	8.94	2.364	0
323	05.04.2021 23:20:07	8.98	2.363	0
324	05.04.2021 23:40:07	8.99	2.364	0
325	06.04.2021 00:00:07	8.98	2.364	0
326	06.04.2021 00:20:07	9.04	2.363	0
327	06.04.2021 00:40:07	9.08	2.363	-3.9823
328	06.04.2021 01:00:07	9.06	2.363	-3.9823
329	06.04.2021 01:20:07	9.03	2.363	0
330	06.04.2021 01:40:07	9.07	2.362	0
331	06.04.2021 02:00:07	9.07	2.363	-3.9823
332	06.04.2021 02:20:07	9.05	2.362	-3.9823
333	06.04.2021 02:40:07	9.09	2.363	3.9823
334	06.04.2021 03:00:07	9.09	2.362	0
335	06.04.2021 03:20:07	9.04	2.362	0
336	06.04.2021 03:40:07	9.01	2.362	0
337	06.04.2021 04:00:07	9.08	2.362	0
338	06.04.2021 04:20:08	9	2.361	0
339	06.04.2021 04:40:08	9.04	2.361	0
340	06.04.2021 05:00:08	9.07	2.361	0
341	06.04.2021 05:20:08	9.01	2.36	-3.9823
342	06.04.2021 05:40:08	8.99	2.36	0
343	06.04.2021 06:00:08	8.87	2.36	0
344	06.04.2021 06:20:08	8.86	2.358	0
345	06.04.2021 06:40:08	8.84	2.359	8.18584
346	06.04.2021 07:00:08	8.8	2.358	28.5398
347	06.04.2021 07:20:08	8.73	2.356	65.4867
348	06.04.2021 07:40:08	8.8	2.358	192.478
349	06.04.2021 08:00:08	8.72	2.357	147.566
350	06.04.2021 08:20:08	8.7	2.356	237.611
351	06.04.2021 08:40:08	8.63	2.356	295.133
352	06.04.2021 09:00:08	8.61	2.354	516.372
353	06.04.2021 09:20:08	8.63	2.354	635.398
354	06.04.2021 09:40:08	8.58	2.353	1258.41
355	06.04.2021 10:00:08	8.55	2.352	963.274
356	06.04.2021 10:20:07	8.49	2.351	639.381
357	06.04.2021 10:40:07	8.45	2.35	610.62
358	06.04.2021 11:00:07	8.41	2.351	909.956
359	06.04.2021 11:20:07	8.35	2.35	766.593
360	06.04.2021 11:40:07	8.36	2.35	418.142
361	06.04.2021 12:00:07	8.3	2.35	565.708
362	06.04.2021 12:20:07	8.26	2.351	762.389
363	06.04.2021 12:40:07	8.28	2.351	352.434
364	06.04.2021 13:00:07	8.19	2.351	446.681
365	06.04.2021 13:20:07	8.22	2.352	327.876
366	06.04.2021 13:40:07	8.19	2.352	409.735
367	06.04.2021 14:00:07	8.15	2.353	508.186
368	06.04.2021 14:20:07	8.19	2.354	479.425
369	06.04.2021 14:40:07	8.1	2.355	950.885
370	06.04.2021 15:00:07	8.07	2.355	586.062
371	06.04.2021 15:20:07	8.09	2.355	373.009
372	06.04.2021 15:40:07	8.08	2.357	151.549
373	06.04.2021 16:00:07	8.07	2.357	1365.04
374	06.04.2021 16:20:08	8.05	2.357	1184.73
375	06.04.2021 16:40:08	8.05	2.358	1057.52
376	06.04.2021 17:00:08	8.04	2.359	286.947
377	06.04.2021 17:20:08	8.01	2.36	938.717
378	06.04.2021 17:40:08	8.03	2.359	651.77
379	06.04.2021 18:00:08	8.02	2.361	524.558
380	06.04.2021 18:20:08	8	2.361	237.611
381	06.04.2021 18:40:08	8.01	2.361	90.0443
382	06.04.2021 19:00:08	8	2.361	65.4867
383	06.04.2021 19:20:08	8.06	2.361	24.5575
384	06.04.2021 19:40:08	8	2.362	3.9823
385	06.04.2021 20:00:08	7.98	2.363	-3.9823
386	06.04.2021 20:20:08	7.97	2.363	0
387	06.04.2021 20:40:08	7.99	2.363	-3.9823
388	06.04.2021 21:00:08	7.98	2.364	0
389	06.04.2021 21:20:08	7.93	2.364	0
390	06.04.2021 21:40:08	8	2.363	0
391	06.04.2021 22:00:08	7.93	2.363	0
392	06.04.2021 22:20:07	7.96	2.363	3.9823
393	06.04.2021 22:40:07	7.96	2.363	0
394	06.04.2021 23:00:07	7.94	2.362	3.9823
395	06.04.2021 23:20:07	7.91	2.362	0
396	06.04.2021 23:40:07	7.88	2.361	0
397	07.04.2021 00:00:07	7.85	2.36	0
398	07.04.2021 00:20:07	7.86	2.359	0
399	07.04.2021 00:40:07	7.82	2.359	0
400	07.04.2021 01:00:07	7.8	2.357	0
401	07.04.2021 01:20:07	7.75	2.356	3.9823
402	07.04.2021 01:40:07	7.71	2.356	-3.9823
403	07.04.2021 02:00:07	7.76	2.355	0
404	07.04.2021 02:20:07	7.65	2.354	-3.9823
405	07.04.2021 02:40:07	7.59	2.353	-3.9823
406	07.04.2021 03:00:07	7.62	2.352	0
407	07.04.2021 03:20:07	7.58	2.351	-3.9823
408	07.04.2021 03:40:07	7.49	2.35	3.9823
409	07.04.2021 04:00:07	7.48	2.349	-3.9823
410	07.04.2021 04:20:08	7.48	2.348	-3.9823
411	07.04.2021 04:40:08	7.36	2.348	3.9823
412	07.04.2021 05:00:08	7.34	2.346	0
413	07.04.2021 05:20:08	7.28	2.345	0
414	07.04.2021 05:40:08	7.22	2.345	3.9823
415	07.04.2021 06:00:08	7.17	2.344	0
416	07.04.2021 06:20:08	7.21	2.343	16.3717
417	07.04.2021 06:40:08	7.11	2.341	61.2832
418	07.04.2021 07:00:08	7.06	2.34	114.602
419	07.04.2021 07:20:08	7.03	2.341	122.788
420	07.04.2021 07:40:08	6.99	2.339	373.009
421	07.04.2021 08:00:08	7.01	2.34	549.115
422	07.04.2021 08:20:08	6.92	2.338	696.903
423	07.04.2021 08:40:08	6.87	2.339	848.451
424	07.04.2021 09:00:08	6.85	2.338	1028.76
425	07.04.2021 09:20:08	6.77	2.338	1151.77
426	07.04.2021 09:40:08	6.75	2.338	496.018
427	07.04.2021 10:00:08	6.74	2.339	1385.62
428	07.04.2021 10:20:07	6.65	2.339	672.124
429	07.04.2021 10:40:07	6.66	2.339	1356.86
430	07.04.2021 11:00:07	6.58	2.34	1397.79
431	07.04.2021 11:20:07	6.54	2.341	1795.35
432	07.04.2021 11:40:07	6.54	2.343	532.743
433	07.04.2021 12:00:07	6.51	2.344	376.991
434	07.04.2021 12:20:07	6.5	2.349	549.115
435	07.04.2021 12:40:07	6.51	2.348	1418.36
436	07.04.2021 13:00:07	6.45	2.35	2082.52
437	07.04.2021 13:20:07	6.45	2.352	663.938
438	07.04.2021 13:40:07	6.44	2.355	459.071
439	07.04.2021 14:00:07	6.41	2.357	1459.29
440	07.04.2021 14:20:07	6.37	2.359	1844.69
441	07.04.2021 14:40:07	6.45	2.361	360.62
442	07.04.2021 15:00:07	6.45	2.363	1988.05
443	07.04.2021 15:20:07	6.44	2.366	934.513
444	07.04.2021 15:40:07	6.46	2.369	631.195
445	07.04.2021 16:00:07	6.44	2.369	126.991
446	07.04.2021 16:20:08	6.49	2.371	303.319
447	07.04.2021 16:40:08	6.53	2.373	159.735
448	07.04.2021 17:00:08	6.55	2.377	442.699
449	07.04.2021 17:20:08	6.48	2.376	163.938
450	07.04.2021 17:40:08	6.54	2.377	28.5398
451	07.04.2021 18:00:08	6.65	2.378	106.416
452	07.04.2021 18:20:08	6.71	2.378	336.062
453	07.04.2021 18:40:08	6.67	2.38	163.938
454	07.04.2021 19:00:08	6.67	2.38	36.7257
455	07.04.2021 19:20:08	6.66	2.38	8.18584
456	07.04.2021 19:40:08	6.72	2.381	0
457	07.04.2021 20:00:08	6.71	2.38	-3.9823
458	07.04.2021 20:20:08	6.73	2.38	0
459	07.04.2021 20:40:08	6.81	2.38	0
460	07.04.2021 21:00:08	6.71	2.379	0
461	07.04.2021 21:20:08	6.79	2.379	0
462	07.04.2021 21:40:08	6.77	2.378	0
463	07.04.2021 22:00:08	6.75	2.377	0
464	07.04.2021 22:20:07	6.83	2.376	0
465	07.04.2021 22:40:07	6.74	2.376	0
466	07.04.2021 23:00:07	6.72	2.375	0
467	07.04.2021 23:20:07	6.69	2.374	0
468	07.04.2021 23:40:07	6.71	2.373	0
469	08.04.2021 00:00:07	6.65	2.373	0
470	08.04.2021 00:20:07	6.71	2.372	0
471	08.04.2021 00:40:07	6.64	2.371	0
472	08.04.2021 01:00:07	6.62	2.369	0
473	08.04.2021 01:20:07	6.61	2.369	0
474	08.04.2021 01:40:07	6.55	2.368	0
475	08.04.2021 02:00:07	6.52	2.367	3.9823
476	08.04.2021 02:20:07	6.54	2.367	0
477	08.04.2021 02:40:07	6.46	2.368	0
478	08.04.2021 03:00:07	6.44	2.365	0
479	08.04.2021 03:20:07	6.46	2.363	0
480	08.04.2021 03:40:07	6.37	2.363	0
481	08.04.2021 04:00:07	6.38	2.361	0
482	08.04.2021 04:20:08	6.33	2.362	0
483	08.04.2021 04:40:08	6.27	2.365	0
484	08.04.2021 05:00:08	6.27	2.364	0
485	08.04.2021 05:20:08	6.2	2.361	0
486	08.04.2021 05:40:08	6.16	2.363	0
487	08.04.2021 06:00:08	6.13	2.36	0
488	08.04.2021 06:20:08	6.13	2.363	12.1681
489	08.04.2021 06:40:08	6.11	2.36	32.7434
490	08.04.2021 07:00:08	6.03	2.36	61.2832
491	08.04.2021 07:20:08	6.09	2.363	130.973
492	08.04.2021 07:40:08	6.03	2.363	200.664
493	08.04.2021 08:00:08	5.99	2.362	524.558
494	08.04.2021 08:20:08	5.94	2.363	487.832
495	08.04.2021 08:40:08	5.96	2.363	918.142
496	08.04.2021 09:00:08	5.92	2.362	975.664
497	08.04.2021 09:20:08	5.85	2.364	1188.72
498	08.04.2021 09:40:08	5.9	2.364	811.504
499	08.04.2021 10:00:08	5.84	2.363	1590.49
500	08.04.2021 10:20:07	5.75	2.364	528.761
501	08.04.2021 10:40:07	5.81	2.362	696.903
502	08.04.2021 11:00:07	5.72	2.366	1906.19
503	08.04.2021 11:20:07	5.74	2.366	1901.99
504	08.04.2021 11:40:07	5.74	2.364	475.443
505	08.04.2021 12:00:07	5.7	2.365	2316.15
506	08.04.2021 12:20:07	5.72	2.37	327.876
507	08.04.2021 12:40:07	5.65	2.368	1934.73
508	08.04.2021 13:00:07	5.71	2.372	1943.14
509	08.04.2021 13:20:07	5.67	2.371	1910.18
510	08.04.2021 13:40:07	5.67	2.376	2373.45
511	08.04.2021 14:00:07	5.66	2.378	1943.14
512	08.04.2021 14:20:07	5.72	2.379	1820.13
513	08.04.2021 14:40:07	5.72	2.38	1578.1
514	08.04.2021 15:00:07	5.73	2.38	1110.84
515	08.04.2021 15:20:07	5.68	2.383	1582.3
516	08.04.2021 15:40:07	5.8	2.387	1512.61
517	08.04.2021 16:00:07	5.74	2.386	1377.21
518	08.04.2021 16:20:08	5.73	2.388	1328.1
519	08.04.2021 16:40:07	5.82	2.389	1336.28
520	08.04.2021 17:00:07	5.84	2.391	1020.58
521	08.04.2021 17:20:07	5.88	2.392	364.823
522	08.04.2021 17:40:07	5.93	2.392	94.2478
523	08.04.2021 18:00:07	5.96	2.394	586.062
524	08.04.2021 18:20:07	5.98	2.398	147.566
525	08.04.2021 18:40:08	6.09	2.395	167.92
526	08.04.2021 19:00:08	6.08	2.396	69.6903
527	08.04.2021 19:20:08	6.16	2.396	36.7257
528	08.04.2021 19:40:08	6.2	2.397	3.9823
529	08.04.2021 20:00:08	6.21	2.397	0
530	08.04.2021 20:20:08	6.32	2.397	0
531	08.04.2021 20:40:07	6.33	2.401	0
532	08.04.2021 21:00:07	6.3	2.398	-3.9823
533	08.04.2021 21:20:07	6.42	2.398	0
534	08.04.2021 21:40:07	6.4	2.396	0
535	08.04.2021 22:00:07	6.45	2.397	0
536	08.04.2021 22:20:07	6.5	2.397	0
537	08.04.2021 22:40:07	6.48	2.397	0
538	08.04.2021 23:00:07	6.48	2.395	0
539	08.04.2021 23:20:07	6.53	2.396	0
540	08.04.2021 23:40:07	6.49	2.395	0
541	09.04.2021 00:00:07	6.58	2.395	-3.9823
542	09.04.2021 00:20:07	6.51	2.393	0
543	09.04.2021 00:40:07	6.48	2.394	0
544	09.04.2021 01:00:07	6.52	2.393	0
545	09.04.2021 01:20:07	6.54	2.392	0
546	09.04.2021 01:40:07	6.51	2.391	0
547	09.04.2021 02:00:07	6.47	2.391	0
548	09.04.2021 02:20:07	6.43	2.39	-3.9823
549	09.04.2021 02:40:08	6.43	2.392	0
550	09.04.2021 03:00:08	6.43	2.389	0
551	09.04.2021 03:20:08	6.41	2.387	-3.9823
552	09.04.2021 03:40:08	6.34	2.385	0
553	09.04.2021 04:00:08	6.34	2.384	0
554	09.04.2021 04:20:08	6.34	2.383	0
555	09.04.2021 04:40:08	6.28	2.386	0
556	09.04.2021 05:00:08	6.29	2.384	0
557	09.04.2021 05:20:08	6.21	2.38	-3.9823
558	09.04.2021 05:40:08	6.22	2.378	0
559	09.04.2021 06:00:08	6.24	2.377	0
560	09.04.2021 06:20:08	6.11	2.38	20.354
561	09.04.2021 06:40:08	6.07	2.378	65.4867
562	09.04.2021 07:00:08	6.02	2.373	151.549
563	09.04.2021 07:20:08	6.04	2.372	282.743
564	09.04.2021 07:40:08	5.99	2.371	438.496
565	09.04.2021 08:00:08	5.93	2.371	594.248
566	09.04.2021 08:20:08	5.84	2.374	733.628
567	09.04.2021 08:40:07	5.88	2.368	877.212
568	09.04.2021 09:00:07	5.81	2.371	1008.41
569	09.04.2021 09:20:07	5.76	2.37	1139.6
570	09.04.2021 09:40:07	5.76	2.371	1274.78
571	09.04.2021 10:00:07	5.74	2.37	1385.62
572	09.04.2021 10:20:07	5.65	2.37	1500.22
573	09.04.2021 10:40:07	5.63	2.37	1606.86
574	09.04.2021 11:00:07	5.57	2.369	1697.12
575	09.04.2021 11:20:07	5.61	2.368	1762.61
576	09.04.2021 11:40:07	5.52	2.372	1734.07
577	09.04.2021 12:00:07	5.52	2.373	1889.82
578	09.04.2021 12:20:07	5.48	2.376	1906.19
579	09.04.2021 12:40:07	5.46	2.378	1914.38
580	09.04.2021 13:00:07	5.47	2.377	1951.33
581	09.04.2021 13:20:07	5.47	2.383	1885.62
582	09.04.2021 13:40:07	5.49	2.383	1914.38
583	09.04.2021 14:00:07	5.43	2.389	1795.35
584	09.04.2021 14:20:07	5.57	2.393	1840.49
585	09.04.2021 14:40:08	5.55	2.392	1758.63
586	09.04.2021 15:00:08	5.61	2.398	1692.92
587	09.04.2021 15:20:08	5.62	2.397	1553.54
588	09.04.2021 15:40:08	5.71	2.398	1377.21
589	09.04.2021 16:00:08	5.74	2.401	1344.47
590	09.04.2021 16:20:08	5.76	2.402	1049.34
591	09.04.2021 16:40:08	5.85	2.403	844.469
592	09.04.2021 17:00:08	5.96	2.404	442.699
593	09.04.2021 17:20:08	5.97	2.404	295.133
594	09.04.2021 17:40:08	6.09	2.405	684.513
595	09.04.2021 18:00:08	6.14	2.406	659.956
596	09.04.2021 18:20:08	6.22	2.405	405.752
597	09.04.2021 18:40:08	6.28	2.405	217.257
598	09.04.2021 19:00:08	6.39	2.406	143.363
599	09.04.2021 19:20:08	6.48	2.406	40.9292
600	09.04.2021 19:40:08	6.52	2.406	3.9823
601	09.04.2021 20:00:08	6.61	2.405	3.9823
602	09.04.2021 20:20:08	6.67	2.405	3.9823
603	09.04.2021 20:40:07	6.7	2.405	0
604	09.04.2021 21:00:07	6.78	2.405	0
605	09.04.2021 21:20:07	6.81	2.404	0
606	09.04.2021 21:40:07	6.91	2.405	-3.9823
607	09.04.2021 22:00:07	6.99	2.405	-3.9823
608	09.04.2021 22:20:07	7	2.404	0
609	09.04.2021 22:40:07	7.06	2.403	3.9823
610	09.04.2021 23:00:07	7.06	2.403	0
611	09.04.2021 23:20:07	7.13	2.403	0
612	09.04.2021 23:40:07	7.14	2.402	-3.9823
613	10.04.2021 00:00:07	7.19	2.402	0
614	10.04.2021 00:20:07	7.18	2.402	-3.9823
615	10.04.2021 00:40:07	7.24	2.403	0
616	10.04.2021 01:00:07	7.24	2.402	0
617	10.04.2021 01:20:07	7.19	2.402	0
618	10.04.2021 01:40:07	7.25	2.401	3.9823
619	10.04.2021 02:00:07	7.32	2.4	0
620	10.04.2021 02:20:07	7.28	2.4	0
621	10.04.2021 02:40:08	7.22	2.4	0
622	10.04.2021 03:00:08	7.3	2.401	0
623	10.04.2021 03:20:08	7.28	2.4	0
624	10.04.2021 03:40:08	7.28	2.399	0
625	10.04.2021 04:00:08	7.27	2.399	0
626	10.04.2021 04:20:08	7.34	2.399	0
627	10.04.2021 04:40:08	7.25	2.398	-3.9823
628	10.04.2021 05:00:08	7.26	2.398	0
629	10.04.2021 05:20:08	7.19	2.398	0
630	10.04.2021 05:40:08	7.23	2.398	0
631	10.04.2021 06:00:08	7.22	2.397	0
632	10.04.2021 06:20:08	7.16	2.397	24.5575
633	10.04.2021 06:40:08	7.12	2.396	69.6903
634	10.04.2021 07:00:08	7.15	2.395	159.735
635	10.04.2021 07:20:08	7.12	2.395	295.133
636	10.04.2021 07:40:08	7.07	2.395	442.699
637	10.04.2021 08:00:08	7.04	2.393	590.266
638	10.04.2021 08:20:08	7.05	2.392	729.646
639	10.04.2021 08:40:07	7.03	2.392	869.027
640	10.04.2021 09:00:07	7.01	2.392	1012.39
641	10.04.2021 09:20:07	6.89	2.392	1143.58
642	10.04.2021 09:40:07	6.94	2.39	1278.98
643	10.04.2021 10:00:07	6.91	2.391	1365.04
644	10.04.2021 10:20:07	6.85	2.389	1479.87
645	10.04.2021 10:40:07	6.88	2.391	1611.06
646	10.04.2021 11:00:07	6.79	2.391	1578.1
647	10.04.2021 11:20:07	6.78	2.392	1742.26
648	10.04.2021 11:40:07	6.83	2.392	1885.62
649	10.04.2021 12:00:07	6.83	2.393	1676.55
650	10.04.2021 12:20:07	6.79	2.394	1164.16
651	10.04.2021 12:40:07	6.8	2.394	2021.02
652	10.04.2021 13:00:07	6.82	2.396	2152.21
653	10.04.2021 13:20:07	6.78	2.398	1824.12
654	10.04.2021 13:40:07	6.87	2.398	1938.94
655	10.04.2021 14:00:07	6.88	2.399	1865.04
656	10.04.2021 14:20:07	6.85	2.404	1869.25
657	10.04.2021 14:40:08	6.91	2.402	1709.29
658	10.04.2021 15:00:08	6.87	2.402	1668.36
659	10.04.2021 15:20:08	7.05	2.403	1471.68
660	10.04.2021 15:40:08	7.05	2.402	1418.36
661	10.04.2021 16:00:08	7.12	2.403	1012.39
662	10.04.2021 16:20:08	7.1	2.405	1000.22
663	10.04.2021 16:40:08	7.21	2.405	1078.1
664	10.04.2021 17:00:08	7.3	2.405	885.398
665	10.04.2021 17:20:08	7.34	2.405	795.133
666	10.04.2021 17:40:08	7.4	2.405	676.327
667	10.04.2021 18:00:08	7.47	2.405	524.558
668	10.04.2021 18:20:08	7.58	2.405	364.823
669	10.04.2021 18:40:08	7.64	2.404	209.071
670	10.04.2021 19:00:08	7.66	2.405	102.434
671	10.04.2021 19:20:08	7.76	2.404	44.9115
672	10.04.2021 19:40:08	7.89	2.406	3.9823
673	10.04.2021 20:00:08	7.95	2.404	3.9823
674	10.04.2021 20:20:08	8.05	2.404	0
675	10.04.2021 20:40:07	8.07	2.404	-3.9823
676	10.04.2021 21:00:07	8.17	2.402	0
677	10.04.2021 21:20:07	8.18	2.402	3.9823
678	10.04.2021 21:40:07	8.31	2.402	0
679	10.04.2021 22:00:07	8.25	2.404	0
680	10.04.2021 22:20:07	8.32	2.403	0
681	10.04.2021 22:40:07	8.4	2.403	3.9823
682	10.04.2021 23:00:07	8.41	2.402	0
683	10.04.2021 23:20:07	8.52	2.402	0
684	10.04.2021 23:40:07	8.55	2.402	3.9823
685	11.04.2021 00:00:07	8.51	2.402	-3.9823
686	11.04.2021 00:20:07	8.52	2.401	0
687	11.04.2021 00:40:07	8.55	2.402	0
688	11.04.2021 01:00:07	8.58	2.4	0
689	11.04.2021 01:20:07	8.58	2.4	3.9823
690	11.04.2021 01:40:07	8.63	2.4	0
691	11.04.2021 02:00:07	8.6	2.399	0
692	11.04.2021 02:20:07	8.6	2.399	0
693	11.04.2021 02:40:08	8.57	2.401	3.9823
694	11.04.2021 03:00:08	8.59	2.399	3.9823
695	11.04.2021 03:20:08	8.59	2.399	0
696	11.04.2021 03:40:08	8.61	2.398	-3.9823
697	11.04.2021 04:00:08	8.56	2.399	0
698	11.04.2021 04:20:08	8.49	2.399	0
699	11.04.2021 04:40:08	8.57	2.398	0
700	11.04.2021 05:00:08	8.49	2.397	0
701	11.04.2021 05:20:08	8.53	2.398	0
702	11.04.2021 05:40:08	8.53	2.397	0
703	11.04.2021 06:00:08	8.52	2.398	3.9823
704	11.04.2021 06:20:08	8.5	2.398	20.354
705	11.04.2021 06:40:08	8.47	2.398	49.115
706	11.04.2021 07:00:08	8.43	2.398	86.062
707	11.04.2021 07:20:08	8.42	2.396	139.381
708	11.04.2021 07:40:08	8.35	2.396	225.442
709	11.04.2021 08:00:08	8.37	2.396	262.168
710	11.04.2021 08:20:08	8.37	2.398	487.832
711	11.04.2021 08:40:07	8.37	2.397	442.699
712	11.04.2021 09:00:07	8.3	2.397	512.389
713	11.04.2021 09:20:07	8.3	2.397	770.575
714	11.04.2021 09:40:07	8.29	2.397	651.77
715	11.04.2021 10:00:07	8.28	2.397	1557.74
716	11.04.2021 10:20:07	8.22	2.398	1016.59
717	11.04.2021 10:40:07	8.21	2.397	864.823
718	11.04.2021 11:00:07	8.21	2.398	1369.03
719	11.04.2021 11:20:07	8.17	2.398	1172.35
720	11.04.2021 11:40:07	8.16	2.398	1446.9
721	11.04.2021 12:00:07	8.14	2.398	786.947
722	11.04.2021 12:20:07	8.12	2.399	737.832
723	11.04.2021 12:40:07	8.09	2.399	1012.39
724	11.04.2021 13:00:07	8.1	2.4	1225.66
725	11.04.2021 13:20:07	8.15	2.399	672.124
726	11.04.2021 13:40:07	8.15	2.401	1492.04
727	11.04.2021 14:00:07	8.23	2.401	807.522
728	11.04.2021 14:20:07	8.2	2.402	1078.1
729	11.04.2021 14:40:07	8.21	2.401	2332.52
730	11.04.2021 15:00:07	8.23	2.402	1516.59
731	11.04.2021 15:20:07	8.31	2.402	1623.23
732	11.04.2021 15:40:07	8.26	2.403	1369.03
733	11.04.2021 16:00:07	8.32	2.403	1295.35
734	11.04.2021 16:20:07	8.31	2.403	1205.09
735	11.04.2021 16:40:07	8.38	2.403	290.929
736	11.04.2021 17:00:07	8.38	2.403	368.805
737	11.04.2021 17:20:07	8.5	2.403	401.549
738	11.04.2021 17:40:08	8.54	2.403	479.425
739	11.04.2021 18:00:08	8.53	2.404	274.558
740	11.04.2021 18:20:08	8.59	2.403	397.566
741	11.04.2021 18:40:08	8.67	2.404	163.938
742	11.04.2021 19:00:08	8.75	2.403	106.416
743	11.04.2021 19:20:08	8.82	2.403	36.7257
744	11.04.2021 19:40:08	8.84	2.403	8.18584
745	11.04.2021 20:00:08	8.89	2.404	3.9823
746	11.04.2021 20:20:08	8.97	2.403	3.9823
747	11.04.2021 20:40:08	9.01	2.403	0
748	11.04.2021 21:00:08	9.03	2.403	0
749	11.04.2021 21:20:08	9.05	2.402	3.9823
750	11.04.2021 21:40:08	9.1	2.402	0
751	11.04.2021 22:00:08	9.18	2.402	0
752	11.04.2021 22:20:08	9.17	2.402	-3.9823
753	11.04.2021 22:40:08	9.2	2.402	0
754	11.04.2021 23:00:08	9.26	2.401	0
755	11.04.2021 23:20:08	9.27	2.401	0
756	11.04.2021 23:40:07	9.28	2.402	0
757	12.04.2021 00:00:07	9.2	2.401	0
758	12.04.2021 00:20:07	9.27	2.4	0
759	12.04.2021 00:40:07	9.3	2.4	0
760	12.04.2021 01:00:07	9.26	2.401	3.9823
761	12.04.2021 01:20:07	9.32	2.4	0
762	12.04.2021 01:40:07	9.29	2.4	0
763	12.04.2021 02:00:07	9.29	2.4	0
764	12.04.2021 02:20:07	9.29	2.4	0
765	12.04.2021 02:40:07	9.3	2.4	0
766	12.04.2021 03:00:07	9.26	2.4	0
767	12.04.2021 03:20:07	9.26	2.4	0
768	12.04.2021 03:40:07	9.33	2.4	0
769	12.04.2021 04:00:07	9.25	2.4	0
770	12.04.2021 04:20:07	9.29	2.4	0
771	12.04.2021 04:40:07	9.3	2.399	0
772	12.04.2021 05:00:07	9.26	2.399	-3.9823
773	12.04.2021 05:20:07	9.21	2.398	0
774	12.04.2021 05:40:08	9.2	2.398	0
775	12.04.2021 06:00:08	9.19	2.398	0
776	12.04.2021 06:20:08	9.2	2.397	32.7434
777	12.04.2021 06:40:08	9.12	2.398	118.805
778	12.04.2021 07:00:08	9.07	2.397	200.664
779	12.04.2021 07:20:08	9.07	2.397	311.504
780	12.04.2021 07:40:08	9.05	2.398	184.292
781	12.04.2021 08:00:08	9.02	2.397	348.451
782	12.04.2021 08:20:08	8.97	2.398	766.593
783	12.04.2021 08:40:08	8.96	2.397	1045.35
784	12.04.2021 09:00:08	8.95	2.397	1217.48
785	12.04.2021 09:20:08	8.87	2.396	1483.85
786	12.04.2021 09:40:08	8.89	2.396	1401.99
787	12.04.2021 10:00:08	8.85	2.395	1643.81
788	12.04.2021 10:20:08	8.83	2.395	1012.39
789	12.04.2021 10:40:08	8.81	2.397	1910.18
790	12.04.2021 11:00:08	8.76	2.396	1988.05
791	12.04.2021 11:20:08	8.69	2.396	1852.88
792	12.04.2021 11:40:08	8.75	2.397	1820.13
793	12.04.2021 12:00:08	8.72	2.397	1852.88
794	12.04.2021 12:20:08	8.67	2.399	1885.62
795	12.04.2021 12:40:08	8.71	2.399	1918.36
796	12.04.2021 13:00:08	8.69	2.401	1930.75
797	12.04.2021 13:20:08	8.68	2.401	1725.66
798	12.04.2021 13:40:07	8.72	2.402	1734.07
799	12.04.2021 14:00:07	8.74	2.403	909.956
800	12.04.2021 14:20:07	8.82	2.404	926.328
801	12.04.2021 14:40:07	8.79	2.405	582.08
802	12.04.2021 15:00:07	8.92	2.405	311.504
803	12.04.2021 15:20:07	8.93	2.405	217.257
804	12.04.2021 15:40:07	9.03	2.406	250
805	12.04.2021 16:00:07	9.05	2.405	471.239
806	12.04.2021 16:20:07	9.17	2.406	405.752
807	12.04.2021 16:40:07	9.2	2.406	270.354
808	12.04.2021 17:00:07	9.23	2.406	110.619
809	12.04.2021 17:20:07	9.33	2.406	94.2478
810	12.04.2021 17:40:07	9.43	2.406	53.0973
811	12.04.2021 18:00:07	9.47	2.405	69.6903
812	12.04.2021 18:20:07	9.53	2.405	28.5398
813	12.04.2021 18:40:07	9.58	2.405	12.1681
814	12.04.2021 19:00:07	9.63	2.405	16.3717
815	12.04.2021 19:20:07	9.65	2.405	8.18584
816	12.04.2021 19:40:08	9.71	2.404	3.9823
817	12.04.2021 20:00:08	9.8	2.404	0
818	12.04.2021 20:20:08	9.75	2.404	0
819	12.04.2021 20:40:08	9.75	2.404	0
820	12.04.2021 21:00:08	9.82	2.404	3.9823
821	12.04.2021 21:20:08	9.82	2.404	-3.9823
822	12.04.2021 21:40:08	9.86	2.403	3.9823
823	12.04.2021 22:00:08	9.82	2.403	-3.9823
824	12.04.2021 22:20:08	9.78	2.403	0
825	12.04.2021 22:40:08	9.76	2.401	-3.9823
826	12.04.2021 23:00:08	9.8	2.403	0
827	12.04.2021 23:20:08	9.8	2.402	0
828	12.04.2021 23:40:08	9.75	2.403	0
829	13.04.2021 00:00:08	9.72	2.402	0
830	13.04.2021 00:20:08	9.68	2.402	3.9823
831	13.04.2021 00:40:08	9.68	2.4	-3.9823
832	13.04.2021 01:00:08	9.64	2.4	0
833	13.04.2021 01:20:08	9.58	2.4	-3.9823
834	13.04.2021 01:40:07	9.55	2.4	0
835	13.04.2021 02:00:07	9.52	2.4	0
836	13.04.2021 02:20:07	9.47	2.399	0
837	13.04.2021 02:40:07	9.52	2.398	3.9823
838	13.04.2021 03:00:07	9.41	2.398	3.9823
839	13.04.2021 03:20:07	9.29	2.397	-3.9823
840	13.04.2021 03:40:07	9.29	2.397	-3.9823
841	13.04.2021 04:00:07	9.25	2.396	-3.9823
842	13.04.2021 04:20:07	9.26	2.395	-3.9823
843	13.04.2021 04:40:07	9.14	2.394	0
844	13.04.2021 05:00:07	9.14	2.393	3.9823
845	13.04.2021 05:20:07	9.07	2.393	0
846	13.04.2021 05:40:07	9.01	2.392	0
847	13.04.2021 06:00:07	8.93	2.392	3.9823
848	13.04.2021 06:20:07	8.97	2.39	16.3717
849	13.04.2021 06:40:07	8.92	2.39	36.7257
850	13.04.2021 07:00:07	8.85	2.388	77.8761
851	13.04.2021 07:20:07	8.85	2.388	57.3009
852	13.04.2021 07:40:08	8.81	2.388	90.0443
853	13.04.2021 08:00:08	8.75	2.387	143.363
854	13.04.2021 08:20:08	8.73	2.386	217.257
855	13.04.2021 08:40:08	8.67	2.385	286.947
856	13.04.2021 09:00:08	8.62	2.385	348.451
857	13.04.2021 09:20:08	8.53	2.384	331.858
858	13.04.2021 09:40:08	8.5	2.384	286.947
859	13.04.2021 10:00:08	8.52	2.382	266.372
860	13.04.2021 10:20:08	8.43	2.383	303.319
861	13.04.2021 10:40:08	8.39	2.384	401.549
862	13.04.2021 11:00:08	8.37	2.384	376.991
863	13.04.2021 11:20:08	8.3	2.383	422.124
864	13.04.2021 11:40:08	8.29	2.382	483.628
865	13.04.2021 12:00:08	8.19	2.383	610.62
866	13.04.2021 12:20:08	8.17	2.382	614.823
867	13.04.2021 12:40:08	8.15	2.383	528.761
868	13.04.2021 13:00:08	8.18	2.383	336.062
869	13.04.2021 13:20:08	8.09	2.384	623.009
870	13.04.2021 13:40:07	8.03	2.383	709.071
871	13.04.2021 14:00:07	8.04	2.384	418.142
872	13.04.2021 14:20:07	7.98	2.385	496.018
873	13.04.2021 14:40:07	7.98	2.385	245.796
874	13.04.2021 15:00:07	7.97	2.386	348.451
875	13.04.2021 15:20:07	7.93	2.386	270.354
876	13.04.2021 15:40:07	7.9	2.387	184.292
877	13.04.2021 16:00:07	7.9	2.387	204.867
878	13.04.2021 16:20:07	7.9	2.388	213.053
879	13.04.2021 16:40:07	7.84	2.389	192.478
880	13.04.2021 17:00:07	7.84	2.389	139.381
881	13.04.2021 17:20:07	7.81	2.389	126.991
882	13.04.2021 17:40:07	7.73	2.39	118.805
883	13.04.2021 18:00:07	7.77	2.39	98.2301
884	13.04.2021 18:20:07	7.76	2.39	61.2832
885	13.04.2021 18:40:07	7.67	2.39	44.9115
886	13.04.2021 19:00:07	7.71	2.389	24.5575
887	13.04.2021 19:20:07	7.7	2.391	8.18584
888	13.04.2021 19:40:08	7.67	2.391	3.9823
889	13.04.2021 20:00:08	7.55	2.391	-3.9823
890	13.04.2021 20:20:08	7.63	2.39	0
891	13.04.2021 20:40:08	7.55	2.391	0
892	13.04.2021 21:00:08	7.55	2.391	0
893	13.04.2021 21:20:08	7.51	2.392	0
894	13.04.2021 21:40:08	7.47	2.39	0
895	13.04.2021 22:00:08	7.42	2.39	-3.9823
896	13.04.2021 22:20:08	7.42	2.389	0
897	13.04.2021 22:40:08	7.49	2.388	0
898	13.04.2021 23:00:08	7.4	2.389	0
899	13.04.2021 23:20:08	7.36	2.389	0
900	13.04.2021 23:40:08	7.35	2.388	0
901	14.04.2021 00:00:08	7.29	2.389	-3.9823
902	14.04.2021 00:20:08	7.28	2.387	0
903	14.04.2021 00:40:08	7.24	2.387	-3.9823
904	14.04.2021 01:00:08	7.26	2.387	-3.9823
905	14.04.2021 01:20:08	7.19	2.387	0
906	14.04.2021 01:40:07	7.15	2.386	3.9823
907	14.04.2021 02:00:07	7.16	2.386	0
908	14.04.2021 02:20:07	7.08	2.385	0
909	14.04.2021 02:40:07	7.05	2.385	0
910	14.04.2021 03:00:07	7.06	2.386	0
911	14.04.2021 03:20:07	7.04	2.385	0
912	14.04.2021 03:40:07	6.95	2.385	0
913	14.04.2021 04:00:07	6.98	2.385	0
914	14.04.2021 04:20:07	6.93	2.385	0
915	14.04.2021 04:40:07	6.89	2.384	0
916	14.04.2021 05:00:07	6.84	2.385	-3.9823
917	14.04.2021 05:20:07	6.85	2.385	3.9823
918	14.04.2021 05:40:07	6.81	2.384	-3.9823
919	14.04.2021 06:00:07	6.77	2.384	0
920	14.04.2021 06:20:07	6.73	2.385	12.1681
921	14.04.2021 06:40:07	6.71	2.384	36.7257
922	14.04.2021 07:00:07	6.72	2.385	49.115
923	14.04.2021 07:20:07	6.65	2.385	143.363
924	14.04.2021 07:40:08	6.67	2.385	307.301
925	14.04.2021 08:00:08	6.58	2.389	491.814
926	14.04.2021 08:20:08	6.54	2.384	553.319
927	14.04.2021 08:40:08	6.6	2.385	381.195
928	14.04.2021 09:00:08	6.53	2.388	655.752
929	14.04.2021 09:20:08	6.49	2.388	930.531
930	14.04.2021 09:40:08	6.47	2.389	1073.89
931	14.04.2021 10:00:08	6.46	2.385	1590.49
932	14.04.2021 10:20:08	6.45	2.386	909.956
933	14.04.2021 10:40:08	6.38	2.386	1000.22
934	14.04.2021 11:00:08	6.39	2.388	955.089
935	14.04.2021 11:20:08	6.33	2.392	963.274
936	14.04.2021 11:40:08	6.34	2.392	811.504
937	14.04.2021 12:00:08	6.3	2.391	827.876
938	14.04.2021 12:20:08	6.33	2.392	1229.65
939	14.04.2021 12:40:08	6.3	2.396	1155.97
940	14.04.2021 13:00:08	6.32	2.395	397.566
941	14.04.2021 13:20:08	6.32	2.397	536.947
942	14.04.2021 13:40:07	6.25	2.399	1377.21
943	14.04.2021 14:00:07	6.31	2.399	795.133
944	14.04.2021 14:20:07	6.32	2.401	253.982
945	14.04.2021 14:40:07	6.29	2.403	873.009
946	14.04.2021 15:00:07	6.28	2.404	1455.31
947	14.04.2021 15:20:07	6.31	2.405	729.646
948	14.04.2021 15:40:07	6.36	2.409	1000.22
949	14.04.2021 16:00:07	6.36	2.411	795.133
950	14.04.2021 16:20:07	6.36	2.412	663.938
951	14.04.2021 16:40:07	6.35	2.41	1082.08
952	14.04.2021 17:00:07	6.36	2.411	651.77
953	14.04.2021 17:20:07	6.36	2.411	401.549
954	14.04.2021 17:40:07	6.34	2.412	286.947
955	14.04.2021 18:00:07	6.4	2.412	250
956	14.04.2021 18:20:07	6.44	2.413	188.496
957	14.04.2021 18:40:07	6.45	2.417	118.805
958	14.04.2021 19:00:07	6.43	2.415	65.4867
959	14.04.2021 19:20:07	6.45	2.415	28.5398
960	14.04.2021 19:40:08	6.43	2.416	8.18584
961	14.04.2021 20:00:08	6.48	2.415	0
962	14.04.2021 20:20:08	6.45	2.419	0
963	14.04.2021 20:40:08	6.52	2.417	0
964	14.04.2021 21:00:08	6.52	2.416	0
965	14.04.2021 21:20:08	6.49	2.419	0
966	14.04.2021 21:40:08	6.56	2.416	3.9823
967	14.04.2021 22:00:08	6.51	2.416	-3.9823
968	14.04.2021 22:20:08	6.5	2.415	0
969	14.04.2021 22:40:08	6.53	2.414	0
970	14.04.2021 23:00:08	6.52	2.414	-3.9823
971	14.04.2021 23:20:08	6.54	2.413	0
972	14.04.2021 23:40:08	6.51	2.415	-3.9823
973	15.04.2021 00:00:08	6.5	2.411	-3.9823
974	15.04.2021 00:20:08	6.49	2.415	0
975	15.04.2021 00:40:08	6.53	2.41	0
976	15.04.2021 01:00:08	6.49	2.409	-3.9823
977	15.04.2021 01:20:08	6.47	2.409	3.9823
978	15.04.2021 01:40:07	6.47	2.412	0
979	15.04.2021 02:00:07	6.47	2.406	0
980	15.04.2021 02:20:07	6.41	2.407	0
981	15.04.2021 02:40:07	6.38	2.409	0
982	15.04.2021 03:00:07	6.37	2.405	0
983	15.04.2021 03:20:07	6.36	2.405	0
984	15.04.2021 03:40:07	6.29	2.404	0
985	15.04.2021 04:00:07	6.25	2.403	0
986	15.04.2021 04:20:07	6.29	2.406	0
987	15.04.2021 04:40:07	6.24	2.401	0
988	15.04.2021 05:00:07	6.22	2.404	0
989	15.04.2021 05:20:07	6.18	2.403	0
990	15.04.2021 05:40:07	6.19	2.4	0
991	15.04.2021 06:00:07	6.13	2.399	8.18584
992	15.04.2021 06:20:07	6.13	2.401	36.7257
993	15.04.2021 06:40:07	6.12	2.401	106.416
994	15.04.2021 07:00:07	6.08	2.4	221.239
995	15.04.2021 07:20:07	6	2.396	323.673
996	15.04.2021 07:40:08	6.02	2.399	545.133
997	15.04.2021 08:00:08	5.98	2.399	561.504
998	15.04.2021 08:20:08	5.97	2.398	709.071
999	15.04.2021 08:40:08	5.95	2.398	942.699
1000	15.04.2021 09:00:08	5.93	2.394	901.77
1001	15.04.2021 09:20:08	5.89	2.397	1184.73
1002	15.04.2021 09:40:08	5.77	2.396	1049.34
1003	15.04.2021 10:00:08	5.87	2.396	1139.6
1004	15.04.2021 10:20:08	5.77	2.397	1024.78
1005	15.04.2021 10:40:08	5.77	2.397	934.513
1006	15.04.2021 11:00:08	5.73	2.398	885.398
1007	15.04.2021 11:20:08	5.76	2.399	778.761
1008	15.04.2021 11:40:08	5.71	2.401	651.77
1009	15.04.2021 12:00:08	5.66	2.401	286.947
1010	15.04.2021 12:20:08	5.65	2.404	606.637
1011	15.04.2021 12:40:08	5.67	2.405	340.044
1012	15.04.2021 13:00:08	5.68	2.407	1434.73
1013	15.04.2021 13:20:08	5.64	2.405	1073.89
1014	15.04.2021 13:40:07	5.67	2.409	1393.81
1015	15.04.2021 14:00:07	5.69	2.41	573.894
1016	15.04.2021 14:20:07	5.67	2.409	655.752
1017	15.04.2021 14:40:07	5.63	2.413	1065.71
1018	15.04.2021 15:00:07	5.64	2.413	696.903
1019	15.04.2021 15:20:07	5.73	2.414	885.398
1020	15.04.2021 15:40:07	5.66	2.415	946.903
1021	15.04.2021 16:00:07	5.69	2.416	623.009
1022	15.04.2021 16:20:07	5.71	2.417	491.814
1023	15.04.2021 16:40:07	5.74	2.418	672.124
1024	15.04.2021 17:00:07	5.75	2.416	483.628
1025	15.04.2021 17:20:07	5.8	2.42	364.823
1026	15.04.2021 17:40:07	5.75	2.421	512.389
1027	15.04.2021 18:00:07	5.81	2.421	253.982
1028	15.04.2021 18:20:07	5.79	2.422	209.071
1029	15.04.2021 18:40:07	5.85	2.419	163.938
1030	15.04.2021 19:00:07	5.82	2.423	81.8584
1031	15.04.2021 19:20:07	5.76	2.421	36.7257
1032	15.04.2021 19:40:08	5.84	2.42	12.1681
1033	15.04.2021 20:00:08	5.85	2.423	0
1034	15.04.2021 20:20:08	5.89	2.424	-3.9823
1035	15.04.2021 20:40:08	5.84	2.421	0
1036	15.04.2021 21:00:08	5.92	2.42	-3.9823
1037	15.04.2021 21:20:08	5.9	2.423	0
1038	15.04.2021 21:40:08	5.9	2.42	0
1039	15.04.2021 22:00:08	5.9	2.423	0
1040	15.04.2021 22:20:08	5.97	2.419	3.9823
1041	15.04.2021 22:40:08	5.92	2.419	0
1042	15.04.2021 23:00:08	5.89	2.422	0
1043	15.04.2021 23:20:08	5.9	2.421	0
1044	15.04.2021 23:40:08	5.97	2.416	0
1045	16.04.2021 00:00:08	5.93	2.42	0
1046	16.04.2021 00:20:08	5.88	2.419	0
1047	16.04.2021 00:40:08	5.88	2.418	3.9823
1048	16.04.2021 01:00:08	5.86	2.417	0
1049	16.04.2021 01:20:08	5.83	2.416	0
1050	16.04.2021 01:40:07	5.87	2.416	3.9823
1051	16.04.2021 02:00:07	5.83	2.414	0
1052	16.04.2021 02:20:07	5.85	2.414	0
1053	16.04.2021 02:40:07	5.75	2.414	-3.9823
1054	16.04.2021 03:00:07	5.78	2.412	0
1055	16.04.2021 03:20:07	5.77	2.411	3.9823
1056	16.04.2021 03:40:07	5.73	2.411	0
1057	16.04.2021 04:00:07	5.72	2.409	3.9823
1058	16.04.2021 04:20:07	5.68	2.409	0
1059	16.04.2021 04:40:07	5.71	2.409	-3.9823
1060	16.04.2021 05:00:07	5.62	2.408	0
1061	16.04.2021 05:20:07	5.65	2.408	0
1062	16.04.2021 05:40:07	5.59	2.407	0
1063	16.04.2021 06:00:07	5.61	2.407	3.9823
1064	16.04.2021 06:20:07	5.55	2.406	32.7434
1065	16.04.2021 06:40:07	5.52	2.406	69.6903
1066	16.04.2021 07:00:07	5.52	2.405	118.805
1067	16.04.2021 07:20:07	5.46	2.406	139.381
1068	16.04.2021 07:40:08	5.43	2.406	262.168
1069	16.04.2021 08:00:08	5.46	2.405	348.451
1070	16.04.2021 08:20:08	5.41	2.405	614.823
1071	16.04.2021 08:40:08	5.44	2.404	500
1072	16.04.2021 09:00:08	5.36	2.404	467.257
1073	16.04.2021 09:20:08	5.34	2.403	471.239
1074	16.04.2021 09:40:08	5.26	2.404	545.133
1075	16.04.2021 10:00:08	5.32	2.404	598.451
1076	16.04.2021 10:20:08	5.28	2.404	663.938
1077	16.04.2021 10:40:08	5.26	2.406	754.204
1078	16.04.2021 11:00:08	5.25	2.405	905.974
1079	16.04.2021 11:20:08	5.2	2.407	700.885
1080	16.04.2021 11:40:08	5.2	2.406	799.336
1081	16.04.2021 12:00:08	5.21	2.408	573.894
1082	16.04.2021 12:20:08	5.22	2.409	635.398
1083	16.04.2021 12:40:08	5.17	2.409	1176.33
1084	16.04.2021 13:00:08	5.22	2.411	897.566
1085	16.04.2021 13:20:08	5.18	2.412	651.77
1086	16.04.2021 13:40:07	5.11	2.414	618.805
1087	16.04.2021 14:00:07	5.15	2.415	508.186
1088	16.04.2021 14:20:07	5.13	2.415	352.434
1089	16.04.2021 14:40:07	5.23	2.418	434.513
1090	16.04.2021 15:00:07	5.18	2.419	561.504
1091	16.04.2021 15:20:07	5.22	2.42	1721.68
1092	16.04.2021 15:40:07	5.21	2.421	918.142
1093	16.04.2021 16:00:07	5.21	2.422	840.266
1094	16.04.2021 16:20:07	5.27	2.423	987.832
1095	16.04.2021 16:40:07	5.24	2.423	827.876
1096	16.04.2021 17:00:07	5.24	2.424	807.522
1097	16.04.2021 17:20:07	5.32	2.425	881.195
1098	16.04.2021 17:40:07	5.28	2.426	430.31
1099	16.04.2021 18:00:07	5.33	2.427	348.451
1100	16.04.2021 18:20:07	5.34	2.428	167.92
1101	16.04.2021 18:40:07	5.39	2.429	106.416
1102	16.04.2021 19:00:07	5.39	2.43	44.9115
1103	16.04.2021 19:20:07	5.4	2.429	20.354
1104	16.04.2021 19:40:08	5.5	2.431	8.18584
1105	16.04.2021 20:00:08	5.48	2.431	3.9823
1106	16.04.2021 20:20:08	5.49	2.431	0
1107	16.04.2021 20:40:08	5.56	2.432	3.9823
1108	16.04.2021 21:00:08	5.52	2.428	3.9823
1109	16.04.2021 21:20:08	5.59	2.432	0
1110	16.04.2021 21:40:08	5.62	2.432	0
1111	16.04.2021 22:00:08	5.62	2.431	0
1112	16.04.2021 22:20:08	5.64	2.431	0
1113	16.04.2021 22:40:08	5.68	2.428	0
1114	16.04.2021 23:00:08	5.64	2.431	0
1115	16.04.2021 23:20:08	5.67	2.428	0
1116	16.04.2021 23:40:08	5.71	2.427	0
1117	17.04.2021 00:00:08	5.65	2.43	0
1118	17.04.2021 00:20:08	5.73	2.43	0
1119	17.04.2021 00:40:08	5.72	2.429	0
1120	17.04.2021 01:00:08	5.71	2.429	0
1121	17.04.2021 01:20:08	5.72	2.429	0
1122	17.04.2021 01:40:07	5.71	2.425	0
1123	17.04.2021 02:00:07	5.76	2.428	3.9823
1124	17.04.2021 02:20:07	5.74	2.428	0
1125	17.04.2021 02:40:07	5.76	2.424	0
1126	17.04.2021 03:00:07	5.74	2.427	0
1127	17.04.2021 03:20:07	5.69	2.424	0
1128	17.04.2021 03:40:07	5.69	2.423	0
1129	17.04.2021 04:00:07	5.72	2.427	-3.9823
1130	17.04.2021 04:20:07	5.7	2.425	0
1131	17.04.2021 04:40:07	5.68	2.425	0
1132	17.04.2021 05:00:07	5.68	2.424	0
1133	17.04.2021 05:20:07	5.68	2.424	3.9823
1134	17.04.2021 05:40:07	5.69	2.424	0
1135	17.04.2021 06:00:07	5.66	2.422	3.9823
1136	17.04.2021 06:20:07	5.59	2.423	16.3717
1137	17.04.2021 06:40:07	5.62	2.423	40.9292
1138	17.04.2021 07:00:07	5.57	2.423	81.8584
1139	17.04.2021 07:20:07	5.59	2.422	143.363
1140	17.04.2021 07:40:08	5.63	2.419	225.442
1141	17.04.2021 08:00:08	5.6	2.418	262.168
1142	17.04.2021 08:20:08	5.54	2.422	385.177
1143	17.04.2021 08:40:08	5.55	2.418	422.124
1144	17.04.2021 09:00:08	5.59	2.422	512.389
1145	17.04.2021 09:20:08	5.56	2.421	586.062
1146	17.04.2021 09:40:08	5.51	2.42	643.584
1147	17.04.2021 10:00:08	5.53	2.421	651.77
1148	17.04.2021 10:20:08	5.53	2.421	696.903
1149	17.04.2021 10:40:08	5.51	2.421	639.381
1150	17.04.2021 11:00:08	5.54	2.423	815.708
1151	17.04.2021 11:20:08	5.49	2.421	631.195
1152	17.04.2021 11:40:07	5.47	2.423	450.885
1153	17.04.2021 12:00:07	5.48	2.422	614.823
1154	17.04.2021 12:20:07	5.47	2.423	368.805
1155	17.04.2021 12:40:07	5.56	2.45	847.611
1156	17.04.2021 13:00:08	5.48	2.436	780.752
1157	17.04.2021 13:20:07	5.55	2.431	782.854
1158	17.04.2021 13:40:07	5.53	2.429	785.465
1159	17.04.2021 14:00:07	5.54	2.429	788.695
1160	17.04.2021 14:20:07	5.57	2.429	790.619
1161	17.04.2021 14:40:07	5.58	2.43	793.142
1162	17.04.2021 15:00:07	5.57	2.43	794.358
1163	17.04.2021 15:20:07	5.64	2.43	796.239
1164	17.04.2021 15:40:07	5.65	2.431	798.142
1165	17.04.2021 16:00:07	5.63	2.428	799.447
1166	17.04.2021 16:20:07	5.61	2.43	800.973
1167	17.04.2021 16:40:07	5.71	2.433	802.611
1168	17.04.2021 17:00:07	5.74	2.433	803.053
1169	17.04.2021 17:20:08	5.8	2.431	804.403
1170	17.04.2021 17:40:08	5.76	2.433	804.336
1171	17.04.2021 18:00:08	5.79	2.43	805.199
1172	17.04.2021 18:20:08	5.77	2.431	805.996
1173	17.04.2021 18:40:08	5.87	2.431	806.349
1174	17.04.2021 19:00:08	5.9	2.434	806.571
1175	17.04.2021 19:20:08	5.9	2.435	806.947
1176	17.04.2021 19:40:08	5.93	2.435	807.389
1177	17.04.2021 20:00:08	5.99	2.432	808.097
1178	17.04.2021 20:20:08	5.98	2.435	807.965
1179	17.04.2021 20:40:08	5.94	2.431	808.717
1180	17.04.2021 21:00:08	5.99	2.431	808.296
1181	17.04.2021 21:20:07	6	2.434	808.827
1182	17.04.2021 21:40:07	6.04	2.434	809.27
1183	17.04.2021 22:00:07	6.09	2.431	809.58
1184	17.04.2021 22:20:07	6.13	2.43	809.889
1185	17.04.2021 22:40:07	6.17	2.43	810.221
1186	17.04.2021 23:00:07	6.13	2.433	810.177
1187	17.04.2021 23:20:08	6.08	2.43	811.106
1188	17.04.2021 23:40:08	6.1	2.43	811.46
1189	18.04.2021 00:00:08	6.17	2.432	811.482
1190	18.04.2021 00:20:08	6.15	2.43	811.549
1191	18.04.2021 00:40:08	6.1	2.429	812.323
1192	18.04.2021 01:00:08	6.19	2.432	812.146
1193	18.04.2021 01:20:08	6.18	2.428	812.611
1194	18.04.2021 01:40:08	6.17	2.428	813.119
1195	18.04.2021 02:00:08	6.14	2.429	813.319
1196	18.04.2021 02:20:08	6.11	2.429	814.425
1197	18.04.2021 02:40:08	6.12	2.431	820.575
1198	18.04.2021 03:00:08	6.14	2.427	821.15
1199	18.04.2021 03:20:07	6.13	2.431	821.018
1200	18.04.2021 03:40:07	6.17	2.43	821.305
1201	18.04.2021 04:00:07	6.07	2.429	822.146
1202	18.04.2021 04:20:07	6.16	2.429	822.212
1203	18.04.2021 04:40:07	6.1	2.426	822.92
1204	18.04.2021 05:00:07	6.1	2.429	822.434
1205	18.04.2021 05:20:07	6.1	2.429	823.319
1206	18.04.2021 05:40:07	6.15	2.428	822.743
1207	18.04.2021 06:00:07	6.1	2.425	824.911
1208	18.04.2021 06:20:07	6.1	2.425	828.872
1209	18.04.2021 06:40:07	6.06	2.424	829.204
1210	18.04.2021 07:00:07	6.05	2.424	835.907
1211	18.04.2021 07:20:07	6.06	2.426	837.766
1212	18.04.2021 07:40:07	6.06	2.424	841.504
1213	18.04.2021 08:00:07	6.02	2.423	846.372
1214	18.04.2021 08:20:07	6	2.424	846.703
1215	18.04.2021 08:40:07	6.06	2.423	846.703
1216	18.04.2021 09:00:07	5.99	2.424	846.394
1217	18.04.2021 09:20:08	6.02	2.423	846.416
1218	18.04.2021 09:40:08	6	2.426	847.146
1219	18.04.2021 10:00:08	5.98	2.426	846.703
1220	18.04.2021 10:20:08	5.91	2.423	846.46
1221	18.04.2021 10:40:08	5.92	2.423	849.668
1222	18.04.2021 11:00:08	5.95	2.425	851.482
1223	18.04.2021 11:20:07	5.95	2.426	856.571
1224	18.04.2021 11:40:07	5.94	2.425	855.929
1225	18.04.2021 12:00:07	5.89	2.427	855.929
1226	18.04.2021 12:20:07	5.89	2.426	855.487
1227	18.04.2021 12:40:07	5.92	2.422	854.911
1228	18.04.2021 13:00:07	5.94	2.423	855.597
1229	18.04.2021 13:20:08	5.93	2.427	857.323
1230	18.04.2021 13:40:08	5.92	2.427	857.898
1231	18.04.2021 14:00:08	5.88	2.427	857.456
1232	18.04.2021 14:20:08	5.93	2.427	857.234
1233	18.04.2021 14:40:08	5.93	2.428	857.522
1234	18.04.2021 15:00:08	5.87	2.427	857.677
1235	18.04.2021 15:20:08	5.86	2.428	858.363
1236	18.04.2021 15:40:08	5.89	2.429	857.456
1237	18.04.2021 16:00:08	5.95	2.426	858.164
1238	18.04.2021 16:20:08	5.93	2.43	857.876
1239	18.04.2021 16:40:08	5.87	2.43	857.876
1240	18.04.2021 17:00:08	5.94	2.431	857.566
1241	18.04.2021 17:20:07	5.94	2.431	857.965
1242	18.04.2021 17:40:07	5.98	2.429	857.942
1243	18.04.2021 18:00:07	6.02	2.433	858.009
1244	18.04.2021 18:20:07	6.05	2.429	857.611
1245	18.04.2021 18:40:07	5.99	2.434	859.513
1246	18.04.2021 19:00:07	6.02	2.432	859.226
1247	18.04.2021 19:20:08	6.1	2.43	859.58
1248	18.04.2021 19:40:08	6.04	2.43	869.889
1249	18.04.2021 20:00:08	6.09	2.43	873.031
1250	18.04.2021 20:20:08	6.13	2.434	871.173
1251	18.04.2021 20:40:08	6.09	2.43	871.239
1252	18.04.2021 21:00:08	6.14	2.433	871.062
1253	18.04.2021 21:20:07	6.18	2.43	870.841
1254	18.04.2021 21:40:07	6.16	2.431	870.664
1255	18.04.2021 22:00:07	6.15	2.433	870.951
1256	18.04.2021 22:20:07	6.22	2.434	870.442
1257	18.04.2021 22:40:07	6.12	2.433	870.951
1258	18.04.2021 23:00:07	6.26	2.433	870.487
1259	18.04.2021 23:20:07	6.25	2.43	871.394
1260	18.04.2021 23:40:07	6.22	2.431	873.584
1261	19.04.2021 00:00:07	6.25	2.43	873.584
1262	19.04.2021 00:20:07	6.25	2.433	873.341
1263	19.04.2021 00:40:07	6.23	2.433	874.181
1264	19.04.2021 01:00:07	6.24	2.429	874.159
1265	19.04.2021 01:20:07	6.21	2.432	874.469
1266	19.04.2021 01:40:07	6.23	2.429	874.535
1267	19.04.2021 02:00:07	6.21	2.431	874.491
1268	19.04.2021 02:20:07	6.21	2.428	874.469
1269	19.04.2021 02:40:07	6.23	2.432	874.336
1270	19.04.2021 03:00:07	6.23	2.431	874.889
1271	19.04.2021 03:20:07	6.22	2.427	876.637
1272	19.04.2021 03:40:07	6.17	2.431	876.925
1273	19.04.2021 04:00:07	6.28	2.431	877.677
1274	19.04.2021 04:20:07	6.22	2.43	877.588
1275	19.04.2021 04:40:07	6.17	2.431	879.093
1276	19.04.2021 05:00:07	6.17	2.427	881.836
1277	19.04.2021 05:20:07	6.21	2.43	882.212
1278	19.04.2021 05:40:07	6.23	2.43	877.965
1279	19.04.2021 06:00:07	6.21	2.43	882.013
1280	19.04.2021 06:20:07	6.19	2.429	883.938
1281	19.04.2021 06:40:07	6.17	2.429	884.535
1282	19.04.2021 07:00:07	6.19	2.429	884.734
1283	19.04.2021 07:20:07	6.17	2.426	884.801
1284	19.04.2021 07:40:07	6.13	2.428	884.779
1285	19.04.2021 08:00:07	6.13	2.425	884.779
1286	19.04.2021 08:20:07	6.12	2.428	884.27
1287	19.04.2021 08:40:07	6.12	2.425	883.916
1288	19.04.2021 09:00:07	6.11	2.429	883.827
1289	19.04.2021 09:20:08	6.19	2.425	883.518
1290	19.04.2021 09:40:08	6.11	2.428	883.164
1291	19.04.2021 10:00:08	6.1	2.425	884.646
1292	19.04.2021 10:20:08	6.13	2.428	884.911
1293	19.04.2021 10:40:08	6.05	2.425	885.597
1294	19.04.2021 11:00:08	6.09	2.429	885.487
1295	19.04.2021 11:20:07	6.1	2.429	885.376
1296	19.04.2021 11:40:07	6.16	2.429	885.642
1297	19.04.2021 12:00:07	6.06	2.43	885.487
1298	19.04.2021 12:20:07	6.12	2.428	899.38
1299	19.04.2021 12:40:07	6.11	2.428	897.876
1300	19.04.2021 13:00:07	6.12	2.429	897.323
1301	19.04.2021 13:20:07	6.1	2.43	898.717
1302	19.04.2021 13:40:07	6.15	2.432	(NO REPLY)
1303	19.04.2021 14:00:07	6.16	2.433	898.65
1304	19.04.2021 14:20:07	6.17	2.433	898.407
1305	19.04.2021 14:40:07	6.18	2.431	898.075
1306	19.04.2021 15:00:07	6.27	2.434	898.739
1307	19.04.2021 15:20:07	6.28	2.431	(NO REPLY)
1308	19.04.2021 15:40:07	6.29	2.432	(NO REPLY)
1309	19.04.2021 16:00:07	6.32	2.435	(NO REPLY)
1310	19.04.2021 16:20:07	6.29	2.433	(NO REPLY)
1311	19.04.2021 16:40:07	6.41	2.434	(NO REPLY)
1312	19.04.2021 17:00:07	6.34	2.434	897.987
1313	19.04.2021 17:20:08	6.43	2.434	897.655
1314	19.04.2021 17:40:08	6.43	2.434	896.792
1315	19.04.2021 18:00:08	6.5	2.433	882.345
1316	19.04.2021 18:20:08	6.48	2.434	886.239
1317	19.04.2021 18:40:08	6.59	2.435	887.013
1318	19.04.2021 19:00:08	6.59	2.433	886.482
1319	19.04.2021 19:20:07	6.64	2.435	886.217
1320	19.04.2021 19:40:07	6.67	2.433	885.973
1321	19.04.2021 20:00:07	6.74	2.434	886.239
1322	19.04.2021 20:20:07	6.75	2.434	885.863
1323	19.04.2021 20:40:07	6.75	2.434	886.416
1324	19.04.2021 21:00:07	6.79	2.434	885.62
1325	19.04.2021 21:20:08	6.77	2.433	885.243
1326	19.04.2021 21:40:08	6.85	2.436	884.867
1327	19.04.2021 22:00:08	6.84	2.433	885.243
1328	19.04.2021 22:20:08	6.91	2.433	884.934
1329	19.04.2021 22:40:08	6.86	2.434	884.336
1330	19.04.2021 23:00:08	6.94	2.434	883.982
1331	19.04.2021 23:20:07	6.92	2.432	883.761
1332	19.04.2021 23:40:07	6.96	2.432	883.319
1333	20.04.2021 00:00:07	6.95	2.432	883.54
1334	20.04.2021 00:20:07	6.92	2.432	882.876
1335	20.04.2021 00:40:07	7	2.434	0
1336	20.04.2021 01:00:07	6.98	2.432	882.92
1337	20.04.2021 01:20:07	6.92	2.43	882.655
1338	20.04.2021 01:40:07	7.04	2.431	882.721
1339	20.04.2021 02:00:07	6.95	2.43	883.717
1340	20.04.2021 02:20:07	6.97	2.43	883.783
1341	20.04.2021 02:40:07	6.88	2.43	883.872
1342	20.04.2021 03:00:07	6.94	2.429	883.872
1343	20.04.2021 03:20:07	6.92	2.432	883.96
1344	20.04.2021 03:40:07	6.96	2.429	883.54
1345	20.04.2021 04:00:07	6.94	2.428	883.518
1346	20.04.2021 04:20:07	6.95	2.428	883.761
1347	20.04.2021 04:40:07	6.92	2.428	883.872
1348	20.04.2021 05:00:07	6.87	2.429	883.451
1349	20.04.2021 05:20:08	6.94	2.428	883.385
1350	20.04.2021 05:40:08	6.9	2.428	883.805
1351	20.04.2021 06:00:08	6.91	2.429	883.208
1352	20.04.2021 06:20:08	6.89	2.428	883.274
1353	20.04.2021 06:40:08	6.87	2.431	883.584
1354	20.04.2021 07:00:08	6.9	2.428	883.186
1355	20.04.2021 07:20:07	6.9	2.428	883.296
1356	20.04.2021 07:40:07	6.84	2.429	882.788
1357	20.04.2021 08:00:07	6.86	2.427	883.473
1358	20.04.2021 08:20:07	6.84	2.428	883.385
1359	20.04.2021 08:40:07	6.85	2.431	883.23
1360	20.04.2021 09:00:07	6.87	2.428	883.208
1361	20.04.2021 09:20:07	6.81	2.427	883.496
1362	20.04.2021 09:40:07	6.83	2.428	883.982
1363	20.04.2021 10:00:07	6.82	2.427	884.115
1364	20.04.2021 10:20:07	6.81	2.43	884.69
1365	20.04.2021 10:40:07	6.82	2.428	885.575
1366	20.04.2021 11:00:07	6.84	2.43	884.69
1367	20.04.2021 11:20:08	6.83	2.428	887.102
1368	20.04.2021 11:40:08	6.76	2.428	(NO REPLY)
1369	20.04.2021 12:00:08	6.83	2.428	(NO REPLY)
1370	20.04.2021 12:20:08	6.82	2.428	(NO REPLY)
1371	20.04.2021 12:40:08	6.82	2.427	(NO REPLY)
1372	20.04.2021 13:00:08	6.83	2.428	(NO REPLY)
1373	20.04.2021 13:20:07	6.87	2.428	(NO REPLY)
1374	20.04.2021 13:40:07	6.85	2.43	(NO REPLY)
1375	20.04.2021 14:00:07	6.86	2.431	(NO REPLY)
1376	20.04.2021 14:20:07	6.87	2.431	(NO REPLY)
1377	20.04.2021 14:40:07	6.92	2.431	(NO REPLY)
1378	20.04.2021 15:00:07	6.9	2.435	(NO REPLY)
1379	20.04.2021 15:20:08	6.99	2.431	(NO REPLY)
1380	20.04.2021 15:40:08	7	2.432	(NO REPLY)
1381	20.04.2021 16:00:08	7.04	2.433	(NO REPLY)
1382	20.04.2021 16:20:08	7.12	2.433	(NO REPLY)
1383	20.04.2021 16:40:08	7.1	2.434	(NO REPLY)
1384	20.04.2021 17:00:08	7.1	2.434	(NO REPLY)
1385	20.04.2021 17:20:07	7.25	2.434	(NO REPLY)
1386	20.04.2021 17:40:07	7.29	2.433	(NO REPLY)
1387	20.04.2021 18:00:07	7.35	2.433	(NO REPLY)
1388	20.04.2021 18:20:07	7.34	2.433	(NO REPLY)
1389	20.04.2021 18:40:07	7.49	2.434	(NO REPLY)
1390	20.04.2021 19:00:07	7.47	2.433	(NO REPLY)
1391	20.04.2021 19:20:07	7.59	2.433	(NO REPLY)
1392	20.04.2021 19:40:07	7.59	2.433	(NO REPLY)
1393	20.04.2021 20:00:07	7.67	2.433	885.774
1394	20.04.2021 20:20:07	7.71	2.433	885.973
1395	20.04.2021 20:40:07	7.73	2.433	885.531
1396	20.04.2021 21:00:07	7.84	2.432	885.111
1397	20.04.2021 21:20:08	7.89	2.433	884.712
1398	20.04.2021 21:40:08	7.94	2.433	884.757
1399	20.04.2021 22:00:08	7.96	2.432	884.159
1400	20.04.2021 22:20:08	7.98	2.432	883.872
1401	20.04.2021 22:40:08	8.04	2.431	883.473
1402	20.04.2021 23:00:08	8.1	2.432	883.296
1403	20.04.2021 23:20:07	8.1	2.431	882.788
1404	20.04.2021 23:40:07	8.12	2.431	882.456
1405	21.04.2021 00:00:07	8.12	2.431	882.478
1406	21.04.2021 00:20:07	8.08	2.431	882.168
1407	21.04.2021 00:40:07	8.15	2.43	882.013
1408	21.04.2021 01:00:07	8.16	2.43	881.726
1409	21.04.2021 01:20:08	8.14	2.429	880.996
1410	21.04.2021 01:40:08	8.16	2.429	880.841
1411	21.04.2021 02:00:08	8.18	2.429	880.907
1412	21.04.2021 02:20:08	8.19	2.429	880.531
1413	21.04.2021 02:40:08	8.17	2.428	880.066
1414	21.04.2021 03:00:08	8.15	2.428	880.133
1415	21.04.2021 03:20:08	8.14	2.428	879.801
1416	21.04.2021 03:40:08	8.14	2.427	879.159
1417	21.04.2021 04:00:08	8.1	2.427	879.137
1418	21.04.2021 04:20:08	8.04	2.427	878.827
1419	21.04.2021 04:40:08	8.13	2.427	878.628
1420	21.04.2021 05:00:08	8.06	2.426	877.611
1421	21.04.2021 05:20:08	8.08	2.426	878.053
1422	21.04.2021 05:40:08	8.05	2.425	877.279
1423	21.04.2021 06:00:08	8.02	2.425	877.389
1424	21.04.2021 06:20:08	8	2.425	876.925
1425	21.04.2021 06:40:08	8	2.424	876.681
1426	21.04.2021 07:00:08	7.94	2.424	876.681
1427	21.04.2021 07:20:07	7.88	2.424	875.819
1428	21.04.2021 07:40:07	7.88	2.423	875.398
1429	21.04.2021 08:00:07	7.82	2.423	875.531
1430	21.04.2021 08:20:07	7.79	2.421	875.973
1431	21.04.2021 08:40:07	7.74	2.422	876.482
1432	21.04.2021 09:00:07	7.78	2.422	877.92
1433	21.04.2021 09:20:07	7.78	2.421	879.712
1434	21.04.2021 09:40:07	7.7	2.42	(NO REPLY)
1435	21.04.2021 10:00:07	7.63	2.421	(NO REPLY)
1436	21.04.2021 10:20:07	7.63	2.421	(NO REPLY)
1437	21.04.2021 10:40:07	7.58	2.42	(NO REPLY)
1438	21.04.2021 11:00:07	7.59	2.42	(NO REPLY)
1439	21.04.2021 11:20:07	7.59	2.421	(NO REPLY)
1440	21.04.2021 11:40:07	7.56	2.423	(NO REPLY)
1441	21.04.2021 12:00:07	7.55	2.423	(NO REPLY)
1442	21.04.2021 12:20:07	7.54	2.425	(NO REPLY)
1443	21.04.2021 12:40:07	7.59	2.426	(NO REPLY)
1444	21.04.2021 13:00:07	7.57	2.427	(NO REPLY)
1445	21.04.2021 13:20:07	7.63	2.429	(NO REPLY)
1446	21.04.2021 13:40:07	7.65	2.429	(NO REPLY)
1447	21.04.2021 14:00:07	7.73	2.43	(NO REPLY)
1448	21.04.2021 14:20:07	7.72	2.431	(NO REPLY)
1449	21.04.2021 14:40:07	7.75	2.432	(NO REPLY)
1450	21.04.2021 15:00:07	7.81	2.431	(NO REPLY)
1451	21.04.2021 15:20:08	7.9	2.433	(NO REPLY)
1452	21.04.2021 15:40:08	7.96	2.432	(NO REPLY)
1453	21.04.2021 16:00:08	8.02	2.432	(NO REPLY)
1454	21.04.2021 16:20:08	8.07	2.432	(NO REPLY)
1455	21.04.2021 16:40:08	8.17	2.431	(NO REPLY)
1456	21.04.2021 17:00:08	8.23	2.432	(NO REPLY)
1457	21.04.2021 17:20:07	8.27	2.432	(NO REPLY)
1458	21.04.2021 17:40:07	8.39	2.431	(NO REPLY)
1459	21.04.2021 18:00:07	8.46	2.432	(NO REPLY)
1460	21.04.2021 18:20:07	8.57	2.431	(NO REPLY)
1461	21.04.2021 18:40:07	8.68	2.43	(NO REPLY)
1462	21.04.2021 19:00:07	8.76	2.43	(NO REPLY)
1463	21.04.2021 19:20:07	8.8	2.43	(NO REPLY)
1464	21.04.2021 19:40:07	8.89	2.43	(NO REPLY)
1465	21.04.2021 20:00:07	8.97	2.429	(NO REPLY)
1466	21.04.2021 20:20:07	8.98	2.429	(NO REPLY)
1467	21.04.2021 20:40:07	9.12	2.428	875.089
1468	21.04.2021 21:00:07	9.15	2.429	875.111
1469	21.04.2021 21:20:07	9.29	2.428	875.177
1470	21.04.2021 21:40:07	9.3	2.428	874.203
1471	21.04.2021 22:00:07	9.38	2.427	874.004
1472	21.04.2021 22:20:07	9.34	2.427	874.425
1473	21.04.2021 22:40:07	9.46	2.426	874.336
1474	21.04.2021 23:00:07	9.42	2.426	873.916
1475	21.04.2021 23:20:07	9.51	2.426	873.407
1476	21.04.2021 23:40:07	9.53	2.425	873.274
1477	22.04.2021 00:00:07	9.59	2.425	872.92
1478	22.04.2021 00:20:07	9.57	2.426	872.92
1479	22.04.2021 00:40:07	9.57	2.425	872.279
1480	22.04.2021 01:00:07	9.58	2.425	872.522
1481	22.04.2021 01:20:08	9.62	2.425	871.903
1482	22.04.2021 01:40:08	9.63	2.424	871.947
1483	22.04.2021 02:00:08	9.6	2.424	871.726
1484	22.04.2021 02:20:08	9.62	2.424	871.704
1485	22.04.2021 02:40:08	9.54	2.423	871.704
1486	22.04.2021 03:00:08	9.58	2.423	871.77
1487	22.04.2021 03:20:08	9.56	2.424	871.062
1488	22.04.2021 03:40:08	9.57	2.422	871.084
1489	22.04.2021 04:00:08	9.53	2.423	871.35
1490	22.04.2021 04:20:08	9.52	2.423	870.42
1491	22.04.2021 04:40:08	9.47	2.423	870.686
1492	22.04.2021 05:00:08	9.44	2.423	869.956
1493	22.04.2021 05:20:07	9.46	2.422	869.823
1494	22.04.2021 05:40:07	9.43	2.422	869.469
1495	22.04.2021 06:00:07	9.41	2.422	869.137
1496	22.04.2021 06:20:07	9.36	2.422	869.425
1497	22.04.2021 06:40:07	9.36	2.422	868.695
1498	22.04.2021 07:00:07	9.26	2.421	868.363
1499	22.04.2021 07:20:07	9.25	2.42	868.031
1500	22.04.2021 07:40:07	9.21	2.42	867.788
1501	22.04.2021 08:00:07	9.18	2.42	868.451
1502	22.04.2021 08:20:07	9.13	2.42	868.65
1503	22.04.2021 08:40:07	9.11	2.418	868.606
1504	22.04.2021 09:00:07	9.08	2.418	(NO REPLY)
1505	22.04.2021 09:20:08	9.07	2.417	(NO REPLY)
1506	22.04.2021 09:40:08	8.97	2.419	(NO REPLY)
1507	22.04.2021 10:00:08	8.99	2.418	(NO REPLY)
1508	22.04.2021 10:20:08	8.96	2.419	(NO REPLY)
1509	22.04.2021 10:40:08	8.94	2.42	(NO REPLY)
1510	22.04.2021 11:00:08	8.92	2.42	(NO REPLY)
1511	22.04.2021 11:20:08	8.82	2.42	(NO REPLY)
1512	22.04.2021 11:40:08	8.85	2.421	(NO REPLY)
1513	22.04.2021 12:00:08	8.79	2.42	(NO REPLY)
1514	22.04.2021 12:20:08	8.92	2.421	(NO REPLY)
1515	22.04.2021 12:40:08	8.9	2.422	(NO REPLY)
1516	22.04.2021 13:00:08	8.84	2.422	(NO REPLY)
1517	22.04.2021 13:20:07	8.85	2.423	872.057
1518	22.04.2021 13:40:07	8.84	2.424	871.615
1519	22.04.2021 14:00:07	8.86	2.425	871.372
1520	22.04.2021 14:20:07	8.88	2.425	871.018
1521	22.04.2021 14:40:07	8.89	2.426	870.708
1522	22.04.2021 15:00:07	8.98	2.425	(NO REPLY)
1523	22.04.2021 15:20:07	8.94	2.425	(NO REPLY)
1524	22.04.2021 15:40:07	9.03	2.425	(NO REPLY)
1525	22.04.2021 16:00:07	8.99	2.425	(NO REPLY)
1526	22.04.2021 16:20:07	9.03	2.425	(NO REPLY)
1527	22.04.2021 16:40:07	9.07	2.425	(NO REPLY)
1528	22.04.2021 17:00:07	9.06	2.426	(NO REPLY)
1529	22.04.2021 17:20:07	9.03	2.427	(NO REPLY)
1530	22.04.2021 17:40:07	9.06	2.426	(NO REPLY)
1531	22.04.2021 18:00:07	9.09	2.426	(NO REPLY)
1532	22.04.2021 18:20:07	9.15	2.427	(NO REPLY)
1533	22.04.2021 18:40:07	9.17	2.426	(NO REPLY)
1534	22.04.2021 19:00:07	9.19	2.426	(NO REPLY)
1535	22.04.2021 19:20:08	9.22	2.426	(NO REPLY)
1536	22.04.2021 19:40:08	9.26	2.426	866.504
1537	22.04.2021 20:00:08	9.26	2.426	865.509
1538	22.04.2021 20:20:08	9.31	2.426	865.398
1539	22.04.2021 20:40:08	9.33	2.427	865.133
1540	22.04.2021 21:00:08	9.35	2.427	865.066
1541	22.04.2021 21:20:08	9.39	2.427	864.911
1542	22.04.2021 21:40:08	9.44	2.427	861.681
1543	22.04.2021 22:00:08	9.46	2.425	861.349
1544	22.04.2021 22:20:08	9.44	2.426	860.996
1545	22.04.2021 22:40:08	9.48	2.425	860.509
1546	22.04.2021 23:00:08	9.47	2.426	860.354
1547	22.04.2021 23:20:07	9.48	2.425	859.934
1548	22.04.2021 23:40:07	9.53	2.425	860.31
1549	23.04.2021 00:00:07	9.45	2.424	859.624
1550	23.04.2021 00:20:07	9.53	2.425	859.447
1551	23.04.2021 00:40:07	9.49	2.425	859.491
1552	23.04.2021 01:00:07	9.52	2.423	859.292
1553	23.04.2021 01:20:07	9.49	2.423	859.204
1554	23.04.2021 01:40:07	9.45	2.423	858.341
1555	23.04.2021 02:00:07	9.44	2.423	857.677
1556	23.04.2021 02:20:07	9.41	2.423	857.234
1557	23.04.2021 02:40:07	9.4	2.423	857.389
1558	23.04.2021 03:00:07	9.42	2.423	856.814
1559	23.04.2021 03:20:07	9.36	2.422	857.102
1560	23.04.2021 03:40:07	9.33	2.421	856.327
1561	23.04.2021 04:00:07	9.3	2.42	855.73
1562	23.04.2021 04:20:07	9.28	2.42	855.619
1563	23.04.2021 04:40:07	9.23	2.42	855.42
1564	23.04.2021 05:00:07	9.19	2.42	854.823
1565	23.04.2021 05:20:07	9.2	2.419	854.491
1566	23.04.2021 05:40:07	9.11	2.418	854.557
1567	23.04.2021 06:00:07	9.07	2.418	854.248
1568	23.04.2021 06:20:07	9.02	2.416	853.717
1569	23.04.2021 06:40:07	8.93	2.416	853.208
1570	23.04.2021 07:00:07	8.95	2.414	852.92
1571	23.04.2021 07:20:07	8.89	2.413	852.699
1572	23.04.2021 07:40:07	8.99	2.413	852.168
1573	23.04.2021 08:00:07	8.84	2.413	852.655
1574	23.04.2021 08:20:07	8.81	2.411	852.434
1575	23.04.2021 08:40:07	8.71	2.41	852.788
1576	23.04.2021 09:00:07	8.67	2.409	854.093
1577	23.04.2021 09:20:08	8.71	2.408	1324.12
1578	23.04.2021 09:40:08	8.56	2.408	856.15
1579	23.04.2021 10:00:08	8.59	2.408	857.013
1580	23.04.2021 10:20:08	8.49	2.408	(NO REPLY)
1581	23.04.2021 10:40:08	8.53	2.407	(NO REPLY)
1582	23.04.2021 11:00:08	8.46	2.408	(NO REPLY)
1583	23.04.2021 11:20:07	8.45	2.409	(NO REPLY)
1584	23.04.2021 11:40:07	8.4	2.411	(NO REPLY)
1585	23.04.2021 12:00:07	8.38	2.413	(NO REPLY)
1586	23.04.2021 12:20:07	8.35	2.414	(NO REPLY)
1587	23.04.2021 12:40:07	8.38	2.416	(NO REPLY)
1588	23.04.2021 13:00:07	8.45	2.418	(NO REPLY)
1589	23.04.2021 13:20:07	8.32	2.42	(NO REPLY)
1590	23.04.2021 13:40:07	8.37	2.422	(NO REPLY)
1591	23.04.2021 14:00:07	8.42	2.423	(NO REPLY)
1592	23.04.2021 14:20:07	8.4	2.424	(NO REPLY)
1593	23.04.2021 14:40:07	8.45	2.425	(NO REPLY)
1594	23.04.2021 15:00:07	8.44	2.428	(NO REPLY)
1595	23.04.2021 15:20:07	8.5	2.427	(NO REPLY)
1596	23.04.2021 15:40:07	8.47	2.429	(NO REPLY)
1597	23.04.2021 16:00:07	8.55	2.43	(NO REPLY)
1598	23.04.2021 16:20:07	8.57	2.43	(NO REPLY)
1599	23.04.2021 16:40:07	8.57	2.43	(NO REPLY)
1600	23.04.2021 17:00:07	8.7	2.43	(NO REPLY)
1601	23.04.2021 17:20:07	8.71	2.431	(NO REPLY)
1602	23.04.2021 17:40:07	8.8	2.432	(NO REPLY)
1603	23.04.2021 18:00:07	8.84	2.431	(NO REPLY)
1604	23.04.2021 18:20:07	8.87	2.432	(NO REPLY)
1605	23.04.2021 18:40:07	8.95	2.431	(NO REPLY)
1606	23.04.2021 19:00:07	8.99	2.431	(NO REPLY)
1607	23.04.2021 19:20:07	9.03	2.432	(NO REPLY)
1608	23.04.2021 19:40:07	9.11	2.431	(NO REPLY)
1609	23.04.2021 20:00:07	9.17	2.432	(NO REPLY)
1610	23.04.2021 20:20:07	9.19	2.43	845.199
1611	23.04.2021 20:40:07	9.25	2.431	844.712
1612	23.04.2021 21:00:07	9.32	2.43	845.044
1613	23.04.2021 21:20:07	9.35	2.43	844.602
1614	23.04.2021 21:40:07	9.41	2.431	844.27
1615	23.04.2021 22:00:07	9.42	2.429	843.673
1616	23.04.2021 22:20:07	9.49	2.429	843.319
1617	23.04.2021 22:40:07	9.52	2.429	843.186
1618	23.04.2021 23:00:07	9.5	2.429	843.186
1619	23.04.2021 23:20:08	9.53	2.429	842.854
1620	23.04.2021 23:40:08	9.58	2.429	842.876
1621	24.04.2021 00:00:08	9.58	2.427	842.411
1622	24.04.2021 00:20:08	9.54	2.428	842.146
1623	24.04.2021 00:40:08	9.64	2.428	842.146
1624	24.04.2021 01:00:08	9.57	2.428	842.345
1625	24.04.2021 01:20:08	9.59	2.427	841.283
1626	24.04.2021 01:40:08	9.59	2.426	841.35
1627	24.04.2021 02:00:08	9.59	2.427	840.796
1628	24.04.2021 02:20:08	9.54	2.426	841.46
1629	24.04.2021 02:40:08	9.52	2.426	841.084
1630	24.04.2021 03:00:08	9.5	2.426	840.664
1631	24.04.2021 03:20:07	9.57	2.425	839.956
1632	24.04.2021 03:40:07	9.52	2.425	839.911
1633	24.04.2021 04:00:07	9.44	2.423	839.845
1634	24.04.2021 04:20:07	9.41	2.423	839.58
1635	24.04.2021 04:40:07	9.36	2.423	839.115
1636	24.04.2021 05:00:07	9.36	2.421	838.872
1637	24.04.2021 05:20:07	9.36	2.422	839.159
1638	24.04.2021 05:40:07	9.27	2.42	839.071
1639	24.04.2021 06:00:07	9.22	2.421	838.65
1640	24.04.2021 06:20:07	9.24	2.418	839.093
1641	24.04.2021 06:40:07	9.24	2.418	838.009
1642	24.04.2021 07:00:07	9.15	2.416	838.385
1643	24.04.2021 07:20:08	9.07	2.415	837.522
1644	24.04.2021 07:40:08	9.04	2.415	837.057
1645	24.04.2021 08:00:08	9.01	2.412	837.389
1646	24.04.2021 08:20:08	8.95	2.411	837.611
1647	24.04.2021 08:40:08	8.91	2.41	839.403
1648	24.04.2021 09:00:08	8.81	2.409	840.973
1649	24.04.2021 09:20:08	8.76	2.409	842.301
1650	24.04.2021 09:40:08	8.68	2.408	(NO REPLY)
1651	24.04.2021 10:00:08	8.7	2.408	(NO REPLY)
1652	24.04.2021 10:20:08	8.66	2.408	(NO REPLY)
1653	24.04.2021 10:40:08	8.62	2.408	(NO REPLY)
1654	24.04.2021 11:00:08	8.57	2.409	(NO REPLY)
1655	24.04.2021 11:20:07	8.54	2.41	(NO REPLY)
1656	24.04.2021 11:40:07	8.54	2.412	(NO REPLY)
1657	24.04.2021 12:00:07	8.5	2.414	(NO REPLY)
1658	24.04.2021 12:20:07	8.51	2.417	(NO REPLY)
1659	24.04.2021 12:40:07	8.59	2.419	(NO REPLY)
1660	24.04.2021 13:00:07	8.52	2.421	(NO REPLY)
1661	24.04.2021 13:20:07	8.51	2.423	(NO REPLY)
1662	24.04.2021 13:40:07	8.54	2.425	(NO REPLY)
1663	24.04.2021 14:00:07	8.59	2.427	(NO REPLY)
1664	24.04.2021 14:20:07	8.63	2.429	(NO REPLY)
1665	24.04.2021 14:40:07	8.65	2.43	(NO REPLY)
1666	24.04.2021 15:00:07	8.77	2.431	(NO REPLY)
1667	24.04.2021 15:20:07	8.75	2.432	(NO REPLY)
1668	24.04.2021 15:40:07	8.81	2.432	(NO REPLY)
1669	24.04.2021 16:00:07	8.9	2.433	(NO REPLY)
1670	24.04.2021 16:20:07	8.99	2.432	(NO REPLY)
1671	24.04.2021 16:40:07	9.08	2.432	(NO REPLY)
1672	24.04.2021 17:00:07	9.17	2.434	(NO REPLY)
1673	24.04.2021 17:20:07	9.24	2.434	(NO REPLY)
1674	24.04.2021 17:40:07	9.35	2.434	(NO REPLY)
1675	24.04.2021 18:00:07	9.42	2.433	(NO REPLY)
1676	24.04.2021 18:20:07	9.5	2.433	(NO REPLY)
1677	24.04.2021 18:40:07	9.58	2.432	(NO REPLY)
1678	24.04.2021 19:00:07	9.68	2.431	(NO REPLY)
1679	24.04.2021 19:20:07	9.8	2.432	(NO REPLY)
1680	24.04.2021 19:40:07	9.88	2.432	(NO REPLY)
1681	24.04.2021 20:00:07	10.03	2.43	(NO REPLY)
1682	24.04.2021 20:20:07	10.05	2.43	(NO REPLY)
1683	24.04.2021 20:40:07	10.2	2.43	834.469
1684	24.04.2021 21:00:07	10.21	2.429	834.513
1685	24.04.2021 21:20:07	10.31	2.428	834.712
1686	24.04.2021 21:40:07	10.4	2.428	834.735
1687	24.04.2021 22:00:07	10.44	2.427	834.69
1688	24.04.2021 22:20:07	10.5	2.427	834.712
1689	24.04.2021 22:40:07	10.59	2.427	834.358
1690	24.04.2021 23:00:07	10.63	2.426	833.872
1691	24.04.2021 23:20:07	10.69	2.427	834.712
1692	24.04.2021 23:40:07	10.71	2.425	834.469
1693	25.04.2021 00:00:07	10.69	2.425	834.159
1694	25.04.2021 00:20:07	10.71	2.425	833.96
1695	25.04.2021 00:40:07	10.68	2.424	833.695
1696	25.04.2021 01:00:07	10.78	2.423	833.518
1697	25.04.2021 01:20:07	10.78	2.424	833.96
1698	25.04.2021 01:40:07	10.78	2.424	833.872
1699	25.04.2021 02:00:07	10.74	2.424	833.562
1700	25.04.2021 02:20:07	10.78	2.423	833.208
1701	25.04.2021 02:40:07	10.76	2.423	833.075
1702	25.04.2021 03:00:07	10.71	2.423	832.721
1703	25.04.2021 03:20:07	10.72	2.422	832.854
1704	25.04.2021 03:40:07	10.73	2.422	833.009
1705	25.04.2021 04:00:07	10.69	2.423	832.611
1706	25.04.2021 04:20:07	10.61	2.422	832.898
1707	25.04.2021 04:40:07	10.66	2.422	832.987
1708	25.04.2021 05:00:07	10.59	2.422	833.009
1709	25.04.2021 05:20:08	10.61	2.422	832.345
1710	25.04.2021 05:40:08	10.56	2.421	832.345
1711	25.04.2021 06:00:08	10.49	2.421	832.279
1712	25.04.2021 06:20:08	10.4	2.42	832.234
1713	25.04.2021 06:40:08	10.45	2.421	831.836
1714	25.04.2021 07:00:08	10.39	2.42	831.239
1715	25.04.2021 07:20:07	10.32	2.42	831.659
1716	25.04.2021 07:40:07	10.3	2.419	831.173
1717	25.04.2021 08:00:07	10.21	2.418	832.19
1718	25.04.2021 08:20:07	10.18	2.418	832.035
1719	25.04.2021 08:40:07	10.23	2.418	832.5
1720	25.04.2021 09:00:07	10.12	2.417	833.23
1721	25.04.2021 09:20:07	10.1	2.417	833.673
1722	25.04.2021 09:40:07	10.06	2.416	(NO REPLY)
1723	25.04.2021 10:00:07	9.98	2.417	(NO REPLY)
1724	25.04.2021 10:20:07	10.01	2.416	(NO REPLY)
1725	25.04.2021 10:40:07	9.92	2.416	(NO REPLY)
1726	25.04.2021 11:00:07	9.91	2.416	(NO REPLY)
1727	25.04.2021 11:20:08	9.87	2.417	(NO REPLY)
1728	25.04.2021 11:40:08	9.88	2.417	(NO REPLY)
1729	25.04.2021 12:00:08	9.8	2.419	(NO REPLY)
1730	25.04.2021 12:20:08	9.82	2.419	(NO REPLY)
1731	25.04.2021 12:40:08	9.85	2.42	(NO REPLY)
1732	25.04.2021 13:00:08	9.78	2.421	(NO REPLY)
1733	25.04.2021 13:20:07	9.84	2.421	(NO REPLY)
1734	25.04.2021 13:40:07	9.82	2.423	(NO REPLY)
1735	25.04.2021 14:00:07	9.82	2.424	(NO REPLY)
1736	25.04.2021 14:20:07	9.82	2.425	(NO REPLY)
1737	25.04.2021 14:40:07	9.88	2.425	(NO REPLY)
1738	25.04.2021 15:00:07	9.92	2.426	(NO REPLY)
1739	25.04.2021 15:20:08	9.89	2.426	(NO REPLY)
1740	25.04.2021 15:40:08	9.93	2.427	(NO REPLY)
1741	25.04.2021 16:00:08	10	2.428	(NO REPLY)
1742	25.04.2021 16:20:08	10.02	2.427	(NO REPLY)
1743	25.04.2021 16:40:08	10.12	2.428	(NO REPLY)
1744	25.04.2021 17:00:08	10.18	2.427	(NO REPLY)
1745	25.04.2021 17:20:07	10.13	2.428	(NO REPLY)
1746	25.04.2021 17:40:07	10.31	2.428	(NO REPLY)
1747	25.04.2021 18:00:07	10.32	2.427	(NO REPLY)
1748	25.04.2021 18:20:07	10.32	2.427	(NO REPLY)
1749	25.04.2021 18:40:07	10.42	2.428	(NO REPLY)
1750	25.04.2021 19:00:07	10.48	2.428	(NO REPLY)
1751	25.04.2021 19:20:07	10.58	2.427	(NO REPLY)
1752	25.04.2021 19:40:07	10.57	2.427	(NO REPLY)
1753	25.04.2021 20:00:07	10.6	2.426	825.686
1754	25.04.2021 20:20:07	10.62	2.426	825.487
1755	25.04.2021 20:40:07	10.68	2.426	825.243
1756	25.04.2021 21:00:07	10.8	2.426	825.199
1757	25.04.2021 21:20:08	10.83	2.426	824.956
1758	25.04.2021 21:40:08	10.79	2.425	824.734
1759	25.04.2021 22:00:08	10.88	2.424	825.111
1760	25.04.2021 22:20:08	10.89	2.425	825.089
1761	25.04.2021 22:40:08	10.89	2.425	825.31
1762	25.04.2021 23:00:08	10.97	2.424	825.376
1763	25.04.2021 23:20:07	11	2.425	825.265
1764	25.04.2021 23:40:07	10.95	2.424	825.73
1765	26.04.2021 00:00:07	10.92	2.424	825.575
1766	26.04.2021 00:20:07	10.99	2.424	825.487
1767	26.04.2021 00:40:07	10.96	2.424	825.089
1768	26.04.2021 01:00:07	10.96	2.423	825.155
1769	26.04.2021 01:20:08	10.98	2.424	825
1770	26.04.2021 01:40:08	10.96	2.422	824.934
1771	26.04.2021 02:00:08	10.96	2.422	825.155
1772	26.04.2021 02:20:08	10.88	2.422	824.934
1773	26.04.2021 02:40:08	10.87	2.422	825.221
1774	26.04.2021 03:00:08	10.86	2.422	825.354
1775	26.04.2021 03:20:08	10.83	2.421	825.42
1776	26.04.2021 03:40:08	10.79	2.42	825.022
1777	26.04.2021 04:00:08	10.76	2.42	825.31
1778	26.04.2021 04:20:08	10.79	2.421	825.133
1779	26.04.2021 04:40:08	10.75	2.421	825.31
1780	26.04.2021 05:00:08	10.68	2.419	825.354
1781	26.04.2021 05:20:07	10.6	2.419	825.199
1782	26.04.2021 05:40:07	10.6	2.419	824.624
1783	26.04.2021 06:00:07	10.53	2.418	825.089
1784	26.04.2021 06:20:07	10.46	2.418	824.535
1785	26.04.2021 06:40:07	10.49	2.415	824.602
1786	26.04.2021 07:00:07	10.45	2.416	824.358
1787	26.04.2021 07:20:08	10.31	2.415	824.248
1788	26.04.2021 07:40:08	10.34	2.414	824.159
1789	26.04.2021 08:00:08	10.29	2.413	824.358
1790	26.04.2021 08:20:08	10.24	2.412	825.022
1791	26.04.2021 08:40:08	10.16	2.411	825.575
1792	26.04.2021 09:00:08	10.17	2.41	826.637
1793	26.04.2021 09:20:07	10.03	2.409	826.77
1794	26.04.2021 09:40:07	9.99	2.408	828.075
1795	26.04.2021 10:00:07	9.99	2.408	828.628
1796	26.04.2021 10:20:07	9.87	2.407	(NO REPLY)
1797	26.04.2021 10:40:07	9.89	2.407	(NO REPLY)
1798	26.04.2021 11:00:07	9.83	2.408	(NO REPLY)
1799	26.04.2021 11:20:07	9.82	2.409	(NO REPLY)
1800	26.04.2021 11:40:07	9.75	2.41	(NO REPLY)
1801	26.04.2021 12:00:07	9.8	2.411	(NO REPLY)
1802	26.04.2021 12:20:07	9.73	2.413	(NO REPLY)
1803	26.04.2021 12:40:07	9.8	2.415	(NO REPLY)
1804	26.04.2021 13:00:07	9.72	2.417	(NO REPLY)
1805	26.04.2021 13:20:07	9.72	2.418	(NO REPLY)
1806	26.04.2021 13:40:07	9.76	2.421	(NO REPLY)
1807	26.04.2021 14:00:07	9.71	2.422	(NO REPLY)
1808	26.04.2021 14:20:07	9.74	2.424	(NO REPLY)
1809	26.04.2021 14:40:07	9.83	2.426	(NO REPLY)
1810	26.04.2021 15:00:07	9.81	2.426	(NO REPLY)
1811	26.04.2021 15:20:08	9.9	2.427	(NO REPLY)
1812	26.04.2021 15:40:08	9.88	2.428	(NO REPLY)
1813	26.04.2021 16:00:08	9.98	2.43	(NO REPLY)
1814	26.04.2021 16:20:08	9.98	2.43	(NO REPLY)
1815	26.04.2021 16:40:08	10.07	2.429	(NO REPLY)
1816	26.04.2021 17:00:08	10.13	2.43	(NO REPLY)
1817	26.04.2021 17:20:07	10.17	2.43	(NO REPLY)
1818	26.04.2021 17:40:07	10.24	2.43	(NO REPLY)
1819	26.04.2021 18:00:07	10.31	2.429	(NO REPLY)
1820	26.04.2021 18:20:07	10.36	2.43	(NO REPLY)
1821	26.04.2021 18:40:07	10.44	2.429	(NO REPLY)
1822	26.04.2021 19:00:07	10.52	2.429	(NO REPLY)
1823	26.04.2021 19:20:08	10.52	2.429	(NO REPLY)
1824	26.04.2021 19:40:08	10.63	2.429	817.08
1825	26.04.2021 20:00:08	10.66	2.429	8.18584
1826	26.04.2021 20:20:08	10.73	2.428	817.942
1827	26.04.2021 20:40:08	10.75	2.428	817.765
1828	26.04.2021 21:00:08	10.8	2.428	817.611
1829	26.04.2021 21:20:07	10.87	2.428	818.208
1830	26.04.2021 21:40:07	10.93	2.427	818.341
1831	26.04.2021 22:00:07	10.97	2.426	818.319
1832	26.04.2021 22:20:07	10.99	2.426	818.606
1833	26.04.2021 22:40:07	11.03	2.427	818.319
1834	26.04.2021 23:00:07	11.07	2.425	3.9823
1835	26.04.2021 23:20:08	11.05	2.425	0
1836	26.04.2021 23:40:08	11.11	2.426	819.292
1837	27.04.2021 00:00:08	11.11	2.425	818.695
1838	27.04.2021 00:20:08	11.05	2.425	818.805
1839	27.04.2021 00:40:08	11.04	2.424	818.805
1840	27.04.2021 01:00:08	11.11	2.424	818.761
1841	27.04.2021 01:20:07	11.08	2.424	819.004
1842	27.04.2021 01:40:07	11.01	2.424	818.805
1843	27.04.2021 02:00:07	11.03	2.423	819.093
1844	27.04.2021 02:20:07	10.97	2.423	818.783
1845	27.04.2021 02:40:07	10.92	2.422	818.606
1846	27.04.2021 03:00:07	10.93	2.423	818.363
1847	27.04.2021 03:20:08	10.88	2.422	818.496
1848	27.04.2021 03:40:08	10.88	2.42	818.894
1849	27.04.2021 04:00:08	10.79	2.421	818.628
1850	27.04.2021 04:20:08	10.74	2.42	818.23
1851	27.04.2021 04:40:08	10.79	2.419	817.699
1852	27.04.2021 05:00:08	10.68	2.418	817.788
1853	27.04.2021 05:20:07	10.62	2.418	817.721
1854	27.04.2021 05:40:07	10.56	2.418	817.81
1855	27.04.2021 06:00:07	10.55	2.417	817.478
1856	27.04.2021 06:20:07	10.46	2.415	817.168
1857	27.04.2021 06:40:07	10.44	2.413	816.925
1858	27.04.2021 07:00:07	10.47	2.413	816.327
1859	27.04.2021 07:20:07	10.39	2.412	816.128
1860	27.04.2021 07:40:07	10.28	2.411	816.283
1861	27.04.2021 08:00:07	10.25	2.408	816.814
1862	27.04.2021 08:20:07	10.24	2.407	818.075
1863	27.04.2021 08:40:07	10.11	2.407	818.473
1864	27.04.2021 09:00:07	10.11	2.406	819.956
1865	27.04.2021 09:20:08	9.98	2.404	821.261
1866	27.04.2021 09:40:08	9.97	2.404	822.898
1867	27.04.2021 10:00:08	9.91	2.404	(NO REPLY)
1868	27.04.2021 10:20:08	9.89	2.402	(NO REPLY)
1869	27.04.2021 10:40:08	9.81	2.404	(NO REPLY)
1870	27.04.2021 11:00:08	9.81	2.406	(NO REPLY)
1871	27.04.2021 11:20:07	9.8	2.406	(NO REPLY)
1872	27.04.2021 11:40:07	9.75	2.407	(NO REPLY)
1873	27.04.2021 12:00:07	9.71	2.411	(NO REPLY)
1874	27.04.2021 12:20:07	9.63	2.412	(NO REPLY)
1875	27.04.2021 12:40:07	9.66	2.415	(NO REPLY)
1876	27.04.2021 13:00:07	9.66	2.417	(NO REPLY)
1877	27.04.2021 13:20:07	9.64	2.42	(NO REPLY)
1878	27.04.2021 13:40:07	9.67	2.422	(NO REPLY)
1879	27.04.2021 14:00:07	9.69	2.425	(NO REPLY)
1880	27.04.2021 14:20:07	9.73	2.425	(NO REPLY)
1881	27.04.2021 14:40:07	9.75	2.428	(NO REPLY)
1882	27.04.2021 15:00:07	9.8	2.429	(NO REPLY)
1883	27.04.2021 15:20:07	9.87	2.43	(NO REPLY)
1884	27.04.2021 15:40:07	9.86	2.431	(NO REPLY)
1885	27.04.2021 16:00:07	9.94	2.432	(NO REPLY)
1886	27.04.2021 16:20:07	10.03	2.433	(NO REPLY)
1887	27.04.2021 16:40:07	10.05	2.432	(NO REPLY)
1888	27.04.2021 17:00:07	10.11	2.433	(NO REPLY)
1889	27.04.2021 17:20:08	10.18	2.433	(NO REPLY)
1890	27.04.2021 17:40:08	10.2	2.432	(NO REPLY)
1891	27.04.2021 18:00:08	10.29	2.432	(NO REPLY)
1892	27.04.2021 18:20:08	10.35	2.431	(NO REPLY)
1893	27.04.2021 18:40:08	10.48	2.432	(NO REPLY)
1894	27.04.2021 19:00:08	10.51	2.431	(NO REPLY)
1895	27.04.2021 19:20:07	10.52	2.432	(NO REPLY)
1896	27.04.2021 19:40:07	10.69	2.432	(NO REPLY)
1897	27.04.2021 20:00:07	10.7	2.431	(NO REPLY)
1898	27.04.2021 20:20:07	10.73	2.43	813.031
1899	27.04.2021 20:40:07	10.82	2.43	812.965
1900	27.04.2021 21:00:07	10.91	2.43	812.942
1901	27.04.2021 21:20:08	10.86	2.428	812.633
1902	27.04.2021 21:40:08	10.93	2.429	812.611
1903	27.04.2021 22:00:08	10.97	2.43	812.456
1904	27.04.2021 22:20:08	11	2.428	811.748
1905	27.04.2021 22:40:08	11.07	2.428	812.345
1906	27.04.2021 23:00:08	10.99	2.428	736.726
1907	27.04.2021 23:20:07	11.14	2.429	736.836
1908	27.04.2021 23:40:07	11.09	2.427	736.925
1909	28.04.2021 00:00:07	11.07	2.428	737.057
1910	28.04.2021 00:20:07	11.11	2.427	736.903
1911	28.04.2021 00:40:07	11.11	2.427	737.08
1912	28.04.2021 01:00:07	11.12	2.427	736.969
1913	28.04.2021 01:20:08	11.13	2.427	737.522
1914	28.04.2021 01:40:08	11.09	2.426	737.677
1915	28.04.2021 02:00:08	11.19	2.426	737.987
1916	28.04.2021 02:20:08	11.14	2.426	737.92
1917	28.04.2021 02:40:08	11.13	2.425	738.274
1918	28.04.2021 03:00:08	11.08	2.425	738.363
1919	28.04.2021 03:20:07	11.07	2.425	737.898
1920	28.04.2021 03:40:07	11.07	2.425	738.274
1921	28.04.2021 04:00:07	11.07	2.426	738.252
1922	28.04.2021 04:20:07	11.02	2.425	737.987
1923	28.04.2021 04:40:07	11.04	2.425	738.164
1924	28.04.2021 05:00:07	11	2.426	737.898
1925	28.04.2021 05:20:07	10.98	2.425	737.92
1926	28.04.2021 05:40:07	11.02	2.425	737.367
1927	28.04.2021 06:00:07	10.96	2.424	735.929
1928	28.04.2021 06:20:07	10.96	2.424	735.398
1929	28.04.2021 06:40:07	10.93	2.424	735.044
1930	28.04.2021 07:00:07	10.87	2.423	735.111
1931	28.04.2021 07:20:07	10.82	2.423	734.735
1932	28.04.2021 07:40:07	10.86	2.424	734.978
1933	28.04.2021 08:00:07	10.74	2.422	734.845
1934	28.04.2021 08:20:07	10.76	2.422	734.004
1935	28.04.2021 08:40:07	10.66	2.422	734.425
1936	28.04.2021 09:00:07	10.69	2.421	734.314
1937	28.04.2021 09:20:07	10.68	2.42	735.111
1938	28.04.2021 09:40:07	10.66	2.421	(NO REPLY)
1939	28.04.2021 10:00:07	10.59	2.422	(NO REPLY)
1940	28.04.2021 10:20:07	10.57	2.421	(NO REPLY)
1941	28.04.2021 10:40:07	10.54	2.422	(NO REPLY)
1942	28.04.2021 11:00:07	10.56	2.421	(NO REPLY)
1943	28.04.2021 11:20:08	10.52	2.423	(NO REPLY)
1944	28.04.2021 11:40:08	10.5	2.422	(NO REPLY)
1945	28.04.2021 12:00:08	10.48	2.423	(NO REPLY)
1946	28.04.2021 12:20:08	10.45	2.424	(NO REPLY)
1947	28.04.2021 12:40:08	10.48	2.424	(NO REPLY)
1948	28.04.2021 13:00:08	10.45	2.425	(NO REPLY)
1949	28.04.2021 13:20:07	10.44	2.426	(NO REPLY)
1950	28.04.2021 13:40:07	10.49	2.427	(NO REPLY)
1951	28.04.2021 14:00:07	10.54	2.428	(NO REPLY)
1952	28.04.2021 14:20:07	10.49	2.429	(NO REPLY)
1953	28.04.2021 14:40:07	10.56	2.43	(NO REPLY)
1954	28.04.2021 15:00:07	10.61	2.43	(NO REPLY)
1955	28.04.2021 15:20:07	10.64	2.43	(NO REPLY)
1956	28.04.2021 15:40:07	10.67	2.431	(NO REPLY)
1957	28.04.2021 16:00:07	10.74	2.43	(NO REPLY)
1958	28.04.2021 16:20:07	10.75	2.43	(NO REPLY)
1959	28.04.2021 16:40:07	10.79	2.43	(NO REPLY)
1960	28.04.2021 17:00:07	10.88	2.431	(NO REPLY)
1961	28.04.2021 17:20:07	10.94	2.431	(NO REPLY)
1962	28.04.2021 17:40:07	10.97	2.43	(NO REPLY)
1963	28.04.2021 18:00:07	11.08	2.43	(NO REPLY)
1964	28.04.2021 18:20:07	11.13	2.43	(NO REPLY)
1965	28.04.2021 18:40:07	11.19	2.43	(NO REPLY)
1966	28.04.2021 19:00:07	11.29	2.43	(NO REPLY)
1967	28.04.2021 19:20:08	11.25	2.429	(NO REPLY)
1968	28.04.2021 19:40:08	11.4	2.429	(NO REPLY)
1969	28.04.2021 20:00:08	11.44	2.429	(NO REPLY)
1970	28.04.2021 20:20:08	11.43	2.429	(NO REPLY)
1971	28.04.2021 20:40:08	11.53	2.429	(NO REPLY)
1972	28.04.2021 21:00:08	11.56	2.427	726.947
1973	28.04.2021 21:20:07	11.57	2.427	726.969
1974	28.04.2021 21:40:07	11.69	2.426	726.969
1975	28.04.2021 22:00:07	11.69	2.427	727.832
1976	28.04.2021 22:20:07	11.66	2.427	727.124
1977	28.04.2021 22:40:07	11.73	2.426	726.814
1978	28.04.2021 23:00:07	11.71	2.426	726.571
1979	28.04.2021 23:20:07	11.79	2.426	727.5
1980	28.04.2021 23:40:07	11.8	2.426	727.633
1981	29.04.2021 00:00:07	11.81	2.426	727.588
1982	29.04.2021 00:20:07	11.81	2.425	728.164
1983	29.04.2021 00:40:07	11.8	2.425	728.208
1984	29.04.2021 01:00:07	11.9	2.426	728.164
1985	29.04.2021 01:20:07	11.83	2.424	728.23
1986	29.04.2021 01:40:07	11.78	2.425	728.208
1987	29.04.2021 02:00:07	11.9	2.423	728.695
1988	29.04.2021 02:20:07	11.77	2.423	728.85
1989	29.04.2021 02:40:07	11.81	2.423	728.982
1990	29.04.2021 03:00:07	11.76	2.424	728.65
1991	29.04.2021 03:20:07	11.76	2.424	729.801
1992	29.04.2021 03:40:07	11.76	2.423	730.111
1993	29.04.2021 04:00:07	11.67	2.423	730
1994	29.04.2021 04:20:07	11.68	2.424	730.022
1995	29.04.2021 04:40:07	11.69	2.422	730.398
1996	29.04.2021 05:00:07	11.73	2.423	730.642
1997	29.04.2021 05:20:07	11.67	2.422	730.863
1998	29.04.2021 05:40:07	11.64	2.422	730.907
1999	29.04.2021 06:00:07	11.61	2.423	731.062
[truncated: 5,984 more rows]

## Sheet: E4
No	Time	#1:°C:1	#2:pF:(do.)	#3:PAR:0
1	01.04.2021 11:28:27	11.41	1.509	2500.82
2	01.04.2021 11:40:07	11.31	1.538	1886.91
3	01.04.2021 12:00:07	11.23	1.58	2565.24
4	01.04.2021 12:20:07	11.17	1.632	2462.99
5	01.04.2021 12:40:07	11.14	1.676	3065.44
6	01.04.2021 13:00:07	11.15	1.717	2826.79
7	01.04.2021 13:20:07	11.15	1.768	2857.06
8	01.04.2021 13:40:07	11.13	1.801	2819.22
9	01.04.2021 14:00:07	11.17	1.83	2678.94
10	01.04.2021 14:20:07	11.22	1.857	2576.69
11	01.04.2021 14:40:07	11.13	1.881	2436.4
12	01.04.2021 15:00:07	11.21	1.904	2292.43
13	01.04.2021 15:20:07	11.27	1.921	2152.15
14	01.04.2021 15:40:08	11.3	1.937	1951.33
15	01.04.2021 16:00:08	11.34	1.954	1761.96
16	01.04.2021 16:20:08	11.37	1.966	1576.28
17	01.04.2021 16:40:08	11.5	1.978	1360.33
18	01.04.2021 17:00:08	11.53	1.99	1136.61
19	01.04.2021 17:20:08	11.6	1.999	719.836
20	01.04.2021 17:40:08	11.69	2.007	454.601
21	01.04.2021 18:00:08	11.81	2.016	234.765
22	01.04.2021 18:20:08	11.82	2.023	79.5501
23	01.04.2021 18:40:08	11.88	2.029	87.1166
24	01.04.2021 19:00:08	11.96	2.036	26.3804
25	01.04.2021 19:20:08	12.05	2.04	11.2474
26	01.04.2021 19:40:08	12.08	2.046	-3.68098
27	01.04.2021 20:00:08	12.17	2.051	-3.68098
28	01.04.2021 20:20:08	12.25	2.056	0
29	01.04.2021 20:40:08	12.29	2.062	0
30	01.04.2021 21:00:08	12.35	2.066	0
31	01.04.2021 21:20:08	12.38	2.069	0
32	01.04.2021 21:40:07	12.52	2.073	0
33	01.04.2021 22:00:07	12.46	2.076	-3.68098
34	01.04.2021 22:20:07	12.5	2.08	0
35	01.04.2021 22:40:07	12.56	2.083	0
36	01.04.2021 23:00:07	12.61	2.087	-3.68098
37	01.04.2021 23:20:07	12.62	2.09	3.68098
38	01.04.2021 23:40:07	12.64	2.093	-3.68098
39	02.04.2021 00:00:07	12.62	2.096	0
40	02.04.2021 00:20:07	12.68	2.099	0
41	02.04.2021 00:40:07	12.65	2.101	0
42	02.04.2021 01:00:07	12.72	2.104	0
43	02.04.2021 01:20:07	12.7	2.106	0
44	02.04.2021 01:40:07	12.7	2.109	0
45	02.04.2021 02:00:07	12.75	2.111	0
46	02.04.2021 02:20:07	12.76	2.113	-3.68098
47	02.04.2021 02:40:07	12.68	2.114	0
48	02.04.2021 03:00:07	12.66	2.117	0
49	02.04.2021 03:20:07	12.67	2.12	-3.68098
50	02.04.2021 03:40:07	12.67	2.122	-3.68098
51	02.04.2021 04:00:07	12.67	2.123	-3.68098
52	02.04.2021 04:20:07	12.64	2.125	0
53	02.04.2021 04:40:07	12.58	2.128	0
54	02.04.2021 05:00:07	12.57	2.13	0
55	02.04.2021 05:20:07	12.64	2.132	-3.68098
56	02.04.2021 05:40:08	12.62	2.133	-3.68098
57	02.04.2021 06:00:08	12.6	2.135	0
58	02.04.2021 06:20:08	12.55	2.137	3.68098
59	02.04.2021 06:40:08	12.54	2.14	11.2474
60	02.04.2021 07:00:08	12.49	2.14	30.2658
61	02.04.2021 07:20:08	12.54	2.142	75.6646
62	02.04.2021 07:40:08	12.44	2.143	109.816
63	02.04.2021 08:00:08	12.47	2.145	117.382
64	02.04.2021 08:20:08	12.49	2.145	219.632
65	02.04.2021 08:40:08	12.43	2.148	140.082
66	02.04.2021 09:00:08	12.42	2.149	151.534
67	02.04.2021 09:20:08	12.39	2.15	223.517
68	02.04.2021 09:40:08	12.32	2.152	268.916
69	02.04.2021 10:00:08	12.32	2.153	462.168
70	02.04.2021 10:20:08	12.29	2.154	1239.06
71	02.04.2021 10:40:08	12.26	2.156	2330.27
72	02.04.2021 11:00:08	12.23	2.157	1610.43
73	02.04.2021 11:20:08	12.25	2.158	1504.29
74	02.04.2021 11:40:07	12.14	2.159	1231.49
75	02.04.2021 12:00:07	12.14	2.159	2398.57
76	02.04.2021 12:20:07	12.13	2.161	1515.54
77	02.04.2021 12:40:07	12.13	2.161	1151.94
78	02.04.2021 13:00:07	12.15	2.162	1390.59
79	02.04.2021 13:20:07	12.21	2.163	1564.83
80	02.04.2021 13:40:07	12.15	2.164	1432.31
81	02.04.2021 14:00:07	12.17	2.165	1542.13
82	02.04.2021 14:20:07	12.11	2.165	1686.09
83	02.04.2021 14:40:07	12.12	2.167	2709.2
84	02.04.2021 15:00:07	12.12	2.167	2625.97
85	02.04.2021 15:20:07	12.11	2.168	2243.15
86	02.04.2021 15:40:07	12.19	2.168	1045.81
87	02.04.2021 16:00:07	12.18	2.168	1633.13
88	02.04.2021 16:20:07	12.15	2.17	1750.51
89	02.04.2021 16:40:07	12.17	2.168	1644.38
90	02.04.2021 17:00:07	12.2	2.169	1254.19
91	02.04.2021 17:20:07	12.19	2.171	932.106
92	02.04.2021 17:40:08	12.22	2.17	428.016
93	02.04.2021 18:00:08	12.25	2.171	431.902
94	02.04.2021 18:20:08	12.31	2.171	333.333
95	02.04.2021 18:40:08	12.39	2.172	185.481
96	02.04.2021 19:00:08	12.34	2.172	83.2311
97	02.04.2021 19:20:08	12.35	2.172	22.6994
98	02.04.2021 19:40:08	12.43	2.172	0
99	02.04.2021 20:00:08	12.5	2.173	-3.68098
100	02.04.2021 20:20:08	12.48	2.173	-3.68098
101	02.04.2021 20:40:08	12.51	2.174	0
102	02.04.2021 21:00:08	12.49	2.174	0
103	02.04.2021 21:20:08	12.55	2.175	0
104	02.04.2021 21:40:08	12.55	2.173	0
105	02.04.2021 22:00:08	12.6	2.174	0
106	02.04.2021 22:20:08	12.63	2.176	-3.68098
107	02.04.2021 22:40:08	12.52	2.176	0
108	02.04.2021 23:00:08	12.61	2.175	0
109	02.04.2021 23:20:08	12.57	2.176	-3.68098
110	02.04.2021 23:40:08	12.49	2.177	0
111	03.04.2021 00:00:08	12.52	2.177	0
112	03.04.2021 00:20:08	12.53	2.177	0
113	03.04.2021 00:40:08	12.52	2.178	0
114	03.04.2021 01:00:08	12.51	2.179	0
115	03.04.2021 01:20:08	12.5	2.179	0
116	03.04.2021 01:40:07	12.44	2.18	0
117	03.04.2021 02:00:07	12.47	2.18	0
118	03.04.2021 02:20:07	12.45	2.181	0
119	03.04.2021 02:40:07	12.39	2.181	0
120	03.04.2021 03:00:07	12.36	2.182	0
121	03.04.2021 03:20:07	12.33	2.183	0
122	03.04.2021 03:40:07	12.29	2.183	0
123	03.04.2021 04:00:07	12.29	2.184	0
124	03.04.2021 04:20:07	12.25	2.184	0
125	03.04.2021 04:40:07	12.28	2.185	0
126	03.04.2021 05:00:07	12.21	2.185	-3.68098
127	03.04.2021 05:20:07	12.17	2.186	3.68098
128	03.04.2021 05:40:07	12.11	2.186	0
129	03.04.2021 06:00:07	12.1	2.187	-3.68098
130	03.04.2021 06:20:07	12.05	2.187	0
131	03.04.2021 06:40:07	12.03	2.188	7.56646
132	03.04.2021 07:00:07	11.95	2.189	41.5133
133	03.04.2021 07:20:07	11.92	2.19	117.382
134	03.04.2021 07:40:08	11.84	2.19	189.366
135	03.04.2021 08:00:08	11.85	2.191	344.785
136	03.04.2021 08:20:08	11.8	2.192	1053.37
137	03.04.2021 08:40:08	11.73	2.192	803.272
138	03.04.2021 09:00:08	11.74	2.193	1208.59
139	03.04.2021 09:20:08	11.67	2.193	571.984
140	03.04.2021 09:40:08	11.66	2.194	1413.29
141	03.04.2021 10:00:08	11.66	2.195	1212.47
142	03.04.2021 10:20:08	11.57	2.195	878.937
143	03.04.2021 10:40:08	11.52	2.196	1019.22
144	03.04.2021 11:00:08	11.53	2.196	1280.78
145	03.04.2021 11:20:08	11.44	2.197	901.841
146	03.04.2021 11:40:08	11.49	2.198	3542.94
147	03.04.2021 12:00:08	11.41	2.198	943.354
148	03.04.2021 12:20:08	11.41	2.199	822.086
149	03.04.2021 12:40:08	11.4	2.199	909.407
150	03.04.2021 13:00:08	11.34	2.2	1045.81
151	03.04.2021 13:20:08	11.34	2.2	2364.42
152	03.04.2021 13:40:07	11.32	2.2	3432.92
153	03.04.2021 14:00:07	11.24	2.201	1579.96
154	03.04.2021 14:20:07	11.22	2.201	1811.25
155	03.04.2021 14:40:07	11.23	2.201	3038.85
156	03.04.2021 15:00:07	11.25	2.202	742.536
157	03.04.2021 15:20:07	11.22	2.202	2371.98
158	03.04.2021 15:40:07	11.21	2.201	1117.79
159	03.04.2021 16:00:07	11.26	2.202	1038.24
160	03.04.2021 16:20:07	11.21	2.202	644.172
161	03.04.2021 16:40:07	11.19	2.203	647.853
162	03.04.2021 17:00:07	11.2	2.203	1329.86
163	03.04.2021 17:20:07	11.24	2.204	382.618
164	03.04.2021 17:40:07	11.16	2.204	200.818
165	03.04.2021 18:00:07	11.25	2.203	140.082
166	03.04.2021 18:20:07	11.26	2.204	204.499
167	03.04.2021 18:40:07	11.23	2.205	159.1
168	03.04.2021 19:00:07	11.22	2.205	30.2658
169	03.04.2021 19:20:07	11.2	2.205	22.6994
170	03.04.2021 19:40:07	11.24	2.204	0
171	03.04.2021 20:00:07	11.23	2.205	0
172	03.04.2021 20:20:07	11.26	2.205	0
173	03.04.2021 20:40:07	11.26	2.205	0
174	03.04.2021 21:00:07	11.26	2.206	3.68098
175	03.04.2021 21:20:07	11.27	2.205	0
176	03.04.2021 21:40:08	11.23	2.206	0
177	03.04.2021 22:00:08	11.28	2.206	0
178	03.04.2021 22:20:08	11.24	2.207	0
179	03.04.2021 22:40:08	11.24	2.206	0
180	03.04.2021 23:00:08	11.18	2.208	0
181	03.04.2021 23:20:08	11.15	2.208	0
182	03.04.2021 23:40:08	11.17	2.208	0
183	04.04.2021 00:00:08	11.17	2.208	-3.68098
184	04.04.2021 00:20:08	11.12	2.209	0
185	04.04.2021 00:40:08	11.07	2.209	0
186	04.04.2021 01:00:08	11.08	2.21	0
187	04.04.2021 01:20:08	11.06	2.21	0
188	04.04.2021 01:40:08	11.05	2.21	0
189	04.04.2021 02:00:08	10.99	2.211	0
190	04.04.2021 02:20:08	10.94	2.211	-3.68098
191	04.04.2021 02:40:08	10.96	2.211	0
192	04.04.2021 03:00:08	10.85	2.212	0
193	04.04.2021 03:20:08	10.83	2.212	-3.68098
194	04.04.2021 03:40:07	10.9	2.212	0
195	04.04.2021 04:00:07	10.79	2.212	0
196	04.04.2021 04:20:07	10.76	2.214	-3.68098
197	04.04.2021 04:40:07	10.74	2.214	-3.68098
198	04.04.2021 05:00:07	10.67	2.215	-3.68098
199	04.04.2021 05:20:07	10.64	2.215	-3.68098
200	04.04.2021 05:40:07	10.61	2.215	0
201	04.04.2021 06:00:07	10.57	2.216	-3.68098
202	04.04.2021 06:20:07	10.56	2.216	3.68098
203	04.04.2021 06:40:07	10.5	2.217	33.9468
204	04.04.2021 07:00:07	10.43	2.217	83.2311
205	04.04.2021 07:20:07	10.43	2.218	223.517
206	04.04.2021 07:40:07	10.4	2.218	257.669
207	04.04.2021 08:00:07	10.37	2.219	416.769
208	04.04.2021 08:20:07	10.29	2.22	519.018
209	04.04.2021 08:40:07	10.27	2.22	1273.01
210	04.04.2021 09:00:07	10.25	2.22	1515.54
211	04.04.2021 09:20:07	10.17	2.221	1746.83
212	04.04.2021 09:40:08	10.14	2.221	1356.44
213	04.04.2021 10:00:08	10.08	2.223	818.405
214	04.04.2021 10:20:08	10.09	2.222	803.272
215	04.04.2021 10:40:08	10.08	2.222	954.806
216	04.04.2021 11:00:08	9.98	2.223	560.736
217	04.04.2021 11:20:08	9.96	2.223	553.17
218	04.04.2021 11:40:08	9.9	2.224	1011.66
219	04.04.2021 12:00:08	9.91	2.225	1750.51
220	04.04.2021 12:20:08	9.9	2.224	947.239
221	04.04.2021 12:40:08	9.94	2.225	966.258
222	04.04.2021 13:00:08	9.84	2.225	1750.51
223	04.04.2021 13:20:08	9.81	2.226	757.669
224	04.04.2021 13:40:08	9.83	2.224	644.172
225	04.04.2021 14:00:08	9.83	2.226	507.566
226	04.04.2021 14:20:08	9.8	2.225	1015.34
227	04.04.2021 14:40:08	9.81	2.226	1890.8
228	04.04.2021 15:00:08	9.86	2.226	3190.39
229	04.04.2021 15:20:08	9.76	2.226	1420.86
230	04.04.2021 15:40:08	9.79	2.226	909.407
231	04.04.2021 16:00:08	9.84	2.227	2247.03
232	04.04.2021 16:20:08	9.83	2.226	1826.38
233	04.04.2021 16:40:08	9.89	2.225	1655.83
234	04.04.2021 17:00:08	9.91	2.226	484.867
235	04.04.2021 17:20:08	9.91	2.226	439.468
236	04.04.2021 17:40:08	9.94	2.226	1000.2
237	04.04.2021 18:00:08	9.94	2.225	299.182
238	04.04.2021 18:20:08	9.94	2.225	397.751
239	04.04.2021 18:40:08	10.01	2.226	272.802
240	04.04.2021 19:00:08	10.04	2.225	102.249
241	04.04.2021 19:20:08	10.09	2.225	37.8323
242	04.04.2021 19:40:08	10.07	2.224	3.68098
243	04.04.2021 20:00:08	10.1	2.225	0
244	04.04.2021 20:20:08	10.18	2.225	-3.68098
245	04.04.2021 20:40:08	10.14	2.224	0
246	04.04.2021 21:00:08	10.2	2.224	0
247	04.04.2021 21:20:08	10.13	2.224	0
248	04.04.2021 21:40:08	10.23	2.224	0
249	04.04.2021 22:00:08	10.21	2.224	-3.68098
250	04.04.2021 22:20:08	10.16	2.224	-3.68098
251	04.04.2021 22:40:08	10.16	2.224	0
252	04.04.2021 23:00:08	10.17	2.225	0
253	04.04.2021 23:20:08	10.11	2.225	3.68098
254	04.04.2021 23:40:07	10.22	2.225	0
255	05.04.2021 00:00:07	10.14	2.225	-3.68098
256	05.04.2021 00:20:07	10.16	2.225	0
257	05.04.2021 00:40:07	10.1	2.225	-3.68098
258	05.04.2021 01:00:07	10.11	2.225	0
259	05.04.2021 01:20:07	10.09	2.225	0
260	05.04.2021 01:40:07	10.03	2.226	0
261	05.04.2021 02:00:07	10	2.226	0
262	05.04.2021 02:20:07	9.91	2.226	0
263	05.04.2021 02:40:07	9.91	2.227	0
264	05.04.2021 03:00:07	9.84	2.228	0
265	05.04.2021 03:20:07	9.82	2.228	-3.68098
266	05.04.2021 03:40:07	9.74	2.228	-3.68098
267	05.04.2021 04:00:07	9.73	2.228	0
268	05.04.2021 04:20:07	9.71	2.229	-3.68098
269	05.04.2021 04:40:07	9.67	2.229	0
270	05.04.2021 05:00:07	9.62	2.229	-3.68098
271	05.04.2021 05:20:07	9.58	2.23	0
272	05.04.2021 05:40:08	9.48	2.23	-3.68098
273	05.04.2021 06:00:08	9.41	2.23	3.68098
274	05.04.2021 06:20:08	9.44	2.23	11.2474
275	05.04.2021 06:40:08	9.39	2.232	71.9836
276	05.04.2021 07:00:08	9.32	2.232	170.348
277	05.04.2021 07:20:08	9.22	2.232	337.219
278	05.04.2021 07:40:08	9.19	2.232	560.736
279	05.04.2021 08:00:08	9.18	2.233	829.652
280	05.04.2021 08:20:08	9.15	2.234	1057.06
281	05.04.2021 08:40:08	9.04	2.234	1280.78
282	05.04.2021 09:00:08	9.02	2.234	1526.99
283	05.04.2021 09:20:08	8.93	2.235	1750.51
284	05.04.2021 09:40:08	8.92	2.236	1780.78
285	05.04.2021 10:00:08	8.84	2.236	2133.33
286	05.04.2021 10:20:08	8.84	2.237	2326.58
287	05.04.2021 10:40:08	8.76	2.237	2497.14
288	05.04.2021 11:00:08	8.76	2.237	2512.27
289	05.04.2021 11:20:08	8.65	2.238	2659.92
290	05.04.2021 11:40:08	8.67	2.237	2731.9
291	05.04.2021 12:00:08	8.66	2.238	2853.17
292	05.04.2021 12:20:08	8.65	2.238	2739.47
293	05.04.2021 12:40:08	8.66	2.239	2838.04
294	05.04.2021 13:00:08	8.59	2.238	2834.36
295	05.04.2021 13:20:08	8.63	2.238	2841.92
296	05.04.2021 13:40:08	8.67	2.238	2735.79
297	05.04.2021 14:00:08	8.68	2.238	2921.47
298	05.04.2021 14:20:08	8.7	2.238	2459.1
299	05.04.2021 14:40:08	8.79	2.238	2413.7
300	05.04.2021 15:00:08	8.83	2.237	2114.32
301	05.04.2021 15:20:08	8.87	2.237	1818.81
302	05.04.2021 15:40:08	8.93	2.237	1591.41
303	05.04.2021 16:00:08	9.02	2.237	806.953
304	05.04.2021 16:20:08	9.04	2.235	613.701
305	05.04.2021 16:40:08	9.11	2.234	405.317
306	05.04.2021 17:00:08	9.2	2.233	340.9
307	05.04.2021 17:20:08	9.32	2.234	340.9
308	05.04.2021 17:40:08	9.37	2.233	280.368
309	05.04.2021 18:00:08	9.41	2.233	147.648
310	05.04.2021 18:20:08	9.52	2.232	94.683
311	05.04.2021 18:40:08	9.61	2.23	71.9836
312	05.04.2021 19:00:08	9.72	2.23	33.9468
313	05.04.2021 19:20:08	9.73	2.229	7.56646
314	05.04.2021 19:40:08	9.81	2.229	0
315	05.04.2021 20:00:08	9.87	2.229	0
316	05.04.2021 20:20:08	9.93	2.227	0
317	05.04.2021 20:40:08	9.95	2.228	0
318	05.04.2021 21:00:08	10.08	2.227	-3.68098
319	05.04.2021 21:20:08	10.05	2.228	0
320	05.04.2021 21:40:08	10.05	2.227	-3.68098
321	05.04.2021 22:00:08	10.18	2.227	0
322	05.04.2021 22:20:08	10.13	2.226	3.68098
323	05.04.2021 22:40:08	10.24	2.227	-3.68098
324	05.04.2021 23:00:08	10.29	2.226	-3.68098
325	05.04.2021 23:20:08	10.27	2.227	0
326	05.04.2021 23:40:07	10.28	2.226	0
327	06.04.2021 00:00:07	10.25	2.225	0
328	06.04.2021 00:20:07	10.29	2.226	0
329	06.04.2021 00:40:07	10.32	2.225	0
330	06.04.2021 01:00:07	10.34	2.227	-3.68098
331	06.04.2021 01:20:07	10.36	2.226	0
332	06.04.2021 01:40:07	10.37	2.226	0
333	06.04.2021 02:00:07	10.34	2.226	3.68098
334	06.04.2021 02:20:07	10.4	2.226	-3.68098
335	06.04.2021 02:40:07	10.33	2.227	-3.68098
336	06.04.2021 03:00:07	10.26	2.227	0
337	06.04.2021 03:20:07	10.33	2.226	0
338	06.04.2021 03:40:07	10.28	2.226	0
339	06.04.2021 04:00:07	10.28	2.226	-3.68098
340	06.04.2021 04:20:07	10.22	2.227	-3.68098
341	06.04.2021 04:40:07	10.21	2.226	0
342	06.04.2021 05:00:07	10.18	2.228	0
343	06.04.2021 05:20:07	10.15	2.228	0
344	06.04.2021 05:40:08	10.14	2.227	0
345	06.04.2021 06:00:08	10.09	2.228	0
346	06.04.2021 06:20:08	10.11	2.228	3.68098
347	06.04.2021 06:40:08	10.07	2.228	11.2474
348	06.04.2021 07:00:08	10.01	2.229	37.8323
349	06.04.2021 07:20:08	10.02	2.229	94.683
350	06.04.2021 07:40:08	9.94	2.229	303.068
351	06.04.2021 08:00:08	9.87	2.23	227.198
352	06.04.2021 08:20:08	9.87	2.231	367.485
353	06.04.2021 08:40:08	9.83	2.231	454.601
354	06.04.2021 09:00:08	9.82	2.231	810.839
355	06.04.2021 09:20:08	9.79	2.231	992.638
356	06.04.2021 09:40:08	9.7	2.231	1989.37
357	06.04.2021 10:00:08	9.63	2.232	1504.29
358	06.04.2021 10:20:08	9.66	2.232	988.957
359	06.04.2021 10:40:08	9.63	2.233	954.806
360	06.04.2021 11:00:08	9.57	2.233	1360.33
361	06.04.2021 11:20:08	9.57	2.233	1189.78
362	06.04.2021 11:40:08	9.48	2.234	651.738
363	06.04.2021 12:00:08	9.48	2.234	894.07
364	06.04.2021 12:20:08	9.34	2.234	1163.19
365	06.04.2021 12:40:08	9.38	2.234	549.284
366	06.04.2021 13:00:08	9.35	2.235	682.004
367	06.04.2021 13:20:08	9.35	2.236	507.566
368	06.04.2021 13:40:08	9.33	2.235	651.738
369	06.04.2021 14:00:08	9.28	2.236	776.687
370	06.04.2021 14:20:08	9.28	2.236	753.988
371	06.04.2021 14:40:08	9.27	2.236	1526.99
372	06.04.2021 15:00:08	9.31	2.236	935.787
373	06.04.2021 15:20:08	9.31	2.236	591.002
374	06.04.2021 15:40:08	9.29	2.237	242.331
375	06.04.2021 16:00:08	9.25	2.238	2042.33
376	06.04.2021 16:20:08	9.25	2.237	1777.1
377	06.04.2021 16:40:08	9.18	2.237	1561.15
378	06.04.2021 17:00:08	9.16	2.237	450.92
379	06.04.2021 17:20:08	9.2	2.237	1451.12
380	06.04.2021 17:40:07	9.21	2.237	916.973
381	06.04.2021 18:00:07	9.15	2.237	700.818
382	06.04.2021 18:20:07	9.17	2.238	375.051
383	06.04.2021 18:40:07	9.18	2.238	132.515
384	06.04.2021 19:00:07	9.13	2.237	90.7976
385	06.04.2021 19:20:07	9.18	2.237	33.9468
386	06.04.2021 19:40:07	9.18	2.238	3.68098
387	06.04.2021 20:00:07	9.14	2.239	0
388	06.04.2021 20:20:07	9.15	2.237	0
389	06.04.2021 20:40:07	9.1	2.239	-3.68098
390	06.04.2021 21:00:07	9.16	2.238	0
391	06.04.2021 21:20:07	9.2	2.239	-3.68098
392	06.04.2021 21:40:07	9.18	2.239	0
393	06.04.2021 22:00:07	9.11	2.239	0
394	06.04.2021 22:20:07	9.1	2.239	0
395	06.04.2021 22:40:07	9.06	2.239	0
396	06.04.2021 23:00:07	9.09	2.24	0
397	06.04.2021 23:20:07	9.07	2.24	0
398	06.04.2021 23:40:07	9.08	2.24	-3.68098
399	07.04.2021 00:00:07	9.05	2.24	-3.68098
400	07.04.2021 00:20:07	8.97	2.239	0
401	07.04.2021 00:40:07	8.93	2.24	0
402	07.04.2021 01:00:07	8.92	2.241	0
403	07.04.2021 01:20:07	8.92	2.241	0
404	07.04.2021 01:40:07	8.91	2.241	-3.68098
405	07.04.2021 02:00:07	8.83	2.241	0
406	07.04.2021 02:20:07	8.79	2.243	0
407	07.04.2021 02:40:07	8.74	2.242	-3.68098
408	07.04.2021 03:00:07	8.73	2.243	-3.68098
409	07.04.2021 03:20:07	8.75	2.243	-3.68098
410	07.04.2021 03:40:07	8.68	2.244	3.68098
411	07.04.2021 04:00:07	8.61	2.243	-3.68098
412	07.04.2021 04:20:07	8.54	2.244	0
413	07.04.2021 04:40:07	8.55	2.244	0
414	07.04.2021 05:00:07	8.5	2.245	0
415	07.04.2021 05:20:07	8.47	2.245	-3.68098
416	07.04.2021 05:40:07	8.37	2.246	-3.68098
417	07.04.2021 06:00:07	8.35	2.247	3.68098
418	07.04.2021 06:20:07	8.28	2.246	22.6994
419	07.04.2021 06:40:07	8.19	2.247	102.249
420	07.04.2021 07:00:07	8.24	2.248	189.366
421	07.04.2021 07:20:07	8.1	2.249	196.933
422	07.04.2021 07:40:08	8.11	2.249	636.401
423	07.04.2021 08:00:08	8.07	2.249	920.654
424	07.04.2021 08:20:08	8.03	2.249	1151.94
425	07.04.2021 08:40:08	7.99	2.251	1413.29
426	07.04.2021 09:00:08	7.95	2.249	1689.98
427	07.04.2021 09:20:08	7.88	2.251	1890.8
428	07.04.2021 09:40:08	7.84	2.251	814.519
429	07.04.2021 10:00:08	7.86	2.252	875.256
430	07.04.2021 10:20:08	7.76	2.252	1057.06
431	07.04.2021 10:40:08	7.78	2.252	2197.75
432	07.04.2021 11:00:08	7.69	2.254	2436.4
433	07.04.2021 11:20:08	7.71	2.254	2902.45
434	07.04.2021 11:40:08	7.67	2.253	829.652
435	07.04.2021 12:00:08	7.65	2.254	575.869
436	07.04.2021 12:20:08	7.6	2.254	860.123
437	07.04.2021 12:40:08	7.56	2.255	1720.25
438	07.04.2021 13:00:08	7.55	2.255	3296.52
439	07.04.2021 13:20:08	7.61	2.255	996.524
440	07.04.2021 13:40:08	7.62	2.256	689.571
441	07.04.2021 14:00:08	7.59	2.255	2163.6
442	07.04.2021 14:20:08	7.61	2.256	2811.45
443	07.04.2021 14:40:08	7.61	2.255	553.17
444	07.04.2021 15:00:08	7.57	2.255	3137.42
445	07.04.2021 15:20:08	7.6	2.255	1375.46
446	07.04.2021 15:40:08	7.63	2.255	966.258
447	07.04.2021 16:00:08	7.64	2.256	204.499
448	07.04.2021 16:20:08	7.64	2.256	477.301
449	07.04.2021 16:40:08	7.67	2.256	249.898
450	07.04.2021 17:00:08	7.68	2.256	685.685
451	07.04.2021 17:20:08	7.69	2.255	249.898
452	07.04.2021 17:40:08	7.76	2.255	41.5133
453	07.04.2021 18:00:08	7.76	2.254	159.1
454	07.04.2021 18:20:08	7.82	2.255	454.601
455	07.04.2021 18:40:08	7.82	2.255	249.898
456	07.04.2021 19:00:08	7.91	2.254	56.6462
457	07.04.2021 19:20:08	7.87	2.254	11.2474
458	07.04.2021 19:40:08	7.86	2.254	0
459	07.04.2021 20:00:08	7.93	2.254	0
460	07.04.2021 20:20:08	7.86	2.254	3.68098
461	07.04.2021 20:40:08	7.98	2.254	0
462	07.04.2021 21:00:08	7.9	2.254	0
463	07.04.2021 21:20:08	7.89	2.253	0
464	07.04.2021 21:40:08	7.87	2.254	3.68098
465	07.04.2021 22:00:08	7.9	2.254	0
466	07.04.2021 22:20:08	7.87	2.254	3.68098
467	07.04.2021 22:40:08	7.84	2.255	3.68098
468	07.04.2021 23:00:08	7.9	2.255	0
469	07.04.2021 23:20:08	7.8	2.255	0
470	07.04.2021 23:40:08	7.8	2.255	0
471	08.04.2021 00:00:08	7.78	2.255	-3.68098
472	08.04.2021 00:20:08	7.76	2.255	0
473	08.04.2021 00:40:08	7.71	2.256	0
474	08.04.2021 01:00:08	7.71	2.256	0
475	08.04.2021 01:20:08	7.67	2.256	0
476	08.04.2021 01:40:07	7.67	2.257	0
477	08.04.2021 02:00:07	7.64	2.257	3.68098
478	08.04.2021 02:20:07	7.6	2.256	0
479	08.04.2021 02:40:07	7.53	2.257	-3.68098
480	08.04.2021 03:00:07	7.5	2.258	0
481	08.04.2021 03:20:07	7.52	2.259	3.68098
482	08.04.2021 03:40:07	7.39	2.259	-3.68098
483	08.04.2021 04:00:07	7.47	2.259	0
484	08.04.2021 04:20:07	7.43	2.259	3.68098
485	08.04.2021 04:40:07	7.34	2.259	0
486	08.04.2021 05:00:07	7.28	2.259	-3.68098
487	08.04.2021 05:20:07	7.28	2.259	0
488	08.04.2021 05:40:07	7.24	2.261	0
489	08.04.2021 06:00:07	7.25	2.26	0
490	08.04.2021 06:20:07	7.15	2.261	15.1329
491	08.04.2021 06:40:07	7.19	2.261	45.3988
492	08.04.2021 07:00:07	7.2	2.262	94.683
493	08.04.2021 07:20:07	7.12	2.262	204.499
494	08.04.2021 07:40:07	7.08	2.262	314.315
495	08.04.2021 08:00:07	7.05	2.262	863.804
496	08.04.2021 08:20:07	7.07	2.262	795.706
497	08.04.2021 08:40:07	6.99	2.263	1507.98
498	08.04.2021 09:00:07	6.93	2.263	1614.11
499	08.04.2021 09:20:07	6.97	2.264	1928.63
500	08.04.2021 09:40:08	6.93	2.263	1390.59
501	08.04.2021 10:00:08	6.94	2.264	2572.8
502	08.04.2021 10:20:08	6.89	2.264	803.272
503	08.04.2021 10:40:08	6.84	2.264	1079.75
504	08.04.2021 11:00:08	6.84	2.265	2985.89
505	08.04.2021 11:20:08	6.84	2.265	3008.59
506	08.04.2021 11:40:08	6.8	2.264	712.27
507	08.04.2021 12:00:08	6.79	2.265	1731.7
508	08.04.2021 12:20:08	6.78	2.266	511.452
509	08.04.2021 12:40:08	6.78	2.266	2997.14
510	08.04.2021 13:00:08	6.75	2.266	3031.29
511	08.04.2021 13:20:08	6.77	2.266	2997.14
512	08.04.2021 13:40:08	6.79	2.265	3584.66
513	08.04.2021 14:00:08	6.79	2.266	2951.74
514	08.04.2021 14:20:08	6.81	2.266	2731.9
515	08.04.2021 14:40:08	6.81	2.266	2603.07
516	08.04.2021 15:00:08	6.83	2.266	1731.7
517	08.04.2021 15:20:08	6.88	2.266	2379.55
518	08.04.2021 15:40:08	6.88	2.265	2273.42
519	08.04.2021 16:00:08	6.92	2.265	2076.48
520	08.04.2021 16:20:08	6.91	2.265	2004.5
521	08.04.2021 16:40:08	6.96	2.265	2023.31
522	08.04.2021 17:00:08	7.03	2.265	1496.73
523	08.04.2021 17:20:08	7.04	2.264	473.62
524	08.04.2021 17:40:08	7.09	2.263	151.534
525	08.04.2021 18:00:08	7.15	2.263	825.971
526	08.04.2021 18:20:08	7.22	2.263	227.198
527	08.04.2021 18:40:08	7.21	2.263	227.198
528	08.04.2021 19:00:08	7.35	2.262	102.249
529	08.04.2021 19:20:08	7.34	2.263	56.6462
530	08.04.2021 19:40:08	7.37	2.262	7.56646
531	08.04.2021 20:00:08	7.42	2.262	0
532	08.04.2021 20:20:08	7.48	2.262	0
533	08.04.2021 20:40:08	7.52	2.261	0
534	08.04.2021 21:00:08	7.53	2.26	-3.68098
535	08.04.2021 21:20:08	7.57	2.26	0
536	08.04.2021 21:40:08	7.63	2.26	0
537	08.04.2021 22:00:08	7.62	2.26	0
538	08.04.2021 22:20:08	7.64	2.26	-3.68098
539	08.04.2021 22:40:07	7.75	2.26	0
540	08.04.2021 23:00:07	7.66	2.26	3.68098
541	08.04.2021 23:20:07	7.66	2.26	0
542	08.04.2021 23:40:07	7.7	2.259	0
543	09.04.2021 00:00:07	7.69	2.26	0
544	09.04.2021 00:20:07	7.69	2.26	0
545	09.04.2021 00:40:07	7.67	2.26	0
546	09.04.2021 01:00:07	7.65	2.26	0
547	09.04.2021 01:20:07	7.62	2.259	-3.68098
548	09.04.2021 01:40:07	7.63	2.259	-3.68098
549	09.04.2021 02:00:07	7.63	2.26	0
550	09.04.2021 02:20:07	7.57	2.26	0
551	09.04.2021 02:40:07	7.56	2.259	-3.68098
552	09.04.2021 03:00:07	7.51	2.26	0
553	09.04.2021 03:20:07	7.54	2.261	0
554	09.04.2021 03:40:07	7.49	2.26	0
555	09.04.2021 04:00:07	7.4	2.261	0
556	09.04.2021 04:20:07	7.41	2.261	0
557	09.04.2021 04:40:08	7.35	2.262	0
558	09.04.2021 05:00:08	7.32	2.262	0
559	09.04.2021 05:20:08	7.31	2.262	-3.68098
560	09.04.2021 05:40:08	7.31	2.262	0
561	09.04.2021 06:00:08	7.22	2.263	3.68098
562	09.04.2021 06:20:08	7.15	2.262	30.2658
563	09.04.2021 06:40:08	7.19	2.263	121.063
564	09.04.2021 07:00:08	7.08	2.264	284.049
565	09.04.2021 07:20:08	7.09	2.264	481.186
566	09.04.2021 07:40:08	7.08	2.264	719.836
567	09.04.2021 08:00:08	6.95	2.264	969.939
568	09.04.2021 08:20:08	6.95	2.264	1193.46
569	09.04.2021 08:40:08	6.87	2.264	1428.43
570	09.04.2021 09:00:08	6.88	2.265	1633.13
571	09.04.2021 09:20:08	6.8	2.267	1841.51
572	09.04.2021 09:40:08	6.76	2.266	2038.45
573	09.04.2021 10:00:08	6.75	2.266	2216.56
574	09.04.2021 10:20:08	6.7	2.266	2387.12
575	09.04.2021 10:40:08	6.6	2.266	2527.4
576	09.04.2021 11:00:08	6.66	2.267	2663.8
577	09.04.2021 11:20:08	6.56	2.267	2747.03
578	09.04.2021 11:40:08	6.54	2.268	2705.52
579	09.04.2021 12:00:08	6.54	2.268	2929.04
580	09.04.2021 12:20:08	6.54	2.268	2917.59
581	09.04.2021 12:40:08	6.62	2.268	2929.04
582	09.04.2021 13:00:08	6.55	2.268	2970.76
583	09.04.2021 13:20:08	6.61	2.268	2902.45
584	09.04.2021 13:40:08	6.6	2.268	2891.21
585	09.04.2021 14:00:08	6.7	2.268	2731.9
586	09.04.2021 14:20:08	6.66	2.267	2788.75
587	09.04.2021 14:40:07	6.76	2.267	2534.97
588	09.04.2021 15:00:07	6.8	2.266	2557.67
589	09.04.2021 15:20:07	6.81	2.266	2402.25
590	09.04.2021 15:40:07	6.88	2.266	2095.3
591	09.04.2021 16:00:07	6.99	2.265	2023.31
592	09.04.2021 16:20:07	7.03	2.265	1546.01
593	09.04.2021 16:40:07	7.06	2.263	1163.19
594	09.04.2021 17:00:07	7.16	2.263	685.685
595	09.04.2021 17:20:07	7.24	2.262	447.035
596	09.04.2021 17:40:07	7.4	2.262	1026.79
597	09.04.2021 18:00:07	7.44	2.261	969.939
598	09.04.2021 18:20:07	7.51	2.261	579.755
599	09.04.2021 18:40:07	7.57	2.261	310.634
600	09.04.2021 19:00:07	7.67	2.26	208.384
601	09.04.2021 19:20:07	7.73	2.259	60.5317
602	09.04.2021 19:40:07	7.89	2.257	7.56646
603	09.04.2021 20:00:07	7.84	2.258	-3.68098
604	09.04.2021 20:20:07	7.95	2.257	0
605	09.04.2021 20:40:07	8.06	2.257	3.68098
606	09.04.2021 21:00:07	8.08	2.256	-3.68098
607	09.04.2021 21:20:07	8.14	2.256	0
608	09.04.2021 21:40:07	8.21	2.255	-3.68098
609	09.04.2021 22:00:07	8.27	2.255	0
610	09.04.2021 22:20:07	8.29	2.254	0
611	09.04.2021 22:40:07	8.38	2.253	0
612	09.04.2021 23:00:07	8.36	2.253	0
613	09.04.2021 23:20:07	8.42	2.253	-3.68098
614	09.04.2021 23:40:07	8.43	2.252	0
615	10.04.2021 00:00:07	8.41	2.252	0
616	10.04.2021 00:20:07	8.47	2.252	0
617	10.04.2021 00:40:07	8.46	2.252	0
618	10.04.2021 01:00:07	8.48	2.253	0
619	10.04.2021 01:20:07	8.49	2.251	3.68098
620	10.04.2021 01:40:07	8.55	2.251	-3.68098
621	10.04.2021 02:00:07	8.48	2.252	0
622	10.04.2021 02:20:07	8.51	2.252	0
623	10.04.2021 02:40:07	8.48	2.252	-3.68098
624	10.04.2021 03:00:07	8.5	2.252	0
625	10.04.2021 03:20:07	8.5	2.251	0
626	10.04.2021 03:40:07	8.48	2.252	-3.68098
627	10.04.2021 04:00:07	8.5	2.252	-3.68098
628	10.04.2021 04:20:07	8.44	2.251	-3.68098
629	10.04.2021 04:40:07	8.52	2.252	-3.68098
630	10.04.2021 05:00:07	8.41	2.251	0
631	10.04.2021 05:20:07	8.45	2.252	3.68098
632	10.04.2021 05:40:07	8.44	2.252	0
633	10.04.2021 06:00:07	8.41	2.251	0
634	10.04.2021 06:20:07	8.39	2.251	33.9468
635	10.04.2021 06:40:07	8.41	2.253	113.497
636	10.04.2021 07:00:07	8.39	2.253	272.802
637	10.04.2021 07:20:07	8.33	2.253	492.434
638	10.04.2021 07:40:07	8.28	2.253	716.155
639	10.04.2021 08:00:07	8.27	2.253	947.239
640	10.04.2021 08:20:07	8.18	2.254	1178.32
641	10.04.2021 08:40:07	8.24	2.254	1405.73
642	10.04.2021 09:00:07	8.19	2.254	1621.68
643	10.04.2021 09:20:07	8.08	2.254	1833.95
644	10.04.2021 09:40:07	8.07	2.255	2038.45
645	10.04.2021 10:00:07	8.06	2.255	2182.62
646	10.04.2021 10:20:07	8.07	2.255	2337.83
647	10.04.2021 10:40:07	8.05	2.255	2538.65
648	10.04.2021 11:00:07	8.01	2.256	2504.7
649	10.04.2021 11:20:07	8.01	2.256	2728.22
650	10.04.2021 11:40:07	7.99	2.256	2910.02
651	10.04.2021 12:00:07	7.99	2.255	2641.1
652	10.04.2021 12:20:07	7.96	2.255	1750.51
653	10.04.2021 12:40:07	8.01	2.255	3027.61
654	10.04.2021 13:00:07	8.02	2.256	3292.84
655	10.04.2021 13:20:07	8.02	2.255	2758.49
656	10.04.2021 13:40:07	8.08	2.255	3001.02
657	10.04.2021 14:00:07	8.12	2.255	2826.79
658	10.04.2021 14:20:07	8.13	2.255	2841.92
659	10.04.2021 14:40:07	8.12	2.254	2599.39
660	10.04.2021 15:00:07	8.24	2.253	2504.7
661	10.04.2021 15:20:07	8.25	2.254	2216.56
662	10.04.2021 15:40:07	8.36	2.253	2110.43
663	10.04.2021 16:00:07	8.41	2.253	1507.98
664	10.04.2021 16:20:07	8.49	2.252	1507.98
665	10.04.2021 16:40:08	8.61	2.251	1572.39
666	10.04.2021 17:00:08	8.61	2.25	1269.33
667	10.04.2021 17:20:08	8.73	2.25	1151.94
668	10.04.2021 17:40:08	8.79	2.249	996.524
669	10.04.2021 18:00:08	8.87	2.249	750.102
670	10.04.2021 18:20:08	8.98	2.248	503.886
671	10.04.2021 18:40:08	9.04	2.248	284.049
672	10.04.2021 19:00:08	9.19	2.246	136.401
673	10.04.2021 19:20:08	9.19	2.245	60.5317
674	10.04.2021 19:40:08	9.25	2.245	7.56646
675	10.04.2021 20:00:08	9.34	2.245	0
676	10.04.2021 20:20:08	9.42	2.244	0
677	10.04.2021 20:40:08	9.47	2.244	-3.68098
678	10.04.2021 21:00:08	9.47	2.243	0
679	10.04.2021 21:20:08	9.62	2.243	0
680	10.04.2021 21:40:08	9.65	2.242	-3.68098
681	10.04.2021 22:00:08	9.72	2.241	-3.68098
682	10.04.2021 22:20:08	9.75	2.241	-3.68098
683	10.04.2021 22:40:08	9.81	2.241	0
684	10.04.2021 23:00:08	9.83	2.24	-3.68098
685	10.04.2021 23:20:08	9.82	2.24	3.68098
686	10.04.2021 23:40:08	9.87	2.24	-3.68098
687	11.04.2021 00:00:08	9.95	2.24	0
688	11.04.2021 00:20:08	9.89	2.239	-3.68098
689	11.04.2021 00:40:08	9.91	2.24	-3.68098
690	11.04.2021 01:00:08	9.91	2.239	0
691	11.04.2021 01:20:08	9.88	2.239	0
692	11.04.2021 01:40:08	9.88	2.239	0
693	11.04.2021 02:00:08	9.93	2.239	0
694	11.04.2021 02:20:08	9.9	2.239	0
695	11.04.2021 02:40:08	9.9	2.239	0
696	11.04.2021 03:00:08	9.88	2.239	0
697	11.04.2021 03:20:08	9.92	2.239	0
698	11.04.2021 03:40:08	9.9	2.239	0
699	11.04.2021 04:00:08	9.88	2.239	0
700	11.04.2021 04:20:08	9.83	2.239	0
701	11.04.2021 04:40:08	9.88	2.239	-3.68098
702	11.04.2021 05:00:08	9.89	2.238	-3.68098
703	11.04.2021 05:20:08	9.86	2.24	-3.68098
704	11.04.2021 05:40:08	9.8	2.239	0
705	11.04.2021 06:00:08	9.78	2.239	3.68098
706	11.04.2021 06:20:08	9.8	2.24	30.2658
707	11.04.2021 06:40:08	9.71	2.239	79.5501
708	11.04.2021 07:00:08	9.73	2.24	132.515
709	11.04.2021 07:20:08	9.72	2.24	215.951
710	11.04.2021 07:40:08	9.63	2.241	340.9
711	11.04.2021 08:00:08	9.69	2.241	409.202
712	11.04.2021 08:20:08	9.6	2.241	708.589
713	11.04.2021 08:40:08	9.69	2.241	689.571
714	11.04.2021 09:00:08	9.58	2.242	795.706
715	11.04.2021 09:20:08	9.57	2.241	1178.32
716	11.04.2021 09:40:08	9.58	2.242	1000.2
717	11.04.2021 10:00:08	9.52	2.241	2462.99
718	11.04.2021 10:20:08	9.57	2.242	1568.71
719	11.04.2021 10:40:08	9.46	2.242	1345.19
720	11.04.2021 11:00:08	9.52	2.242	848.671
721	11.04.2021 11:20:07	9.5	2.242	1697.55
722	11.04.2021 11:40:07	9.42	2.242	2307.57
723	11.04.2021 12:00:07	9.45	2.242	1201.02
724	11.04.2021 12:20:07	9.48	2.242	1129.04
725	11.04.2021 12:40:07	9.41	2.242	1542.13
726	11.04.2021 13:00:07	9.48	2.242	1940.08
727	11.04.2021 13:20:07	9.49	2.243	1022.9
728	11.04.2021 13:40:07	9.52	2.242	2296.11
729	11.04.2021 14:00:07	9.49	2.242	1257.87
730	11.04.2021 14:20:07	9.57	2.242	1735.38
731	11.04.2021 14:40:07	9.57	2.241	3486.09
732	11.04.2021 15:00:07	9.64	2.241	2519.84
733	11.04.2021 15:20:07	9.63	2.242	2716.77
734	11.04.2021 15:40:07	9.67	2.241	2334.15
735	11.04.2021 16:00:07	9.7	2.241	2243.15
736	11.04.2021 16:20:07	9.7	2.24	2087.73
737	11.04.2021 16:40:07	9.83	2.24	469.734
738	11.04.2021 17:00:07	9.76	2.239	579.755
739	11.04.2021 17:20:08	9.88	2.239	632.72
740	11.04.2021 17:40:08	9.94	2.239	860.123
741	11.04.2021 18:00:08	9.97	2.239	443.149
742	11.04.2021 18:20:08	10.05	2.237	776.687
743	11.04.2021 18:40:08	10.12	2.238	265.235
744	11.04.2021 19:00:08	10.11	2.238	174.233
745	11.04.2021 19:20:08	10.17	2.237	64.4172
746	11.04.2021 19:40:08	10.23	2.236	15.1329
747	11.04.2021 20:00:08	10.34	2.235	0
748	11.04.2021 20:20:08	10.34	2.235	0
749	11.04.2021 20:40:08	10.41	2.236	0
750	11.04.2021 21:00:08	10.46	2.234	-3.68098
751	11.04.2021 21:20:08	10.46	2.234	-3.68098
752	11.04.2021 21:40:08	10.51	2.234	3.68098
753	11.04.2021 22:00:08	10.53	2.234	0
754	11.04.2021 22:20:08	10.6	2.233	0
755	11.04.2021 22:40:08	10.64	2.232	0
756	11.04.2021 23:00:08	10.62	2.232	0
757	11.04.2021 23:20:08	10.64	2.232	-3.68098
758	11.04.2021 23:40:08	10.57	2.233	0
759	12.04.2021 00:00:08	10.65	2.233	0
760	12.04.2021 00:20:08	10.74	2.233	0
761	12.04.2021 00:40:08	10.69	2.232	0
762	12.04.2021 01:00:08	10.72	2.232	0
763	12.04.2021 01:20:07	10.73	2.232	-3.68098
764	12.04.2021 01:40:07	10.68	2.233	0
765	12.04.2021 02:00:07	10.74	2.232	-3.68098
766	12.04.2021 02:20:07	10.68	2.233	-3.68098
767	12.04.2021 02:40:07	10.65	2.233	0
768	12.04.2021 03:00:07	10.63	2.232	0
769	12.04.2021 03:20:07	10.64	2.232	0
770	12.04.2021 03:40:07	10.58	2.232	0
771	12.04.2021 04:00:07	10.59	2.232	0
772	12.04.2021 04:20:07	10.63	2.233	0
773	12.04.2021 04:40:07	10.6	2.233	0
774	12.04.2021 05:00:07	10.56	2.233	-3.68098
775	12.04.2021 05:20:07	10.51	2.233	-3.68098
776	12.04.2021 05:40:07	10.49	2.233	0
777	12.04.2021 06:00:07	10.54	2.234	3.68098
778	12.04.2021 06:20:07	10.45	2.234	45.3988
779	12.04.2021 06:40:07	10.43	2.234	124.949
780	12.04.2021 07:00:07	10.4	2.235	249.898
781	12.04.2021 07:20:08	10.45	2.235	390.184
782	12.04.2021 07:40:08	10.37	2.235	265.235
783	12.04.2021 08:00:08	10.33	2.236	469.734
784	12.04.2021 08:20:08	10.31	2.235	1034.36
785	12.04.2021 08:40:08	10.23	2.235	1439.88
786	12.04.2021 09:00:08	10.21	2.237	1720.25
787	12.04.2021 09:20:08	10.15	2.237	2140.9
788	12.04.2021 09:40:08	10.18	2.238	2030.88
789	12.04.2021 10:00:08	10.18	2.237	2443.97
790	12.04.2021 10:20:08	10.08	2.238	1447.44
791	12.04.2021 10:40:08	10.03	2.237	2898.77
792	12.04.2021 11:00:08	10.04	2.238	3053.99
793	12.04.2021 11:20:08	10.02	2.238	2860.74
794	12.04.2021 11:40:08	9.95	2.237	2834.36
795	12.04.2021 12:00:08	9.98	2.239	2898.77
796	12.04.2021 12:20:08	10	2.239	3004.7
797	12.04.2021 12:40:08	10.02	2.238	3076.89
798	12.04.2021 13:00:08	10.02	2.238	3114.72
799	12.04.2021 13:20:07	10.04	2.238	2875.87
800	12.04.2021 13:40:07	10.12	2.239	2834.36
801	12.04.2021 14:00:07	10.11	2.238	1394.27
802	12.04.2021 14:20:07	10.16	2.237	1477.71
803	12.04.2021 14:40:07	10.26	2.236	890.389
804	12.04.2021 15:00:07	10.35	2.236	469.734
805	12.04.2021 15:20:07	10.39	2.236	333.333
806	12.04.2021 15:40:07	10.45	2.236	382.618
807	12.04.2021 16:00:07	10.52	2.236	719.836
808	12.04.2021 16:20:07	10.6	2.235	617.587
809	12.04.2021 16:40:07	10.73	2.234	405.317
810	12.04.2021 17:00:07	10.75	2.234	166.667
811	12.04.2021 17:20:07	10.83	2.234	140.082
812	12.04.2021 17:40:07	10.95	2.232	87.1166
813	12.04.2021 18:00:07	10.92	2.231	105.93
814	12.04.2021 18:20:07	11.03	2.231	45.3988
815	12.04.2021 18:40:07	11.07	2.232	22.6994
816	12.04.2021 19:00:07	11.1	2.23	22.6994
817	12.04.2021 19:20:08	11.16	2.23	11.2474
818	12.04.2021 19:40:08	11.16	2.23	3.68098
819	12.04.2021 20:00:08	11.24	2.23	0
820	12.04.2021 20:20:08	11.27	2.231	0
821	12.04.2021 20:40:08	11.25	2.23	0
822	12.04.2021 21:00:08	11.26	2.23	0
823	12.04.2021 21:20:08	11.27	2.229	0
824	12.04.2021 21:40:08	11.23	2.23	0
825	12.04.2021 22:00:08	11.26	2.229	0
826	12.04.2021 22:20:08	11.19	2.23	0
827	12.04.2021 22:40:08	11.23	2.231	0
828	12.04.2021 23:00:08	11.14	2.23	0
829	12.04.2021 23:20:08	11.1	2.231	0
830	12.04.2021 23:40:08	11.1	2.231	0
831	13.04.2021 00:00:08	11.11	2.231	0
832	13.04.2021 00:20:08	10.99	2.231	0
833	13.04.2021 00:40:08	10.97	2.232	0
834	13.04.2021 01:00:08	10.9	2.233	0
835	13.04.2021 01:20:07	10.9	2.232	0
836	13.04.2021 01:40:07	10.91	2.233	-3.68098
837	13.04.2021 02:00:07	10.79	2.233	-3.68098
838	13.04.2021 02:20:07	10.77	2.234	0
839	13.04.2021 02:40:07	10.69	2.234	0
840	13.04.2021 03:00:07	10.65	2.234	-3.68098
841	13.04.2021 03:20:07	10.6	2.235	-3.68098
842	13.04.2021 03:40:07	10.54	2.236	0
843	13.04.2021 04:00:07	10.47	2.236	0
844	13.04.2021 04:20:07	10.47	2.237	0
845	13.04.2021 04:40:07	10.44	2.237	0
846	13.04.2021 05:00:07	10.3	2.238	0
847	13.04.2021 05:20:07	10.34	2.238	0
848	13.04.2021 05:40:07	10.26	2.239	0
849	13.04.2021 06:00:07	10.17	2.239	0
850	13.04.2021 06:20:07	10.14	2.239	15.1329
851	13.04.2021 06:40:07	10.11	2.24	52.9652
852	13.04.2021 07:00:07	10.01	2.24	121.063
853	13.04.2021 07:20:08	10	2.24	94.683
854	13.04.2021 07:40:08	9.98	2.24	136.401
855	13.04.2021 08:00:08	9.91	2.241	215.951
856	13.04.2021 08:20:08	9.83	2.242	337.219
857	13.04.2021 08:40:08	9.77	2.243	435.583
858	13.04.2021 09:00:08	9.74	2.243	534.151
859	13.04.2021 09:20:08	9.65	2.244	511.452
860	13.04.2021 09:40:08	9.64	2.243	443.149
861	13.04.2021 10:00:08	9.6	2.244	401.636
862	13.04.2021 10:20:08	9.58	2.245	473.62
863	13.04.2021 10:40:08	9.54	2.245	625.153
864	13.04.2021 11:00:08	9.5	2.245	575.869
865	13.04.2021 11:20:08	9.45	2.245	647.853
866	13.04.2021 11:40:08	9.37	2.246	727.403
867	13.04.2021 12:00:08	9.27	2.247	932.106
868	13.04.2021 12:20:08	9.29	2.247	939.673
869	13.04.2021 12:40:08	9.32	2.248	803.272
870	13.04.2021 13:00:08	9.23	2.248	526.585
871	13.04.2021 13:20:07	9.21	2.248	966.258
872	13.04.2021 13:40:07	9.12	2.248	1095.09
873	13.04.2021 14:00:07	9.14	2.249	640.286
874	13.04.2021 14:20:07	9.12	2.249	761.554
875	13.04.2021 14:40:07	9.08	2.249	378.732
876	13.04.2021 15:00:07	9.07	2.249	526.585
877	13.04.2021 15:20:07	9.02	2.25	424.335
878	13.04.2021 15:40:07	9.01	2.25	287.935
879	13.04.2021 16:00:07	9.02	2.25	318.2
880	13.04.2021 16:20:07	8.95	2.25	333.333
881	13.04.2021 16:40:07	8.95	2.25	295.501
882	13.04.2021 17:00:07	8.94	2.25	223.517
883	13.04.2021 17:20:07	8.91	2.251	200.818
884	13.04.2021 17:40:07	8.82	2.251	193.252
885	13.04.2021 18:00:07	8.87	2.251	151.534
886	13.04.2021 18:20:07	8.82	2.251	98.364
887	13.04.2021 18:40:07	8.82	2.251	79.5501
888	13.04.2021 19:00:07	8.84	2.252	37.8323
889	13.04.2021 19:20:08	8.77	2.252	15.1329
890	13.04.2021 19:40:08	8.68	2.252	3.68098
891	13.04.2021 20:00:08	8.71	2.252	0
892	13.04.2021 20:20:08	8.68	2.253	0
893	13.04.2021 20:40:08	8.67	2.252	0
894	13.04.2021 21:00:08	8.62	2.253	0
895	13.04.2021 21:20:08	8.6	2.253	0
896	13.04.2021 21:40:08	8.59	2.254	0
897	13.04.2021 22:00:08	8.53	2.253	0
898	13.04.2021 22:20:08	8.56	2.254	-3.68098
899	13.04.2021 22:40:08	8.48	2.254	0
900	13.04.2021 23:00:08	8.47	2.254	0
901	13.04.2021 23:20:08	8.43	2.255	0
902	13.04.2021 23:40:08	8.4	2.255	-3.68098
903	14.04.2021 00:00:08	8.38	2.255	-3.68098
904	14.04.2021 00:20:08	8.37	2.256	0
905	14.04.2021 00:40:08	8.28	2.256	0
906	14.04.2021 01:00:08	8.24	2.256	0
907	14.04.2021 01:20:07	8.23	2.256	0
908	14.04.2021 01:40:07	8.22	2.256	0
909	14.04.2021 02:00:07	8.14	2.256	-3.68098
910	14.04.2021 02:20:07	8.14	2.256	0
911	14.04.2021 02:40:07	8.09	2.257	0
912	14.04.2021 03:00:07	8.04	2.257	0
913	14.04.2021 03:20:07	8.02	2.257	-3.68098
914	14.04.2021 03:40:07	7.98	2.258	0
915	14.04.2021 04:00:07	7.99	2.258	3.68098
916	14.04.2021 04:20:07	7.93	2.259	0
917	14.04.2021 04:40:07	7.9	2.259	0
918	14.04.2021 05:00:07	7.87	2.259	0
919	14.04.2021 05:20:07	7.84	2.26	3.68098
920	14.04.2021 05:40:07	7.81	2.259	0
921	14.04.2021 06:00:07	7.79	2.26	3.68098
922	14.04.2021 06:20:07	7.76	2.26	22.6994
923	14.04.2021 06:40:07	7.7	2.26	52.9652
924	14.04.2021 07:00:07	7.65	2.26	87.1166
925	14.04.2021 07:20:08	7.67	2.26	231.084
926	14.04.2021 07:40:08	7.61	2.26	473.62
927	14.04.2021 08:00:08	7.58	2.261	844.99
928	14.04.2021 08:20:08	7.55	2.261	886.503
929	14.04.2021 08:40:08	7.51	2.261	579.755
930	14.04.2021 09:00:08	7.53	2.262	1083.64
931	14.04.2021 09:20:08	7.39	2.261	1504.29
932	14.04.2021 09:40:08	7.49	2.261	1712.68
933	14.04.2021 10:00:08	7.42	2.263	2156.03
934	14.04.2021 10:20:08	7.41	2.262	1405.73
935	14.04.2021 10:40:08	7.37	2.263	1549.69
936	14.04.2021 11:00:08	7.38	2.263	1507.98
937	14.04.2021 11:20:08	7.38	2.262	1496.73
938	14.04.2021 11:40:08	7.34	2.263	1261.76
939	14.04.2021 12:00:08	7.28	2.263	1299.59
940	14.04.2021 12:20:08	7.3	2.263	1902.05
941	14.04.2021 12:40:08	7.28	2.263	1822.49
942	14.04.2021 13:00:08	7.29	2.263	621.268
943	14.04.2021 13:20:08	7.25	2.262	837.423
944	14.04.2021 13:40:08	7.32	2.262	2095.3
945	14.04.2021 14:00:08	7.29	2.262	1223.93
946	14.04.2021 14:20:08	7.36	2.262	390.184
947	14.04.2021 14:40:08	7.34	2.262	1360.33
948	14.04.2021 15:00:08	7.3	2.261	2603.07
949	14.04.2021 15:20:08	7.38	2.262	1140.49
950	14.04.2021 15:40:08	7.31	2.261	1534.56
951	14.04.2021 16:00:08	7.34	2.261	1288.34
952	14.04.2021 16:20:08	7.38	2.261	1045.81
953	14.04.2021 16:40:08	7.4	2.261	1814.93
954	14.04.2021 17:00:08	7.38	2.261	1223.93
955	14.04.2021 17:20:08	7.39	2.261	617.587
956	14.04.2021 17:40:08	7.44	2.261	447.035
957	14.04.2021 18:00:08	7.47	2.261	371.166
958	14.04.2021 18:20:08	7.45	2.26	295.501
959	14.04.2021 18:40:08	7.47	2.26	181.8
960	14.04.2021 19:00:08	7.54	2.26	105.93
961	14.04.2021 19:20:08	7.48	2.26	45.3988
962	14.04.2021 19:40:08	7.5	2.259	11.2474
963	14.04.2021 20:00:08	7.59	2.259	0
964	14.04.2021 20:20:08	7.61	2.259	0
965	14.04.2021 20:40:08	7.59	2.259	0
966	14.04.2021 21:00:08	7.54	2.259	0
967	14.04.2021 21:20:08	7.61	2.26	0
968	14.04.2021 21:40:08	7.6	2.259	0
969	14.04.2021 22:00:08	7.59	2.259	0
970	14.04.2021 22:20:08	7.55	2.259	0
971	14.04.2021 22:40:08	7.58	2.259	0
972	14.04.2021 23:00:08	7.58	2.259	0
973	14.04.2021 23:20:07	7.61	2.258	0
974	14.04.2021 23:40:07	7.53	2.258	0
975	15.04.2021 00:00:07	7.56	2.259	-3.68098
976	15.04.2021 00:20:07	7.54	2.259	0
977	15.04.2021 00:40:07	7.5	2.259	0
978	15.04.2021 01:00:07	7.51	2.259	-3.68098
979	15.04.2021 01:20:07	7.49	2.26	0
980	15.04.2021 01:40:07	7.44	2.259	0
981	15.04.2021 02:00:07	7.42	2.259	0
982	15.04.2021 02:20:07	7.37	2.26	-3.68098
983	15.04.2021 02:40:07	7.32	2.259	0
984	15.04.2021 03:00:07	7.35	2.26	0
985	15.04.2021 03:20:07	7.32	2.26	0
986	15.04.2021 03:40:07	7.27	2.26	0
987	15.04.2021 04:00:07	7.29	2.261	-3.68098
988	15.04.2021 04:20:07	7.23	2.261	-3.68098
989	15.04.2021 04:40:07	7.16	2.26	0
990	15.04.2021 05:00:07	7.2	2.26	0
991	15.04.2021 05:20:07	7.08	2.261	0
992	15.04.2021 05:40:07	7.12	2.26	0
993	15.04.2021 06:00:07	7.09	2.26	7.56646
994	15.04.2021 06:20:07	7.04	2.261	52.9652
995	15.04.2021 06:40:07	7.02	2.261	159.1
996	15.04.2021 07:00:07	6.94	2.262	325.767
997	15.04.2021 07:20:07	7.02	2.261	473.62
998	15.04.2021 07:40:07	6.99	2.261	848.671
999	15.04.2021 08:00:07	6.92	2.262	867.689
1000	15.04.2021 08:20:07	6.88	2.262	1098.77
1001	15.04.2021 08:40:07	6.85	2.263	1515.54
1002	15.04.2021 09:00:07	6.78	2.263	1481.6
1003	15.04.2021 09:20:07	6.78	2.262	1814.93
1004	15.04.2021 09:40:07	6.72	2.263	1670.96
1005	15.04.2021 10:00:07	6.7	2.263	1909.61
1006	15.04.2021 10:20:07	6.67	2.264	1712.68
1007	15.04.2021 10:40:07	6.66	2.264	1352.76
1008	15.04.2021 11:00:07	6.68	2.263	1348.88
1009	15.04.2021 11:20:07	6.62	2.264	1185.89
1010	15.04.2021 11:40:07	6.57	2.264	973.824
1011	15.04.2021 12:00:07	6.59	2.264	447.035
1012	15.04.2021 12:20:07	6.59	2.264	913.088
1013	15.04.2021 12:40:07	6.63	2.264	519.018
1014	15.04.2021 13:00:07	6.58	2.263	2337.83
1015	15.04.2021 13:20:07	6.65	2.264	1364.01
1016	15.04.2021 13:40:07	6.61	2.264	2273.42
1017	15.04.2021 14:00:07	6.59	2.263	878.937
1018	15.04.2021 14:20:07	6.62	2.264	996.524
1019	15.04.2021 14:40:07	6.67	2.264	1773.21
1020	15.04.2021 15:00:07	6.67	2.264	1076.07
1021	15.04.2021 15:20:07	6.7	2.263	1371.57
1022	15.04.2021 15:40:07	6.68	2.263	1492.84
1023	15.04.2021 16:00:07	6.66	2.263	935.787
1024	15.04.2021 16:20:07	6.72	2.263	731.288
1025	15.04.2021 16:40:07	6.69	2.263	1045.81
1026	15.04.2021 17:00:07	6.73	2.264	731.288
1027	15.04.2021 17:20:07	6.73	2.263	564.417
1028	15.04.2021 17:40:07	6.76	2.263	788.139
1029	15.04.2021 18:00:07	6.77	2.262	386.503
1030	15.04.2021 18:20:07	6.76	2.262	318.2
1031	15.04.2021 18:40:07	6.82	2.262	253.783
1032	15.04.2021 19:00:07	6.84	2.262	140.082
1033	15.04.2021 19:20:07	6.83	2.262	56.6462
1034	15.04.2021 19:40:07	6.83	2.262	11.2474
1035	15.04.2021 20:00:07	6.88	2.261	0
1036	15.04.2021 20:20:07	6.89	2.261	0
1037	15.04.2021 20:40:07	6.89	2.261	0
1038	15.04.2021 21:00:07	6.87	2.261	0
1039	15.04.2021 21:20:07	6.93	2.261	0
1040	15.04.2021 21:40:07	6.96	2.261	-3.68098
1041	15.04.2021 22:00:07	6.93	2.261	0
1042	15.04.2021 22:20:07	6.92	2.26	0
1043	15.04.2021 22:40:07	6.92	2.26	-3.68098
1044	15.04.2021 23:00:07	6.92	2.261	0
1045	15.04.2021 23:20:08	6.95	2.26	0
1046	15.04.2021 23:40:08	6.89	2.262	-3.68098
1047	16.04.2021 00:00:08	6.85	2.26	0
1048	16.04.2021 00:20:08	6.92	2.261	0
1049	16.04.2021 00:40:08	6.78	2.261	0
1050	16.04.2021 01:00:08	6.8	2.261	0
1051	16.04.2021 01:20:08	6.82	2.261	-3.68098
1052	16.04.2021 01:40:08	6.86	2.261	0
1053	16.04.2021 02:00:08	6.77	2.261	-3.68098
1054	16.04.2021 02:20:08	6.73	2.261	3.68098
1055	16.04.2021 02:40:08	6.73	2.261	0
1056	16.04.2021 03:00:08	6.75	2.263	0
1057	16.04.2021 03:20:08	6.72	2.261	0
1058	16.04.2021 03:40:08	6.65	2.262	0
1059	16.04.2021 04:00:08	6.65	2.262	0
1060	16.04.2021 04:20:08	6.64	2.262	0
1061	16.04.2021 04:40:08	6.63	2.262	0
1062	16.04.2021 05:00:08	6.55	2.263	0
1063	16.04.2021 05:20:08	6.59	2.262	0
1064	16.04.2021 05:40:08	6.52	2.262	0
1065	16.04.2021 06:00:08	6.5	2.262	7.56646
1066	16.04.2021 06:20:08	6.4	2.264	49.0798
1067	16.04.2021 06:40:08	6.49	2.264	105.93
1068	16.04.2021 07:00:08	6.45	2.263	177.914
1069	16.04.2021 07:20:08	6.39	2.263	212.065
1070	16.04.2021 07:40:08	6.39	2.263	397.751
1071	16.04.2021 08:00:08	6.35	2.264	534.151
1072	16.04.2021 08:20:08	6.3	2.264	947.239
1073	16.04.2021 08:40:08	6.23	2.264	769.121
1074	16.04.2021 09:00:08	6.35	2.265	712.27
1075	16.04.2021 09:20:08	6.2	2.265	712.27
1076	16.04.2021 09:40:08	6.19	2.264	822.086
1077	16.04.2021 10:00:08	6.23	2.265	905.521
1078	16.04.2021 10:20:08	6.15	2.264	1007.77
1079	16.04.2021 10:40:08	6.15	2.264	1151.94
1080	16.04.2021 11:00:08	6.17	2.265	1379.14
1081	16.04.2021 11:20:07	6.15	2.265	1091.21
1082	16.04.2021 11:40:07	6.07	2.266	1197.34
1083	16.04.2021 12:00:07	6.09	2.265	863.804
1084	16.04.2021 12:20:07	6.1	2.265	966.258
1085	16.04.2021 12:40:07	6.11	2.266	1822.49
1086	16.04.2021 13:00:07	6.07	2.266	1371.57
1087	16.04.2021 13:20:07	6.05	2.266	992.638
1088	16.04.2021 13:40:07	6.09	2.265	932.106
1089	16.04.2021 14:00:07	6.09	2.265	780.573
1090	16.04.2021 14:20:07	6.08	2.266	538.037
1091	16.04.2021 14:40:07	6.16	2.265	666.871
1092	16.04.2021 15:00:07	6.15	2.265	848.671
1093	16.04.2021 15:20:07	6.21	2.266	2872.19
1094	16.04.2021 15:40:07	6.15	2.266	1182.21
1095	16.04.2021 16:00:07	6.21	2.265	1307.16
1096	16.04.2021 16:20:07	6.2	2.265	1894.48
1097	16.04.2021 16:40:07	6.16	2.265	1311.04
1098	16.04.2021 17:00:07	6.19	2.265	1257.87
1099	16.04.2021 17:20:07	6.25	2.265	1451.12
1100	16.04.2021 17:40:07	6.23	2.264	666.871
1101	16.04.2021 18:00:07	6.32	2.264	534.151
1102	16.04.2021 18:20:07	6.35	2.264	257.669
1103	16.04.2021 18:40:07	6.31	2.264	159.1
1104	16.04.2021 19:00:07	6.38	2.264	56.6462
1105	16.04.2021 19:20:07	6.44	2.264	33.9468
1106	16.04.2021 19:40:07	6.42	2.263	7.56646
1107	16.04.2021 20:00:07	6.44	2.263	0
1108	16.04.2021 20:20:07	6.52	2.262	-3.68098
1109	16.04.2021 20:40:07	6.5	2.262	-3.68098
1110	16.04.2021 21:00:07	6.57	2.263	0
1111	16.04.2021 21:20:07	6.55	2.262	0
1112	16.04.2021 21:40:07	6.59	2.262	0
1113	16.04.2021 22:00:07	6.65	2.261	-3.68098
1114	16.04.2021 22:20:07	6.64	2.261	0
1115	16.04.2021 22:40:07	6.65	2.261	0
1116	16.04.2021 23:00:07	6.65	2.261	0
1117	16.04.2021 23:20:07	6.64	2.262	0
1118	16.04.2021 23:40:07	6.63	2.261	0
1119	17.04.2021 00:00:07	6.7	2.262	0
1120	17.04.2021 00:20:07	6.66	2.26	0
1121	17.04.2021 00:40:07	6.67	2.262	0
1122	17.04.2021 01:00:07	6.69	2.261	0
1123	17.04.2021 01:20:07	6.66	2.261	0
1124	17.04.2021 01:40:07	6.66	2.262	0
1125	17.04.2021 02:00:07	6.71	2.261	0
1126	17.04.2021 02:20:07	6.72	2.26	0
1127	17.04.2021 02:40:07	6.67	2.261	-3.68098
1128	17.04.2021 03:00:07	6.67	2.261	0
1129	17.04.2021 03:20:07	6.65	2.261	0
1130	17.04.2021 03:40:07	6.61	2.261	-3.68098
1131	17.04.2021 04:00:07	6.61	2.26	0
1132	17.04.2021 04:20:07	6.62	2.261	0
1133	17.04.2021 04:40:07	6.6	2.261	0
1134	17.04.2021 05:00:07	6.61	2.261	0
1135	17.04.2021 05:20:08	6.61	2.261	0
1136	17.04.2021 05:40:08	6.62	2.261	0
1137	17.04.2021 06:00:08	6.57	2.261	7.56646
1138	17.04.2021 06:20:08	6.55	2.261	26.3804
1139	17.04.2021 06:40:08	6.52	2.262	60.5317
1140	17.04.2021 07:00:08	6.52	2.262	128.834
1141	17.04.2021 07:20:08	6.57	2.261	219.632
1142	17.04.2021 07:40:08	6.57	2.261	337.219
1143	17.04.2021 08:00:08	6.52	2.262	409.202
1144	17.04.2021 08:20:08	6.5	2.261	579.755
1145	17.04.2021 08:40:08	6.49	2.262	644.172
1146	17.04.2021 09:00:08	6.5	2.261	780.573
1147	17.04.2021 09:20:08	6.48	2.261	886.503
1148	17.04.2021 09:40:08	6.46	2.261	977.505
1149	17.04.2021 10:00:08	6.46	2.262	1022.9
1150	17.04.2021 10:20:08	6.42	2.262	1064.62
1151	17.04.2021 10:40:08	6.45	2.262	969.939
1152	17.04.2021 11:00:08	6.45	2.263	1220.04
1153	17.04.2021 11:20:08	6.44	2.262	973.824
1154	17.04.2021 11:40:08	6.4	2.262	784.254
1155	17.04.2021 12:00:08	6.45	2.263	977.505
1156	17.04.2021 12:20:08	6.43	2.262	871.37
1157	17.04.2021 12:40:08	6.43	2.262	920.654
1158	17.04.2021 13:00:07	6.47	2.262	882.822
1159	17.04.2021 13:20:07	6.49	2.262	1231.49
1160	17.04.2021 13:40:07	6.52	2.26	1140.49
1161	17.04.2021 14:00:07	6.51	2.262	628.834
1162	17.04.2021 14:20:07	6.51	2.261	1220.04
1163	17.04.2021 14:40:07	6.53	2.262	560.736
1164	17.04.2021 15:00:07	6.57	2.261	1345.19
1165	17.04.2021 15:20:07	6.56	2.261	1280.78
1166	17.04.2021 15:40:07	6.64	2.261	1022.9
1167	17.04.2021 16:00:07	6.66	2.261	954.806
1168	17.04.2021 16:20:07	6.74	2.26	769.121
1169	17.04.2021 16:40:07	6.72	2.26	469.734
1170	17.04.2021 17:00:07	6.76	2.26	454.601
1171	17.04.2021 17:20:07	6.8	2.26	329.652
1172	17.04.2021 17:40:07	6.83	2.259	636.401
1173	17.04.2021 18:00:07	6.83	2.259	753.988
1174	17.04.2021 18:20:07	6.88	2.258	196.933
1175	17.04.2021 18:40:07	6.92	2.258	166.667
1176	17.04.2021 19:00:07	6.91	2.258	105.93
1177	17.04.2021 19:20:07	7.03	2.259	33.9468
1178	17.04.2021 19:40:07	6.96	2.258	7.56646
1179	17.04.2021 20:00:07	7.06	2.258	0
1180	17.04.2021 20:20:07	7.06	2.258	0
1181	17.04.2021 20:40:07	7.06	2.258	0
1182	17.04.2021 21:00:08	7.14	2.257	0
1183	17.04.2021 21:20:08	7.11	2.257	0
1184	17.04.2021 21:40:08	7.13	2.256	0
1185	17.04.2021 22:00:08	7.21	2.257	0
1186	17.04.2021 22:20:08	7.2	2.256	0
1187	17.04.2021 22:40:08	7.18	2.257	0
1188	17.04.2021 23:00:08	7.27	2.256	0
1189	17.04.2021 23:20:08	7.22	2.257	0
1190	17.04.2021 23:40:08	7.19	2.257	0
1191	18.04.2021 00:00:08	7.21	2.256	0
1192	18.04.2021 00:20:08	7.22	2.256	0
1193	18.04.2021 00:40:08	7.21	2.256	-3.68098
1194	18.04.2021 01:00:08	7.21	2.256	-3.68098
1195	18.04.2021 01:20:08	7.18	2.256	0
1196	18.04.2021 01:40:08	7.19	2.256	0
1197	18.04.2021 02:00:08	7.19	2.256	0
1198	18.04.2021 02:20:08	7.19	2.256	0
1199	18.04.2021 02:40:08	7.19	2.256	-3.68098
1200	18.04.2021 03:00:08	7.21	2.256	0
1201	18.04.2021 03:20:08	7.16	2.256	0
1202	18.04.2021 03:40:08	7.26	2.256	0
1203	18.04.2021 04:00:08	7.17	2.257	0
1204	18.04.2021 04:20:08	7.12	2.256	0
1205	18.04.2021 04:40:08	7.18	2.256	0
1206	18.04.2021 05:00:08	7.15	2.256	0
1207	18.04.2021 05:20:08	7.18	2.256	0
1208	18.04.2021 05:40:08	7.15	2.256	0
1209	18.04.2021 06:00:08	7.11	2.256	3.68098
1210	18.04.2021 06:20:08	7.11	2.257	7.56646
1211	18.04.2021 06:40:08	7.15	2.258	22.6994
1212	18.04.2021 07:00:07	7.08	2.258	41.5133
1213	18.04.2021 07:20:07	7.05	2.257	56.6462
1214	18.04.2021 07:40:07	7.04	2.258	71.9836
1215	18.04.2021 08:00:07	7.06	2.257	105.93
1216	18.04.2021 08:20:07	7.04	2.257	121.063
1217	18.04.2021 08:40:07	7.02	2.257	147.648
1218	18.04.2021 09:00:07	6.99	2.258	193.252
1219	18.04.2021 09:20:07	7.06	2.257	193.252
1220	18.04.2021 09:40:07	7	2.257	223.517
1221	18.04.2021 10:00:07	7	2.257	212.065
1222	18.04.2021 10:20:07	7.03	2.257	295.501
1223	18.04.2021 10:40:07	6.97	2.257	450.92
1224	18.04.2021 11:00:07	6.95	2.258	481.186
1225	18.04.2021 11:20:07	6.89	2.257	530.47
1226	18.04.2021 11:40:07	6.93	2.258	734.969
1227	18.04.2021 12:00:07	6.9	2.258	753.988
1228	18.04.2021 12:20:07	6.95	2.258	890.389
1229	18.04.2021 12:40:07	6.94	2.258	1204.91
1230	18.04.2021 13:00:07	6.83	2.259	1030.67
1231	18.04.2021 13:20:07	6.9	2.258	769.121
1232	18.04.2021 13:40:07	6.91	2.258	602.454
1233	18.04.2021 14:00:07	6.97	2.258	791.82
1234	18.04.2021 14:20:07	6.92	2.258	750.102
1235	18.04.2021 14:40:07	6.96	2.258	674.438
1236	18.04.2021 15:00:07	6.96	2.257	511.452
1237	18.04.2021 15:20:07	6.9	2.258	496.319
1238	18.04.2021 15:40:07	6.99	2.257	431.902
1239	18.04.2021 16:00:07	6.94	2.258	284.049
1240	18.04.2021 16:20:07	6.96	2.257	196.933
1241	18.04.2021 16:40:07	6.98	2.257	359.918
1242	18.04.2021 17:00:07	7	2.258	314.315
1243	18.04.2021 17:20:07	7.02	2.257	234.765
1244	18.04.2021 17:40:07	7.04	2.257	424.335
1245	18.04.2021 18:00:07	7.05	2.257	310.634
1246	18.04.2021 18:20:07	7.06	2.257	306.749
1247	18.04.2021 18:40:07	7.05	2.256	181.8
1248	18.04.2021 19:00:07	7.11	2.256	136.401
1249	18.04.2021 19:20:07	7.14	2.256	83.2311
1250	18.04.2021 19:40:07	7.16	2.257	15.1329
1251	18.04.2021 20:00:07	7.19	2.256	3.68098
1252	18.04.2021 20:20:07	7.2	2.256	0
1253	18.04.2021 20:40:07	7.22	2.256	-3.68098
1254	18.04.2021 21:00:07	7.22	2.257	0
1255	18.04.2021 21:20:07	7.23	2.257	-3.68098
1256	18.04.2021 21:40:07	7.27	2.256	0
1257	18.04.2021 22:00:07	7.26	2.256	-3.68098
1258	18.04.2021 22:20:07	7.24	2.256	-3.68098
1259	18.04.2021 22:40:07	7.34	2.256	0
1260	18.04.2021 23:00:07	7.28	2.255	0
1261	18.04.2021 23:20:07	7.28	2.256	0
1262	18.04.2021 23:40:07	7.33	2.255	0
1263	19.04.2021 00:00:07	7.32	2.255	0
1264	19.04.2021 00:20:07	7.31	2.257	0
1265	19.04.2021 00:40:07	7.3	2.256	3.68098
1266	19.04.2021 01:00:07	7.33	2.255	0
1267	19.04.2021 01:20:07	7.31	2.255	0
1268	19.04.2021 01:40:07	7.25	2.256	0
1269	19.04.2021 02:00:07	7.3	2.256	-3.68098
1270	19.04.2021 02:20:07	7.29	2.256	-3.68098
1271	19.04.2021 02:40:07	7.26	2.255	0
1272	19.04.2021 03:00:07	7.3	2.254	0
1273	19.04.2021 03:20:07	7.27	2.255	0
1274	19.04.2021 03:40:07	7.29	2.255	0
1275	19.04.2021 04:00:07	7.31	2.256	0
1276	19.04.2021 04:20:07	7.3	2.255	0
1277	19.04.2021 04:40:07	7.28	2.255	0
1278	19.04.2021 05:00:08	7.3	2.255	0
1279	19.04.2021 05:20:08	7.26	2.255	0
1280	19.04.2021 05:40:08	7.24	2.256	3.68098
1281	19.04.2021 06:00:08	7.2	2.256	11.2474
1282	19.04.2021 06:20:08	7.22	2.256	49.0798
1283	19.04.2021 06:40:08	7.25	2.256	87.1166
1284	19.04.2021 07:00:08	7.24	2.255	109.816
1285	19.04.2021 07:20:08	7.2	2.256	181.8
1286	19.04.2021 07:40:08	7.19	2.256	249.898
1287	19.04.2021 08:00:08	7.2	2.255	416.769
1288	19.04.2021 08:20:08	7.15	2.256	773.006
1289	19.04.2021 08:40:08	7.17	2.256	1466.26
1290	19.04.2021 09:00:08	7.19	2.256	1185.89
1291	19.04.2021 09:20:08	7.16	2.256	1348.88
1292	19.04.2021 09:40:08	7.15	2.257	1902.05
1293	19.04.2021 10:00:08	7.19	2.256	939.673
1294	19.04.2021 10:20:08	7.21	2.256	863.804
1295	19.04.2021 10:40:08	7.19	2.256	723.722
1296	19.04.2021 11:00:08	7.2	2.257	731.288
1297	19.04.2021 11:20:08	7.14	2.256	825.971
1298	19.04.2021 11:40:08	7.17	2.257	606.135
1299	19.04.2021 12:00:08	7.19	2.256	852.556
1300	19.04.2021 12:20:08	7.23	2.256	1504.29
1301	19.04.2021 12:40:08	7.15	2.256	943.354
1302	19.04.2021 13:00:08	7.19	2.255	1602.86
1303	19.04.2021 13:20:08	7.21	2.256	712.27
1304	19.04.2021 13:40:08	7.25	2.256	136.401
1305	19.04.2021 14:00:08	7.3	2.255	473.62
1306	19.04.2021 14:20:08	7.27	2.255	1481.6
1307	19.04.2021 14:40:08	7.31	2.254	2326.58
1308	19.04.2021 15:00:08	7.37	2.255	2178.73
1309	19.04.2021 15:20:08	7.38	2.255	1708.79
1310	19.04.2021 15:40:08	7.41	2.254	1618
1311	19.04.2021 16:00:08	7.43	2.255	886.503
1312	19.04.2021 16:20:08	7.49	2.254	928.221
1313	19.04.2021 16:40:08	7.49	2.254	94.683
1314	19.04.2021 17:00:08	7.53	2.253	538.037
1315	19.04.2021 17:20:08	7.54	2.253	113.497
1316	19.04.2021 17:40:08	7.59	2.253	90.7976
1317	19.04.2021 18:00:08	7.63	2.253	242.331
1318	19.04.2021 18:20:08	7.69	2.252	132.515
1319	19.04.2021 18:40:08	7.69	2.252	193.252
1320	19.04.2021 19:00:08	7.78	2.252	132.515
1321	19.04.2021 19:20:08	7.84	2.252	33.9468
1322	19.04.2021 19:40:08	7.84	2.251	7.56646
1323	19.04.2021 20:00:08	7.89	2.25	0
1324	19.04.2021 20:20:08	7.87	2.251	0
1325	19.04.2021 20:40:08	7.96	2.251	-3.68098
1326	19.04.2021 21:00:08	7.91	2.251	0
1327	19.04.2021 21:20:08	7.98	2.25	0
1328	19.04.2021 21:40:08	7.97	2.251	0
1329	19.04.2021 22:00:08	7.98	2.25	3.68098
1330	19.04.2021 22:20:08	7.98	2.249	0
1331	19.04.2021 22:40:08	8.05	2.25	0
1332	19.04.2021 23:00:08	8.01	2.249	0
1333	19.04.2021 23:20:08	8.11	2.248	0
1334	19.04.2021 23:40:08	8.03	2.25	-3.68098
1335	20.04.2021 00:00:08	8.06	2.25	0
1336	20.04.2021 00:20:08	8.08	2.249	-3.68098
1337	20.04.2021 00:40:08	8.07	2.249	0
1338	20.04.2021 01:00:08	8.08	2.249	-3.68098
1339	20.04.2021 01:20:08	8.08	2.249	-3.68098
1340	20.04.2021 01:40:08	8.09	2.249	0
1341	20.04.2021 02:00:08	8.1	2.248	0
1342	20.04.2021 02:20:08	8.09	2.249	0
1343	20.04.2021 02:40:08	8.07	2.249	0
1344	20.04.2021 03:00:08	8.08	2.249	-3.68098
1345	20.04.2021 03:20:08	8.06	2.249	-3.68098
1346	20.04.2021 03:40:08	8.06	2.249	3.68098
1347	20.04.2021 04:00:08	8.06	2.249	-3.68098
1348	20.04.2021 04:20:08	7.99	2.25	0
1349	20.04.2021 04:40:08	8.05	2.249	-3.68098
1350	20.04.2021 05:00:08	8.04	2.249	-3.68098
1351	20.04.2021 05:20:08	7.99	2.249	0
1352	20.04.2021 05:40:08	7.98	2.25	3.68098
1353	20.04.2021 06:00:08	8.01	2.249	7.56646
1354	20.04.2021 06:20:08	8.03	2.249	11.2474
1355	20.04.2021 06:40:08	8.03	2.249	52.9652
1356	20.04.2021 07:00:08	8.01	2.249	147.648
1357	20.04.2021 07:20:08	8	2.25	189.366
1358	20.04.2021 07:40:08	7.93	2.25	140.082
1359	20.04.2021 08:00:08	7.99	2.25	140.082
1360	20.04.2021 08:20:08	7.96	2.25	227.198
1361	20.04.2021 08:40:08	7.99	2.25	265.235
1362	20.04.2021 09:00:08	7.95	2.25	594.888
1363	20.04.2021 09:20:08	7.95	2.25	507.566
1364	20.04.2021 09:40:08	7.96	2.25	644.172
1365	20.04.2021 10:00:08	7.98	2.251	526.585
1366	20.04.2021 10:20:08	7.94	2.25	920.654
1367	20.04.2021 10:40:08	7.94	2.25	799.387
1368	20.04.2021 11:00:08	7.94	2.251	3069.12
1369	20.04.2021 11:20:08	7.93	2.249	2057.46
1370	20.04.2021 11:40:08	7.93	2.25	3444.38
1371	20.04.2021 12:00:08	7.96	2.25	1538.45
1372	20.04.2021 12:20:08	7.94	2.25	1019.22
1373	20.04.2021 12:40:08	7.98	2.249	2997.14
1374	20.04.2021 13:00:08	7.96	2.25	636.401
1375	20.04.2021 13:20:08	7.95	2.25	731.288
1376	20.04.2021 13:40:08	7.96	2.25	1337.42
1377	20.04.2021 14:00:08	8.04	2.251	1125.36
1378	20.04.2021 14:20:08	8.02	2.249	2932.72
1379	20.04.2021 14:40:08	8.06	2.25	2894.89
1380	20.04.2021 15:00:08	8.12	2.25	2785.07
1381	20.04.2021 15:20:08	8.14	2.249	731.288
1382	20.04.2021 15:40:08	8.17	2.248	886.503
1383	20.04.2021 16:00:08	8.21	2.249	727.403
1384	20.04.2021 16:20:08	8.3	2.248	2258.28
1385	20.04.2021 16:40:08	8.36	2.247	1765.64
1386	20.04.2021 17:00:07	8.39	2.246	1678.53
1387	20.04.2021 17:20:07	8.47	2.247	1458.69
1388	20.04.2021 17:40:07	8.48	2.246	966.258
1389	20.04.2021 18:00:07	8.51	2.245	697.137
1390	20.04.2021 18:20:07	8.64	2.246	545.603
1391	20.04.2021 18:40:07	8.77	2.245	356.033
1392	20.04.2021 19:00:07	8.75	2.244	234.765
1393	20.04.2021 19:20:07	8.86	2.244	136.401
1394	20.04.2021 19:40:07	8.9	2.242	30.2658
1395	20.04.2021 20:00:07	9	2.242	3.68098
1396	20.04.2021 20:20:07	9.01	2.242	-3.68098
1397	20.04.2021 20:40:07	9.1	2.241	0
1398	20.04.2021 21:00:07	9.12	2.241	0
1399	20.04.2021 21:20:07	9.21	2.241	0
1400	20.04.2021 21:40:07	9.27	2.24	-3.68098
1401	20.04.2021 22:00:07	9.28	2.24	-3.68098
1402	20.04.2021 22:20:07	9.29	2.24	-3.68098
1403	20.04.2021 22:40:07	9.35	2.241	0
1404	20.04.2021 23:00:07	9.38	2.239	-3.68098
1405	20.04.2021 23:20:07	9.42	2.239	0
1406	20.04.2021 23:40:07	9.41	2.239	-3.68098
1407	21.04.2021 00:00:07	9.44	2.239	-3.68098
1408	21.04.2021 00:20:07	9.38	2.239	-3.68098
1409	21.04.2021 00:40:07	9.41	2.238	0
1410	21.04.2021 01:00:07	9.42	2.239	0
1411	21.04.2021 01:20:07	9.43	2.239	0
1412	21.04.2021 01:40:07	9.46	2.238	0
1413	21.04.2021 02:00:07	9.41	2.238	-3.68098
1414	21.04.2021 02:20:07	9.41	2.238	0
1415	21.04.2021 02:40:07	9.39	2.239	0
1416	21.04.2021 03:00:07	9.37	2.238	0
1417	21.04.2021 03:20:07	9.37	2.239	3.68098
1418	21.04.2021 03:40:07	9.42	2.239	0
1419	21.04.2021 04:00:07	9.38	2.239	-3.68098
1420	21.04.2021 04:20:07	9.26	2.24	0
1421	21.04.2021 04:40:07	9.28	2.24	0
1422	21.04.2021 05:00:08	9.3	2.24	0
1423	21.04.2021 05:20:08	9.28	2.241	0
1424	21.04.2021 05:40:08	9.21	2.24	3.68098
1425	21.04.2021 06:00:08	9.18	2.24	30.2658
1426	21.04.2021 06:20:08	9.21	2.24	98.364
1427	21.04.2021 06:40:08	9.12	2.242	223.517
1428	21.04.2021 07:00:08	9.14	2.241	397.751
1429	21.04.2021 07:20:08	9.09	2.242	613.701
1430	21.04.2021 07:40:08	9.04	2.242	822.086
1431	21.04.2021 08:00:08	8.99	2.242	1034.36
1432	21.04.2021 08:20:08	9.03	2.243	1239.06
1433	21.04.2021 08:40:08	8.88	2.243	1477.71
1434	21.04.2021 09:00:08	8.92	2.243	1716.36
1435	21.04.2021 09:20:08	8.85	2.243	1917.18
1436	21.04.2021 09:40:08	8.88	2.243	2133.33
1437	21.04.2021 10:00:08	8.8	2.244	2296.11
1438	21.04.2021 10:20:08	8.79	2.243	2523.52
1439	21.04.2021 10:40:08	8.76	2.244	2671.37
1440	21.04.2021 11:00:08	8.79	2.243	2815.34
1441	21.04.2021 11:20:08	8.73	2.244	2925.15
1442	21.04.2021 11:40:08	8.72	2.244	3023.72
1443	21.04.2021 12:00:08	8.79	2.244	3073.01
1444	21.04.2021 12:20:08	8.72	2.245	3201.84
1445	21.04.2021 12:40:08	8.75	2.245	1985.48
1446	21.04.2021 13:00:08	8.82	2.244	905.521
1447	21.04.2021 13:20:08	8.83	2.243	1140.49
1448	21.04.2021 13:40:08	8.91	2.244	3228.43
1449	21.04.2021 14:00:08	8.94	2.242	3239.67
1450	21.04.2021 14:20:08	8.99	2.242	1322.29
1451	21.04.2021 14:40:08	9.15	2.241	3224.54
1452	21.04.2021 15:00:07	9.15	2.241	1618
1453	21.04.2021 15:20:07	9.24	2.24	2599.39
1454	21.04.2021 15:40:07	9.35	2.24	2447.85
1455	21.04.2021 16:00:07	9.44	2.239	674.438
1456	21.04.2021 16:20:07	9.51	2.238	564.417
1457	21.04.2021 16:40:07	9.66	2.238	507.566
1458	21.04.2021 17:00:07	9.69	2.236	1489.16
1459	21.04.2021 17:20:07	9.81	2.236	1261.76
1460	21.04.2021 17:40:07	9.9	2.234	560.736
1461	21.04.2021 18:00:07	10.02	2.235	545.603
1462	21.04.2021 18:20:07	10.06	2.234	333.333
1463	21.04.2021 18:40:07	10.17	2.232	344.785
1464	21.04.2021 19:00:07	10.23	2.232	234.765
1465	21.04.2021 19:20:07	10.36	2.231	109.816
1466	21.04.2021 19:40:07	10.44	2.23	41.5133
1467	21.04.2021 20:00:07	10.46	2.231	7.56646
1468	21.04.2021 20:20:07	10.61	2.23	0
1469	21.04.2021 20:40:07	10.7	2.229	3.68098
1470	21.04.2021 21:00:08	10.76	2.228	0
1471	21.04.2021 21:20:08	10.77	2.228	-3.68098
1472	21.04.2021 21:40:08	10.87	2.227	-3.68098
1473	21.04.2021 22:00:08	10.91	2.227	-3.68098
1474	21.04.2021 22:20:08	10.9	2.227	0
1475	21.04.2021 22:40:08	10.96	2.226	0
1476	21.04.2021 23:00:08	10.94	2.227	-3.68098
1477	21.04.2021 23:20:08	10.94	2.227	0
1478	21.04.2021 23:40:08	10.98	2.226	0
1479	22.04.2021 00:00:08	11.03	2.226	0
1480	22.04.2021 00:20:08	11.04	2.226	0
1481	22.04.2021 00:40:08	11.07	2.226	-3.68098
1482	22.04.2021 01:00:08	11.04	2.225	0
1483	22.04.2021 01:20:08	11.01	2.227	-3.68098
1484	22.04.2021 01:40:08	11.04	2.226	0
1485	22.04.2021 02:00:08	11.01	2.226	0
1486	22.04.2021 02:20:08	11.03	2.226	-3.68098
1487	22.04.2021 02:40:08	11.01	2.226	0
1488	22.04.2021 03:00:07	10.89	2.226	0
1489	22.04.2021 03:20:07	10.87	2.227	0
1490	22.04.2021 03:40:07	10.95	2.227	0
1491	22.04.2021 04:00:07	10.88	2.226	0
1492	22.04.2021 04:20:07	10.84	2.226	0
1493	22.04.2021 04:40:07	10.79	2.227	0
1494	22.04.2021 05:00:07	10.79	2.228	0
1495	22.04.2021 05:20:07	10.8	2.227	0
1496	22.04.2021 05:40:07	10.79	2.227	3.68098
1497	22.04.2021 06:00:07	10.72	2.227	37.8323
1498	22.04.2021 06:20:07	10.64	2.228	105.93
1499	22.04.2021 06:40:07	10.59	2.228	231.084
1500	22.04.2021 07:00:07	10.6	2.23	412.883
1501	22.04.2021 07:20:07	10.57	2.23	613.701
1502	22.04.2021 07:40:07	10.55	2.23	825.971
1503	22.04.2021 08:00:07	10.51	2.23	1072.19
1504	22.04.2021 08:20:07	10.45	2.231	1223.93
1505	22.04.2021 08:40:07	10.39	2.23	1519.43
1506	22.04.2021 09:00:08	10.36	2.231	1921.06
1507	22.04.2021 09:20:08	10.32	2.23	1307.16
1508	22.04.2021 09:40:08	10.26	2.232	2049.9
1509	22.04.2021 10:00:08	10.18	2.231	2190.18
1510	22.04.2021 10:20:08	10.15	2.232	1526.99
1511	22.04.2021 10:40:08	10.13	2.233	2398.57
1512	22.04.2021 11:00:08	10.15	2.233	1242.74
1513	22.04.2021 11:20:08	10.18	2.233	954.806
1514	22.04.2021 11:40:08	10.14	2.233	1159.51
1515	22.04.2021 12:00:08	10.14	2.233	1151.94
1516	22.04.2021 12:20:08	10.18	2.233	500
1517	22.04.2021 12:40:08	10.14	2.234	439.468
1518	22.04.2021 13:00:08	10.22	2.234	200.818
1519	22.04.2021 13:20:08	10.16	2.234	659.305
1520	22.04.2021 13:40:08	10.2	2.233	579.755
1521	22.04.2021 14:00:08	10.24	2.233	1030.67
1522	22.04.2021 14:20:08	10.35	2.232	2868.3
1523	22.04.2021 14:40:08	10.3	2.233	2349.28
1524	22.04.2021 15:00:07	10.3	2.232	1208.59
1525	22.04.2021 15:20:07	10.28	2.233	1693.66
1526	22.04.2021 15:40:07	10.33	2.232	1970.35
1527	22.04.2021 16:00:07	10.4	2.231	1902.05
1528	22.04.2021 16:20:07	10.44	2.232	1307.16
1529	22.04.2021 16:40:07	10.39	2.232	1477.71
1530	22.04.2021 17:00:07	10.44	2.232	909.407
1531	22.04.2021 17:20:07	10.43	2.231	1303.48
1532	22.04.2021 17:40:07	10.46	2.231	689.571
1533	22.04.2021 18:00:07	10.48	2.231	670.552
1534	22.04.2021 18:20:07	10.53	2.231	405.317
1535	22.04.2021 18:40:07	10.59	2.231	231.084
1536	22.04.2021 19:00:07	10.62	2.23	238.65
1537	22.04.2021 19:20:07	10.67	2.23	94.683
1538	22.04.2021 19:40:07	10.63	2.231	41.5133
1539	22.04.2021 20:00:07	10.7	2.229	7.56646
1540	22.04.2021 20:20:07	10.7	2.229	0
1541	22.04.2021 20:40:07	10.75	2.23	-3.68098
1542	22.04.2021 21:00:08	10.79	2.228	0
1543	22.04.2021 21:20:08	10.86	2.228	0
1544	22.04.2021 21:40:08	10.86	2.229	-3.68098
1545	22.04.2021 22:00:08	10.82	2.228	0
1546	22.04.2021 22:20:08	10.87	2.229	0
1547	22.04.2021 22:40:08	10.92	2.228	0
1548	22.04.2021 23:00:08	10.87	2.228	-3.68098
1549	22.04.2021 23:20:08	10.92	2.229	0
1550	22.04.2021 23:40:08	10.87	2.229	0
1551	23.04.2021 00:00:08	10.89	2.228	0
1552	23.04.2021 00:20:08	10.86	2.228	0
1553	23.04.2021 00:40:08	10.83	2.229	0
1554	23.04.2021 01:00:08	10.9	2.229	0
1555	23.04.2021 01:20:08	10.75	2.229	0
1556	23.04.2021 01:40:08	10.86	2.23	0
1557	23.04.2021 02:00:08	10.69	2.229	0
1558	23.04.2021 02:20:08	10.76	2.229	-3.68098
1559	23.04.2021 02:40:08	10.7	2.23	0
1560	23.04.2021 03:00:08	10.7	2.23	0
1561	23.04.2021 03:20:08	10.69	2.229	-3.68098
1562	23.04.2021 03:40:08	10.63	2.231	0
1563	23.04.2021 04:00:08	10.66	2.231	0
1564	23.04.2021 04:20:08	10.54	2.232	0
1565	23.04.2021 04:40:08	10.54	2.231	0
1566	23.04.2021 05:00:07	10.51	2.232	0
1567	23.04.2021 05:20:07	10.43	2.232	0
1568	23.04.2021 05:40:07	10.39	2.232	7.56646
1569	23.04.2021 06:00:07	10.35	2.233	49.0798
1570	23.04.2021 06:20:07	10.28	2.233	124.949
1571	23.04.2021 06:40:07	10.26	2.233	265.235
1572	23.04.2021 07:00:07	10.23	2.234	462.168
1573	23.04.2021 07:20:07	10.19	2.234	697.137
1574	23.04.2021 07:40:07	10.1	2.235	958.487
1575	23.04.2021 08:00:07	10.07	2.234	1197.34
1576	23.04.2021 08:20:07	10.02	2.236	1432.31
1577	23.04.2021 08:40:07	10	2.236	1659.51
1578	23.04.2021 09:00:07	9.88	2.236	1864.21
1579	23.04.2021 09:20:07	9.95	2.236	2091.62
1580	23.04.2021 09:40:07	9.85	2.238	1280.78
1581	23.04.2021 10:00:07	9.78	2.238	2531.08
1582	23.04.2021 10:20:07	9.8	2.239	2743.35
1583	23.04.2021 10:40:07	9.69	2.239	2046.01
1584	23.04.2021 11:00:07	9.68	2.239	1159.51
1585	23.04.2021 11:20:07	9.7	2.239	1242.74
1586	23.04.2021 11:40:07	9.66	2.239	3830.88
1587	23.04.2021 12:00:07	9.69	2.239	2061.35
1588	23.04.2021 12:20:07	9.63	2.238	977.505
1589	23.04.2021 12:40:07	9.61	2.239	1443.56
1590	23.04.2021 13:00:07	9.6	2.24	833.538
1591	23.04.2021 13:20:07	9.67	2.239	3550.51
1592	23.04.2021 13:40:07	9.69	2.239	3686.91
1593	23.04.2021 14:00:07	9.68	2.24	1007.77
1594	23.04.2021 14:20:07	9.79	2.238	954.806
1595	23.04.2021 14:40:07	9.81	2.239	818.405
1596	23.04.2021 15:00:07	9.84	2.239	3182.82
1597	23.04.2021 15:20:07	9.89	2.238	2849.49
1598	23.04.2021 15:40:07	9.94	2.238	2667.48
1599	23.04.2021 16:00:07	9.98	2.237	2398.57
1600	23.04.2021 16:20:07	10.03	2.237	2178.73
1601	23.04.2021 16:40:07	10.12	2.236	1799.8
1602	23.04.2021 17:00:07	10.16	2.236	1625.56
1603	23.04.2021 17:20:07	10.22	2.235	1383.03
1604	23.04.2021 17:40:07	10.24	2.235	1148.06
1605	23.04.2021 18:00:07	10.31	2.235	905.521
1606	23.04.2021 18:20:07	10.4	2.234	678.119
1607	23.04.2021 18:40:07	10.39	2.233	443.149
1608	23.04.2021 19:00:08	10.53	2.233	257.669
1609	23.04.2021 19:20:08	10.61	2.233	124.949
1610	23.04.2021 19:40:08	10.66	2.232	56.6462
1611	23.04.2021 20:00:08	10.67	2.231	11.2474
1612	23.04.2021 20:20:08	10.72	2.23	0
1613	23.04.2021 20:40:08	10.77	2.231	-3.68098
1614	23.04.2021 21:00:08	10.8	2.232	0
1615	23.04.2021 21:20:08	10.92	2.23	-3.68098
1616	23.04.2021 21:40:08	10.87	2.231	3.68098
1617	23.04.2021 22:00:08	10.92	2.23	0
1618	23.04.2021 22:20:08	11	2.229	0
1619	23.04.2021 22:40:08	10.99	2.23	0
1620	23.04.2021 23:00:08	10.99	2.229	0
1621	23.04.2021 23:20:08	11.04	2.229	0
1622	23.04.2021 23:40:08	11.04	2.228	0
1623	24.04.2021 00:00:08	11.03	2.229	0
1624	24.04.2021 00:20:08	11.03	2.23	0
1625	24.04.2021 00:40:08	11.03	2.229	0
1626	24.04.2021 01:00:07	11.03	2.23	-3.68098
1627	24.04.2021 01:20:07	10.99	2.229	0
1628	24.04.2021 01:40:07	11.04	2.229	-3.68098
1629	24.04.2021 02:00:07	10.91	2.229	-3.68098
1630	24.04.2021 02:20:07	10.9	2.229	0
1631	24.04.2021 02:40:07	10.91	2.229	0
1632	24.04.2021 03:00:07	10.9	2.23	0
1633	24.04.2021 03:20:07	10.88	2.23	-3.68098
1634	24.04.2021 03:40:07	10.81	2.23	0
1635	24.04.2021 04:00:07	10.74	2.229	-3.68098
1636	24.04.2021 04:20:07	10.77	2.231	0
1637	24.04.2021 04:40:07	10.71	2.231	-3.68098
1638	24.04.2021 05:00:07	10.62	2.231	0
1639	24.04.2021 05:20:07	10.63	2.232	0
1640	24.04.2021 05:40:07	10.56	2.232	7.56646
1641	24.04.2021 06:00:07	10.52	2.232	49.0798
1642	24.04.2021 06:20:07	10.46	2.233	143.967
1643	24.04.2021 06:40:07	10.42	2.234	303.068
1644	24.04.2021 07:00:08	10.37	2.234	511.452
1645	24.04.2021 07:20:08	10.34	2.234	716.155
1646	24.04.2021 07:40:08	10.32	2.234	954.806
1647	24.04.2021 08:00:08	10.24	2.234	1208.59
1648	24.04.2021 08:20:08	10.16	2.235	1428.43
1649	24.04.2021 08:40:08	10.16	2.236	1663.39
1650	24.04.2021 09:00:08	10.04	2.236	1689.98
1651	24.04.2021 09:20:08	10.07	2.236	2057.46
1652	24.04.2021 09:40:08	9.97	2.237	2053.78
1653	24.04.2021 10:00:08	9.94	2.237	2292.43
1654	24.04.2021 10:20:08	9.91	2.238	2413.7
1655	24.04.2021 10:40:08	9.86	2.239	2773.62
1656	24.04.2021 11:00:08	9.8	2.238	2944.17
1657	24.04.2021 11:20:08	9.8	2.24	2917.59
1658	24.04.2021 11:40:08	9.82	2.239	3038.85
1659	24.04.2021 12:00:08	9.83	2.239	3057.87
1660	24.04.2021 12:20:08	9.85	2.239	3031.29
1661	24.04.2021 12:40:08	9.8	2.239	3235.99
1662	24.04.2021 13:00:07	9.89	2.239	3258.69
1663	24.04.2021 13:20:07	9.87	2.239	3084.46
1664	24.04.2021 13:40:07	9.89	2.239	3144.99
1665	24.04.2021 14:00:07	9.97	2.239	3080.57
1666	24.04.2021 14:20:07	10.04	2.238	2838.04
1667	24.04.2021 14:40:07	10.05	2.237	2875.87
1668	24.04.2021 15:00:07	10.13	2.236	2686.5
1669	24.04.2021 15:20:07	10.19	2.236	2572.8
1670	24.04.2021 15:40:07	10.3	2.235	2421.27
1671	24.04.2021 16:00:07	10.36	2.235	2235.58
1672	24.04.2021 16:20:07	10.47	2.234	1796.11
1673	24.04.2021 16:40:07	10.57	2.233	1788.34
1674	24.04.2021 17:00:07	10.66	2.232	1579.96
1675	24.04.2021 17:20:07	10.76	2.231	1345.19
1676	24.04.2021 17:40:07	10.95	2.231	1087.32
1677	24.04.2021 18:00:07	11.01	2.23	784.254
1678	24.04.2021 18:20:07	11.18	2.228	678.119
1679	24.04.2021 18:40:07	11.21	2.227	299.182
1680	24.04.2021 19:00:08	11.35	2.226	246.217
1681	24.04.2021 19:20:08	11.39	2.226	140.082
1682	24.04.2021 19:40:08	11.49	2.224	60.5317
1683	24.04.2021 20:00:08	11.64	2.225	11.2474
1684	24.04.2021 20:20:08	11.74	2.224	-3.68098
1685	24.04.2021 20:40:08	11.81	2.222	0
1686	24.04.2021 21:00:08	11.86	2.222	-3.68098
1687	24.04.2021 21:20:08	11.92	2.221	0
1688	24.04.2021 21:40:08	11.98	2.22	-3.68098
1689	24.04.2021 22:00:08	12.06	2.22	0
1690	24.04.2021 22:20:08	12.11	2.22	0
1691	24.04.2021 22:40:08	12.13	2.22	-3.68098
1692	24.04.2021 23:00:08	12.19	2.22	0
1693	24.04.2021 23:20:08	12.15	2.219	0
1694	24.04.2021 23:40:08	12.26	2.219	0
1695	25.04.2021 00:00:08	12.23	2.218	0
1696	25.04.2021 00:20:08	12.19	2.219	-3.68098
1697	25.04.2021 00:40:08	12.27	2.218	0
1698	25.04.2021 01:00:07	12.19	2.219	0
1699	25.04.2021 01:20:07	12.24	2.218	0
1700	25.04.2021 01:40:07	12.19	2.219	0
1701	25.04.2021 02:00:07	12.15	2.219	-3.68098
1702	25.04.2021 02:20:07	12.2	2.219	0
1703	25.04.2021 02:40:07	12.22	2.219	0
1704	25.04.2021 03:00:07	12.14	2.22	0
1705	25.04.2021 03:20:07	12.1	2.219	0
1706	25.04.2021 03:40:07	12.09	2.219	0
1707	25.04.2021 04:00:07	12.08	2.22	0
1708	25.04.2021 04:20:07	12	2.22	0
1709	25.04.2021 04:40:07	11.97	2.221	0
1710	25.04.2021 05:00:07	11.96	2.221	0
1711	25.04.2021 05:20:07	11.93	2.221	0
1712	25.04.2021 05:40:07	11.84	2.222	7.56646
1713	25.04.2021 06:00:07	11.81	2.221	41.5133
1714	25.04.2021 06:20:07	11.8	2.222	109.816
1715	25.04.2021 06:40:07	11.76	2.223	265.235
1716	25.04.2021 07:00:08	11.72	2.223	431.902
1717	25.04.2021 07:20:08	11.65	2.223	571.984
1718	25.04.2021 07:40:08	11.64	2.224	882.822
1719	25.04.2021 08:00:08	11.59	2.223	1091.21
1720	25.04.2021 08:20:08	11.49	2.224	1246.63
1721	25.04.2021 08:40:08	11.52	2.225	1530.67
1722	25.04.2021 09:00:08	11.39	2.225	1830.06
1723	25.04.2021 09:20:08	11.37	2.225	2030.88
1724	25.04.2021 09:40:08	11.37	2.226	2243.15
1725	25.04.2021 10:00:08	11.27	2.226	2421.27
1726	25.04.2021 10:20:08	11.29	2.227	2599.39
1727	25.04.2021 10:40:08	11.23	2.227	2750.92
1728	25.04.2021 11:00:08	11.19	2.227	2910.02
1729	25.04.2021 11:20:08	11.15	2.228	3035.17
1730	25.04.2021 11:40:08	11.17	2.228	3190.39
1731	25.04.2021 12:00:08	11.07	2.228	1515.54
1732	25.04.2021 12:20:08	11.11	2.228	3895.3
1733	25.04.2021 12:40:08	11.11	2.228	1250.31
1734	25.04.2021 13:00:07	11.08	2.228	3254.81
1735	25.04.2021 13:20:07	11.16	2.228	3766.46
1736	25.04.2021 13:40:07	11.15	2.228	3595.91
1737	25.04.2021 14:00:07	11.22	2.228	947.239
1738	25.04.2021 14:20:07	11.21	2.228	886.503
1739	25.04.2021 14:40:07	11.31	2.227	2352.97
1740	25.04.2021 15:00:07	11.33	2.227	3160.12
1741	25.04.2021 15:20:07	11.37	2.226	2012.07
1742	25.04.2021 15:40:07	11.37	2.226	2519.84
1743	25.04.2021 16:00:07	11.45	2.226	2436.4
1744	25.04.2021 16:20:07	11.48	2.226	2182.62
1745	25.04.2021 16:40:07	11.51	2.225	1837.63
1746	25.04.2021 17:00:07	11.58	2.224	1629.24
1747	25.04.2021 17:20:07	11.64	2.224	1155.62
1748	25.04.2021 17:40:07	11.76	2.224	1159.51
1749	25.04.2021 18:00:07	11.81	2.223	916.973
1750	25.04.2021 18:20:07	11.88	2.222	647.853
1751	25.04.2021 18:40:07	11.92	2.222	458.487
1752	25.04.2021 19:00:08	11.96	2.221	265.235
1753	25.04.2021 19:20:08	12.03	2.221	128.834
1754	25.04.2021 19:40:08	12.1	2.22	56.6462
1755	25.04.2021 20:00:08	12.1	2.221	11.2474
1756	25.04.2021 20:20:08	12.17	2.219	0
1757	25.04.2021 20:40:08	12.23	2.22	0
1758	25.04.2021 21:00:08	12.27	2.219	-3.68098
1759	25.04.2021 21:20:08	12.34	2.219	-3.68098
1760	25.04.2021 21:40:08	12.34	2.219	-3.68098
1761	25.04.2021 22:00:08	12.38	2.219	0
1762	25.04.2021 22:20:08	12.34	2.218	0
1763	25.04.2021 22:40:08	12.39	2.218	-3.68098
1764	25.04.2021 23:00:08	12.37	2.218	0
1765	25.04.2021 23:20:08	12.38	2.219	-3.68098
1766	25.04.2021 23:40:08	12.41	2.217	0
1767	26.04.2021 00:00:08	12.4	2.218	0
1768	26.04.2021 00:20:08	12.38	2.219	0
1769	26.04.2021 00:40:08	12.36	2.219	0
1770	26.04.2021 01:00:07	12.38	2.218	0
1771	26.04.2021 01:20:07	12.34	2.219	-3.68098
1772	26.04.2021 01:40:07	12.32	2.219	0
1773	26.04.2021 02:00:07	12.26	2.219	0
1774	26.04.2021 02:20:07	12.27	2.22	0
1775	26.04.2021 02:40:07	12.24	2.22	-3.68098
1776	26.04.2021 03:00:07	12.16	2.22	0
1777	26.04.2021 03:20:07	12.11	2.22	0
1778	26.04.2021 03:40:07	12.14	2.221	0
1779	26.04.2021 04:00:07	12.09	2.221	0
1780	26.04.2021 04:20:07	11.99	2.221	-3.68098
1781	26.04.2021 04:40:07	11.95	2.221	0
1782	26.04.2021 05:00:07	11.95	2.222	-3.68098
1783	26.04.2021 05:20:07	11.9	2.222	-3.68098
1784	26.04.2021 05:40:07	11.83	2.223	7.56646
1785	26.04.2021 06:00:07	11.74	2.223	49.0798
1786	26.04.2021 06:20:07	11.75	2.224	102.249
1787	26.04.2021 06:40:07	11.67	2.225	181.8
1788	26.04.2021 07:00:08	11.6	2.225	299.182
1789	26.04.2021 07:20:08	11.57	2.225	610.02
1790	26.04.2021 07:40:08	11.52	2.225	700.818
1791	26.04.2021 08:00:08	11.52	2.227	848.671
1792	26.04.2021 08:20:08	11.47	2.227	1318.61
1793	26.04.2021 08:40:08	11.38	2.227	1326.18
1794	26.04.2021 09:00:08	11.33	2.228	1326.18
1795	26.04.2021 09:20:08	11.27	2.229	1947.65
1796	26.04.2021 09:40:08	11.24	2.23	2247.03
1797	26.04.2021 10:00:08	11.14	2.229	2072.6
1798	26.04.2021 10:20:08	11.11	2.229	2440.29
1799	26.04.2021 10:40:08	11.05	2.23	2542.54
1800	26.04.2021 11:00:08	11.06	2.231	2963.19
1801	26.04.2021 11:20:08	11.07	2.231	3144.99
1802	26.04.2021 11:40:08	11	2.231	3179.14
1803	26.04.2021 12:00:08	11	2.231	3186.71
1804	26.04.2021 12:20:08	10.92	2.232	3001.02
1805	26.04.2021 12:40:08	11.01	2.231	2739.47
1806	26.04.2021 13:00:08	11.01	2.232	3432.92
1807	26.04.2021 13:20:08	11	2.231	2773.62
1808	26.04.2021 13:40:08	10.99	2.231	3152.56
1809	26.04.2021 14:00:08	11.07	2.232	3175.26
1810	26.04.2021 14:20:08	11.08	2.231	3035.17
1811	26.04.2021 14:40:08	11.16	2.231	2875.87
1812	26.04.2021 15:00:07	11.18	2.231	2781.19
1813	26.04.2021 15:20:07	11.26	2.231	2603.07
1814	26.04.2021 15:40:07	11.27	2.23	2421.27
1815	26.04.2021 16:00:07	11.33	2.229	2258.28
1816	26.04.2021 16:20:07	11.42	2.229	2030.88
1817	26.04.2021 16:40:07	11.47	2.228	1814.93
1818	26.04.2021 17:00:07	11.58	2.228	1602.86
1819	26.04.2021 17:20:07	11.56	2.227	1367.89
1820	26.04.2021 17:40:07	11.73	2.226	1144.17
1821	26.04.2021 18:00:07	11.7	2.226	913.088
1822	26.04.2021 18:20:07	11.8	2.226	697.137
1823	26.04.2021 18:40:07	11.89	2.225	469.734
1824	26.04.2021 19:00:07	11.92	2.224	280.368
1825	26.04.2021 19:20:07	11.98	2.223	147.648
1826	26.04.2021 19:40:07	12.09	2.224	68.0982
1827	26.04.2021 20:00:07	12.05	2.222	18.8139
1828	26.04.2021 20:20:07	12.16	2.222	0
1829	26.04.2021 20:40:07	12.24	2.222	0
1830	26.04.2021 21:00:07	12.24	2.221	0
1831	26.04.2021 21:20:07	12.31	2.221	0
1832	26.04.2021 21:40:07	12.32	2.221	0
1833	26.04.2021 22:00:07	12.38	2.221	0
1834	26.04.2021 22:20:07	12.37	2.22	0
1835	26.04.2021 22:40:07	12.37	2.22	-3.68098
1836	26.04.2021 23:00:08	12.37	2.22	0
1837	26.04.2021 23:20:08	12.39	2.22	0
1838	26.04.2021 23:40:08	12.37	2.22	-3.68098
1839	27.04.2021 00:00:08	12.37	2.221	0
1840	27.04.2021 00:20:08	12.38	2.22	0
1841	27.04.2021 00:40:08	12.32	2.221	0
1842	27.04.2021 01:00:08	12.33	2.22	0
1843	27.04.2021 01:20:08	12.28	2.221	0
1844	27.04.2021 01:40:08	12.25	2.221	0
1845	27.04.2021 02:00:08	12.22	2.221	0
1846	27.04.2021 02:20:08	12.22	2.221	0
1847	27.04.2021 02:40:08	12.18	2.222	0
1848	27.04.2021 03:00:08	12.14	2.223	0
1849	27.04.2021 03:20:08	12.11	2.224	0
1850	27.04.2021 03:40:08	12.03	2.223	-3.68098
1851	27.04.2021 04:00:08	11.95	2.223	0
1852	27.04.2021 04:20:08	11.98	2.223	0
1853	27.04.2021 04:40:08	11.87	2.224	0
1854	27.04.2021 05:00:07	11.88	2.225	0
1855	27.04.2021 05:20:07	11.8	2.226	0
1856	27.04.2021 05:40:07	11.77	2.227	11.2474
1857	27.04.2021 06:00:07	11.68	2.227	64.4172
1858	27.04.2021 06:20:07	11.66	2.228	166.667
1859	27.04.2021 06:40:07	11.51	2.228	329.652
1860	27.04.2021 07:00:07	11.47	2.229	522.904
1861	27.04.2021 07:20:07	11.45	2.229	727.403
1862	27.04.2021 07:40:07	11.38	2.229	947.239
1863	27.04.2021 08:00:07	11.39	2.231	1174.64
1864	27.04.2021 08:20:07	11.33	2.231	1398.16
1865	27.04.2021 08:40:07	11.25	2.231	1614.11
1866	27.04.2021 09:00:07	11.14	2.231	1845.19
1867	27.04.2021 09:20:07	11.12	2.233	2049.9
1868	27.04.2021 09:40:07	11.12	2.233	2250.72
1869	27.04.2021 10:00:07	11.05	2.233	2424.95
1870	27.04.2021 10:20:07	11.01	2.233	2641.1
1871	27.04.2021 10:40:07	10.96	2.235	1803.68
1872	27.04.2021 11:00:08	10.96	2.235	2902.45
1873	27.04.2021 11:20:08	10.91	2.235	2894.89
1874	27.04.2021 11:40:08	10.84	2.235	3209.41
1875	27.04.2021 12:00:08	10.86	2.236	1242.74
1876	27.04.2021 12:20:08	10.87	2.236	1204.91
1877	27.04.2021 12:40:08	10.87	2.236	3501.23
1878	27.04.2021 13:00:08	10.89	2.237	2898.77
1879	27.04.2021 13:20:08	10.88	2.236	1723.93
1880	27.04.2021 13:40:08	10.9	2.236	2754.81
1881	27.04.2021 14:00:08	10.95	2.236	2019.63
1882	27.04.2021 14:20:08	11	2.236	2860.74
1883	27.04.2021 14:40:08	11.07	2.236	2879.75
1884	27.04.2021 15:00:08	11.09	2.235	2879.75
1885	27.04.2021 15:20:08	11.11	2.234	1174.64
1886	27.04.2021 15:40:08	11.22	2.234	1269.33
1887	27.04.2021 16:00:08	11.26	2.233	1201.02
1888	27.04.2021 16:20:08	11.4	2.232	966.258
1889	27.04.2021 16:40:08	11.45	2.232	1167.08
1890	27.04.2021 17:00:07	11.53	2.231	844.99
1891	27.04.2021 17:20:07	11.61	2.231	837.423
1892	27.04.2021 17:40:07	11.67	2.23	1337.42
1893	27.04.2021 18:00:07	11.71	2.23	1060.94
1894	27.04.2021 18:20:07	11.76	2.229	613.701
1895	27.04.2021 18:40:07	11.83	2.228	340.9
1896	27.04.2021 19:00:07	11.87	2.228	166.667
1897	27.04.2021 19:20:07	11.92	2.228	109.816
1898	27.04.2021 19:40:07	12.03	2.227	56.6462
1899	27.04.2021 20:00:07	12.08	2.226	15.1329
1900	27.04.2021 20:20:07	12.15	2.226	0
1901	27.04.2021 20:40:07	12.18	2.226	-3.68098
1902	27.04.2021 21:00:07	12.23	2.226	0
1903	27.04.2021 21:20:07	12.3	2.225	-3.68098
1904	27.04.2021 21:40:07	12.28	2.226	0
1905	27.04.2021 22:00:07	12.3	2.225	0
1906	27.04.2021 22:20:07	12.36	2.225	0
1907	27.04.2021 22:40:07	12.39	2.224	-3.68098
1908	27.04.2021 23:00:07	12.38	2.223	-3.68098
1909	27.04.2021 23:20:07	12.36	2.224	0
1910	27.04.2021 23:40:07	12.42	2.224	0
1911	28.04.2021 00:00:07	12.34	2.223	0
1912	28.04.2021 00:20:07	12.41	2.224	0
1913	28.04.2021 00:40:07	12.43	2.224	0
1914	28.04.2021 01:00:08	12.41	2.224	0
1915	28.04.2021 01:20:08	12.4	2.223	0
1916	28.04.2021 01:40:08	12.35	2.225	-3.68098
1917	28.04.2021 02:00:08	12.32	2.223	0
1918	28.04.2021 02:20:08	12.37	2.224	0
1919	28.04.2021 02:40:08	12.34	2.224	0
1920	28.04.2021 03:00:08	12.29	2.224	-3.68098
1921	28.04.2021 03:20:08	12.32	2.225	-3.68098
1922	28.04.2021 03:40:08	12.27	2.225	-3.68098
1923	28.04.2021 04:00:08	12.27	2.225	0
1924	28.04.2021 04:20:08	12.28	2.225	3.68098
1925	28.04.2021 04:40:08	12.2	2.225	-3.68098
1926	28.04.2021 05:00:08	12.18	2.226	0
1927	28.04.2021 05:20:08	12.14	2.227	0
1928	28.04.2021 05:40:08	12.15	2.226	18.8139
1929	28.04.2021 06:00:08	12.13	2.227	68.0982
1930	28.04.2021 06:20:08	12.11	2.228	143.967
1931	28.04.2021 06:40:08	12.08	2.227	284.049
1932	28.04.2021 07:00:08	12.06	2.228	473.62
1933	28.04.2021 07:20:08	12.01	2.228	678.119
1934	28.04.2021 07:40:08	12.03	2.229	863.804
1935	28.04.2021 08:00:08	11.98	2.229	1144.17
1936	28.04.2021 08:20:08	11.89	2.229	1371.57
1937	28.04.2021 08:40:08	11.88	2.23	1579.96
1938	28.04.2021 09:00:08	11.82	2.231	1765.64
1939	28.04.2021 09:20:08	11.82	2.23	2068.92
1940	28.04.2021 09:40:08	11.82	2.23	2368.3
1941	28.04.2021 10:00:08	11.74	2.232	2466.67
1942	28.04.2021 10:20:08	11.73	2.232	2576.69
1943	28.04.2021 10:40:08	11.73	2.232	2576.69
1944	28.04.2021 11:00:07	11.67	2.232	2807.77
1945	28.04.2021 11:20:07	11.65	2.232	2788.75
1946	28.04.2021 11:40:07	11.67	2.232	3144.99
1947	28.04.2021 12:00:07	11.66	2.232	3270.14
1948	28.04.2021 12:20:07	11.68	2.232	3345.81
1949	28.04.2021 12:40:07	11.71	2.232	2970.76
1950	28.04.2021 13:00:07	11.7	2.232	3254.81
1951	28.04.2021 13:20:07	11.75	2.233	3144.99
1952	28.04.2021 13:40:07	11.72	2.232	3307.98
1953	28.04.2021 14:00:07	11.8	2.233	3125.97
1954	28.04.2021 14:20:07	11.82	2.233	2917.59
1955	28.04.2021 14:40:07	11.84	2.232	3004.7
1956	28.04.2021 15:00:07	11.84	2.231	2178.73
1957	28.04.2021 15:20:07	11.89	2.23	2421.27
1958	28.04.2021 15:40:07	11.97	2.231	1917.18
1959	28.04.2021 16:00:07	12.05	2.231	1765.64
1960	28.04.2021 16:20:07	12.13	2.229	1913.5
1961	28.04.2021 16:40:07	12.14	2.229	1546.01
1962	28.04.2021 17:00:08	12.21	2.228	1659.51
1963	28.04.2021 17:20:08	12.32	2.227	1329.86
1964	28.04.2021 17:40:08	12.33	2.228	996.524
1965	28.04.2021 18:00:08	12.4	2.226	935.787
1966	28.04.2021 18:20:08	12.45	2.227	727.403
1967	28.04.2021 18:40:08	12.53	2.225	515.337
1968	28.04.2021 19:00:08	12.62	2.225	295.501
1969	28.04.2021 19:20:08	12.7	2.224	159.1
1970	28.04.2021 19:40:08	12.71	2.224	71.9836
1971	28.04.2021 20:00:08	12.76	2.224	18.8139
1972	28.04.2021 20:20:08	12.81	2.223	3.68098
1973	28.04.2021 20:40:08	12.92	2.223	0
1974	28.04.2021 21:00:08	12.89	2.222	0
1975	28.04.2021 21:20:08	12.99	2.221	0
1976	28.04.2021 21:40:08	12.99	2.221	0
1977	28.04.2021 22:00:08	12.97	2.221	0
1978	28.04.2021 22:20:08	13.11	2.22	-3.68098
1979	28.04.2021 22:40:08	13.09	2.22	-3.68098
1980	28.04.2021 23:00:07	13.04	2.22	0
1981	28.04.2021 23:20:07	13.06	2.221	-3.68098
1982	28.04.2021 23:40:07	13.07	2.221	0
1983	29.04.2021 00:00:07	13.06	2.22	0
1984	29.04.2021 00:20:07	13.1	2.22	0
1985	29.04.2021 00:40:07	13.03	2.221	-3.68098
1986	29.04.2021 01:00:07	13.09	2.221	0
1987	29.04.2021 01:20:07	13.07	2.221	0
1988	29.04.2021 01:40:07	13.07	2.22	0
1989	29.04.2021 02:00:07	13.1	2.221	-3.68098
1990	29.04.2021 02:20:07	13.05	2.222	0
1991	29.04.2021 02:40:07	13	2.221	0
1992	29.04.2021 03:00:07	13.02	2.221	-3.68098
1993	29.04.2021 03:20:07	13.04	2.222	3.68098
1994	29.04.2021 03:40:07	12.93	2.222	-3.68098
1995	29.04.2021 04:00:07	12.9	2.222	0
1996	29.04.2021 04:20:07	12.95	2.223	-3.68098
1997	29.04.2021 04:40:07	12.9	2.223	3.68098
1998	29.04.2021 05:00:07	12.87	2.223	-3.68098
1999	29.04.2021 05:20:07	12.84	2.223	0
[truncated: 5,984 more rows]

## Sheet: L1
L1	Time	Celsius(°C)
1	2021-04-01 11:12:28	30.0
2	2021-04-01 11:32:28	27.5
3	2021-04-01 11:52:28	26.5
4	2021-04-01 12:12:28	27.5
5	2021-04-01 12:32:28	28.5
6	2021-04-01 12:52:28	27.5
7	2021-04-01 13:12:28	28.5
8	2021-04-01 13:32:28	29.5
9	2021-04-01 13:52:28	30.0
10	2021-04-01 14:12:28	30.0
11	2021-04-01 14:32:28	30.0
12	2021-04-01 14:52:28	30.0
13	2021-04-01 15:12:28	31.5
14	2021-04-01 15:32:28	31.0
15	2021-04-01 15:52:28	30.5
16	2021-04-01 16:12:28	31.0
17	2021-04-01 16:32:28	30.0
18	2021-04-01 16:52:28	29.0
19	2021-04-01 17:12:28	27.5
20	2021-04-01 17:32:28	26.5
21	2021-04-01 17:52:28	24.0
22	2021-04-01 18:12:28	23.0
23	2021-04-01 18:32:28	22.0
24	2021-04-01 18:52:28	22.0
25	2021-04-01 19:12:28	21.0
26	2021-04-01 19:32:28	21.0
27	2021-04-01 19:52:28	20.0
28	2021-04-01 20:12:28	17.5
29	2021-04-01 20:32:28	17.0
30	2021-04-01 20:52:28	16.5
31	2021-04-01 21:12:28	16.0
32	2021-04-01 21:32:28	14.5
33	2021-04-01 21:52:28	12.5
34	2021-04-01 22:12:28	11.5
35	2021-04-01 22:32:28	11.5
36	2021-04-01 22:52:28	12.0
37	2021-04-01 23:12:28	13.0
38	2021-04-01 23:32:28	14.0
39	2021-04-01 23:52:28	14.0
40	2021-04-02 00:12:28	13.5
41	2021-04-02 00:32:28	13.5
42	2021-04-02 00:52:28	14.5
43	2021-04-02 01:12:28	13.5
44	2021-04-02 01:32:28	13.5
45	2021-04-02 01:52:28	12.5
46	2021-04-02 02:12:28	12.0
47	2021-04-02 02:32:28	12.5
48	2021-04-02 02:52:28	12.0
49	2021-04-02 03:12:28	10.5
50	2021-04-02 03:32:28	10.5
51	2021-04-02 03:52:28	10.5
52	2021-04-02 04:12:28	11.0
53	2021-04-02 04:32:28	11.0
54	2021-04-02 04:52:28	11.5
55	2021-04-02 05:12:28	11.5
56	2021-04-02 05:32:28	11.5
57	2021-04-02 05:52:28	11.5
58	2021-04-02 06:12:28	11.5
59	2021-04-02 06:32:28	11.0
60	2021-04-02 06:52:28	11.5
61	2021-04-02 07:12:28	11.0
62	2021-04-02 07:32:28	11.0
63	2021-04-02 07:52:28	11.0
64	2021-04-02 08:12:28	11.0
65	2021-04-02 08:32:28	11.0
66	2021-04-02 08:52:28	11.0
67	2021-04-02 09:12:28	11.0
68	2021-04-02 09:32:28	11.0
69	2021-04-02 09:52:28	11.0
70	2021-04-02 10:12:28	12.0
71	2021-04-02 10:32:28	15.5
72	2021-04-02 10:52:28	17.5
73	2021-04-02 11:12:28	19.0
74	2021-04-02 11:32:28	17.0
75	2021-04-02 11:52:28	18.0
76	2021-04-02 12:12:28	18.5
77	2021-04-02 12:32:28	19.0
78	2021-04-02 12:52:28	17.0
79	2021-04-02 13:12:28	18.0
80	2021-04-02 13:32:28	19.0
81	2021-04-02 13:52:28	18.0
82	2021-04-02 14:12:28	19.5
83	2021-04-02 14:32:28	19.0
84	2021-04-02 14:52:28	19.5
85	2021-04-02 15:12:28	22.0
86	2021-04-02 15:32:28	21.5
87	2021-04-02 15:52:28	21.5
88	2021-04-02 16:12:28	18.5
89	2021-04-02 16:32:28	21.0
90	2021-04-02 16:52:28	20.5
91	2021-04-02 17:12:28	19.0
92	2021-04-02 17:32:28	18.5
93	2021-04-02 17:52:28	16.0
94	2021-04-02 18:12:28	15.5
95	2021-04-02 18:32:28	15.0
96	2021-04-02 18:52:28	13.0
97	2021-04-02 19:12:28	11.5
98	2021-04-02 19:32:28	10.5
99	2021-04-02 19:52:28	10.0
100	2021-04-02 20:12:28	9.5
101	2021-04-02 20:32:28	9.5
102	2021-04-02 20:52:28	9.5
103	2021-04-02 21:12:28	9.0
104	2021-04-02 21:32:28	9.0
105	2021-04-02 21:52:28	9.5
106	2021-04-02 22:12:28	10.0
107	2021-04-02 22:32:28	10.0
108	2021-04-02 22:52:28	9.5
109	2021-04-02 23:12:28	9.5
110	2021-04-02 23:32:28	9.0
111	2021-04-02 23:52:28	8.5
112	2021-04-03 00:12:28	8.0
113	2021-04-03 00:32:28	7.5
114	2021-04-03 00:52:28	7.0
115	2021-04-03 01:12:28	7.0
116	2021-04-03 01:32:28	7.0
117	2021-04-03 01:52:28	6.0
118	2021-04-03 02:12:28	5.5
119	2021-04-03 02:32:28	5.0
120	2021-04-03 02:52:28	4.5
121	2021-04-03 03:12:28	4.0
122	2021-04-03 03:32:28	5.5
123	2021-04-03 03:52:28	6.0
124	2021-04-03 04:12:28	6.0
125	2021-04-03 04:32:28	6.0
126	2021-04-03 04:52:28	6.0
127	2021-04-03 05:12:28	6.0
128	2021-04-03 05:32:28	6.0
129	2021-04-03 05:52:28	5.5
130	2021-04-03 06:12:28	5.5
131	2021-04-03 06:32:28	5.5
132	2021-04-03 06:52:28	5.5
133	2021-04-03 07:12:28	5.5
134	2021-04-03 07:32:28	6.0
135	2021-04-03 07:52:28	6.5
136	2021-04-03 08:12:28	7.5
137	2021-04-03 08:32:28	8.5
138	2021-04-03 08:52:28	8.0
139	2021-04-03 09:12:28	10.0
140	2021-04-03 09:32:28	8.0
141	2021-04-03 09:52:28	9.0
142	2021-04-03 10:12:28	9.5
143	2021-04-03 10:32:28	9.5
144	2021-04-03 10:52:28	10.5
145	2021-04-03 11:12:28	11.0
146	2021-04-03 11:32:28	11.5
147	2021-04-03 11:52:28	10.5
148	2021-04-03 12:12:28	11.0
149	2021-04-03 12:32:28	7.5
150	2021-04-03 12:52:28	10.5
151	2021-04-03 13:12:28	8.5
152	2021-04-03 13:32:28	12.0
153	2021-04-03 13:52:28	8.5
154	2021-04-03 14:12:28	11.5
155	2021-04-03 14:32:28	10.5
156	2021-04-03 14:52:28	14.5
157	2021-04-03 15:12:28	15.0
158	2021-04-03 15:32:28	17.0
159	2021-04-03 15:52:28	13.0
160	2021-04-03 16:12:28	15.0
161	2021-04-03 16:32:28	11.0
162	2021-04-03 16:52:28	11.5
163	2021-04-03 17:12:28	14.0
164	2021-04-03 17:32:28	11.0
165	2021-04-03 17:52:28	7.5
166	2021-04-03 18:12:28	7.0
167	2021-04-03 18:32:28	7.0
168	2021-04-03 18:52:28	6.5
169	2021-04-03 19:12:28	6.5
170	2021-04-03 19:32:28	6.0
171	2021-04-03 19:52:28	6.0
172	2021-04-03 20:12:28	6.0
173	2021-04-03 20:32:28	5.5
174	2021-04-03 20:52:28	5.5
175	2021-04-03 21:12:28	5.0
176	2021-04-03 21:32:28	5.0
177	2021-04-03 21:52:28	5.0
178	2021-04-03 22:12:28	4.5
179	2021-04-03 22:32:28	4.5
180	2021-04-03 22:52:28	4.0
181	2021-04-03 23:12:28	4.0
182	2021-04-03 23:32:28	4.5
183	2021-04-03 23:52:28	4.5
184	2021-04-04 00:12:28	4.5
185	2021-04-04 00:32:28	4.0
186	2021-04-04 00:52:28	2.5
187	2021-04-04 01:12:28	2.0
188	2021-04-04 01:32:28	2.5
189	2021-04-04 01:52:28	2.0
190	2021-04-04 02:12:28	2.0
191	2021-04-04 02:32:28	2.5
192	2021-04-04 02:52:28	2.5
193	2021-04-04 03:12:28	2.5
194	2021-04-04 03:32:28	3.0
195	2021-04-04 03:52:28	3.0
196	2021-04-04 04:12:28	3.0
197	2021-04-04 04:32:28	3.0
198	2021-04-04 04:52:28	3.0
199	2021-04-04 05:12:28	3.0
200	2021-04-04 05:32:28	3.0
201	2021-04-04 05:52:28	3.0
202	2021-04-04 06:12:28	3.0
203	2021-04-04 06:32:28	3.0
204	2021-04-04 06:52:28	3.5
205	2021-04-04 07:12:28	3.5
206	2021-04-04 07:32:28	4.0
207	2021-04-04 07:52:28	4.5
208	2021-04-04 08:12:28	5.0
209	2021-04-04 08:32:28	5.0
210	2021-04-04 08:52:28	8.0
211	2021-04-04 09:12:28	9.5
212	2021-04-04 09:32:28	11.0
213	2021-04-04 09:52:28	12.0
214	2021-04-04 10:12:28	8.5
215	2021-04-04 10:32:28	12.5
216	2021-04-04 10:52:28	9.5
217	2021-04-04 11:12:28	9.0
218	2021-04-04 11:32:28	9.5
219	2021-04-04 11:52:28	10.5
220	2021-04-04 12:12:28	11.0
221	2021-04-04 12:32:28	15.0
222	2021-04-04 12:52:28	14.5
223	2021-04-04 13:12:28	15.5
224	2021-04-04 13:32:28	12.5
225	2021-04-04 13:52:28	12.0
226	2021-04-04 14:12:28	10.0
227	2021-04-04 14:32:28	11.0
228	2021-04-04 14:52:28	12.5
229	2021-04-04 15:12:28	17.5
230	2021-04-04 15:32:28	14.5
231	2021-04-04 15:52:28	13.0
232	2021-04-04 16:12:28	11.5
233	2021-04-04 16:32:28	16.0
234	2021-04-04 16:52:28	15.5
235	2021-04-04 17:12:28	11.0
236	2021-04-04 17:32:28	10.5
237	2021-04-04 17:52:28	11.0
238	2021-04-04 18:12:28	9.5
239	2021-04-04 18:32:28	13.5
240	2021-04-04 18:52:28	11.5
241	2021-04-04 19:12:28	9.5
242	2021-04-04 19:32:28	5.5
243	2021-04-04 19:52:28	3.5
244	2021-04-04 20:12:28	2.0
245	2021-04-04 20:32:28	2.0
246	2021-04-04 20:52:28	1.5
247	2021-04-04 21:12:28	0.5
248	2021-04-04 21:32:28	0.0
249	2021-04-04 21:52:28	0.0
250	2021-04-04 22:12:28	-1.0
251	2021-04-04 22:32:28	-1.5
252	2021-04-04 22:52:28	-2.0
253	2021-04-04 23:12:28	-2.0
254	2021-04-04 23:32:28	-2.0
255	2021-04-04 23:52:28	-2.0
256	2021-04-05 00:12:28	-2.0
257	2021-04-05 00:32:28	-2.5
258	2021-04-05 00:52:28	-2.5
259	2021-04-05 01:12:28	-2.5
260	2021-04-05 01:32:28	-3.0
261	2021-04-05 01:52:28	-3.5
262	2021-04-05 02:12:28	-2.5
263	2021-04-05 02:32:28	-3.0
264	2021-04-05 02:52:28	-3.0
265	2021-04-05 03:12:28	-2.5
266	2021-04-05 03:32:28	-2.5
267	2021-04-05 03:52:28	-2.0
268	2021-04-05 04:12:28	-3.0
269	2021-04-05 04:32:28	-3.5
270	2021-04-05 04:52:28	-3.0
271	2021-04-05 05:12:28	-3.0
272	2021-04-05 05:32:28	-3.5
273	2021-04-05 05:52:28	-3.5
274	2021-04-05 06:12:28	-4.0
275	2021-04-05 06:32:28	-4.0
276	2021-04-05 06:52:28	-2.0
277	2021-04-05 07:12:28	0.0
278	2021-04-05 07:32:28	1.5
279	2021-04-05 07:52:28	3.5
280	2021-04-05 08:12:28	6.0
281	2021-04-05 08:32:28	8.0
282	2021-04-05 08:52:28	9.5
283	2021-04-05 09:12:28	11.5
284	2021-04-05 09:32:28	14.0
285	2021-04-05 09:52:28	15.5
286	2021-04-05 10:12:28	17.0
287	2021-04-05 10:32:28	18.0
288	2021-04-05 10:52:28	19.0
289	2021-04-05 11:12:28	18.5
290	2021-04-05 11:32:28	19.5
291	2021-04-05 11:52:28	19.0
292	2021-04-05 12:12:28	20.5
293	2021-04-05 12:32:28	20.5
294	2021-04-05 12:52:28	21.5
295	2021-04-05 13:12:28	21.5
296	2021-04-05 13:32:28	22.5
297	2021-04-05 13:52:28	22.5
298	2021-04-05 14:12:28	24.0
299	2021-04-05 14:32:28	22.5
300	2021-04-05 14:52:28	23.0
301	2021-04-05 15:12:28	23.0
302	2021-04-05 15:32:28	21.5
303	2021-04-05 15:52:28	20.5
304	2021-04-05 16:12:28	20.0
305	2021-04-05 16:32:28	18.5
306	2021-04-05 16:52:28	18.5
307	2021-04-05 17:12:28	17.5
308	2021-04-05 17:32:28	17.0
309	2021-04-05 17:52:28	16.5
310	2021-04-05 18:12:28	15.5
311	2021-04-05 18:32:28	14.0
312	2021-04-05 18:52:28	13.5
313	2021-04-05 19:12:28	13.0
314	2021-04-05 19:32:28	13.0
315	2021-04-05 19:52:28	13.0
316	2021-04-05 20:12:28	12.5
317	2021-04-05 20:32:28	13.5
318	2021-04-05 20:52:28	14.5
319	2021-04-05 21:12:28	13.0
320	2021-04-05 21:32:28	12.0
321	2021-04-05 21:52:28	11.0
322	2021-04-05 22:12:28	11.0
323	2021-04-05 22:32:28	11.0
324	2021-04-05 22:52:28	10.0
325	2021-04-05 23:12:28	5.0
326	2021-04-05 23:32:28	4.0
327	2021-04-05 23:52:28	4.0
328	2021-04-06 00:12:28	3.0
329	2021-04-06 00:32:28	3.0
330	2021-04-06 00:52:28	2.5
331	2021-04-06 01:12:28	2.5
332	2021-04-06 01:32:28	2.0
333	2021-04-06 01:52:28	1.5
334	2021-04-06 02:12:28	2.0
335	2021-04-06 02:32:28	2.0
336	2021-04-06 02:52:28	2.0
337	2021-04-06 03:12:28	1.5
338	2021-04-06 03:32:28	1.5
339	2021-04-06 03:52:28	1.5
340	2021-04-06 04:12:28	1.5
341	2021-04-06 04:32:28	1.5
342	2021-04-06 04:52:28	1.5
343	2021-04-06 05:12:28	1.5
344	2021-04-06 05:32:28	1.0
345	2021-04-06 05:52:28	1.0
346	2021-04-06 06:12:28	1.0
347	2021-04-06 06:32:28	1.0
348	2021-04-06 06:52:28	0.5
349	2021-04-06 07:12:28	1.0
350	2021-04-06 07:32:28	1.5
351	2021-04-06 07:52:28	2.0
352	2021-04-06 08:12:28	2.0
353	2021-04-06 08:32:28	2.0
354	2021-04-06 08:52:28	3.0
355	2021-04-06 09:12:28	4.5
356	2021-04-06 09:32:28	5.5
357	2021-04-06 09:52:28	6.5
358	2021-04-06 10:12:28	5.0
359	2021-04-06 10:32:28	5.5
360	2021-04-06 10:52:28	5.5
361	2021-04-06 11:12:28	7.5
362	2021-04-06 11:32:28	8.0
363	2021-04-06 11:52:28	6.5
364	2021-04-06 12:12:28	8.0
365	2021-04-06 12:32:28	6.5
366	2021-04-06 12:52:28	6.5
367	2021-04-06 13:12:28	6.0
368	2021-04-06 13:32:28	5.5
369	2021-04-06 13:52:28	5.0
370	2021-04-06 14:12:28	6.0
371	2021-04-06 14:32:28	6.0
372	2021-04-06 14:52:28	8.0
373	2021-04-06 15:12:28	5.0
374	2021-04-06 15:32:28	3.5
375	2021-04-06 15:52:28	3.0
376	2021-04-06 16:12:28	10.0
377	2021-04-06 16:32:28	10.0
378	2021-04-06 16:52:28	10.5
379	2021-04-06 17:12:28	5.5
380	2021-04-06 17:32:28	9.0
381	2021-04-06 17:52:28	10.0
382	2021-04-06 18:12:28	8.0
383	2021-04-06 18:32:28	5.5
384	2021-04-06 18:52:28	6.5
385	2021-04-06 19:12:28	5.0
386	2021-04-06 19:32:28	3.0
387	2021-04-06 19:52:28	1.5
388	2021-04-06 20:12:28	1.5
389	2021-04-06 20:32:28	0.5
390	2021-04-06 20:52:28	0.5
391	2021-04-06 21:12:28	0.0
392	2021-04-06 21:32:28	-0.5
393	2021-04-06 21:52:28	-0.5
394	2021-04-06 22:12:28	-1.0
395	2021-04-06 22:32:28	-1.0
396	2021-04-06 22:52:28	-1.0
397	2021-04-06 23:12:28	-0.5
398	2021-04-06 23:32:28	-1.0
399	2021-04-06 23:52:28	-0.5
400	2021-04-07 00:12:28	-0.5
401	2021-04-07 00:32:28	-0.5
402	2021-04-07 00:52:28	-1.0
403	2021-04-07 01:12:28	-1.5
404	2021-04-07 01:32:28	-2.5
405	2021-04-07 01:52:28	-3.0
406	2021-04-07 02:12:28	-2.5
407	2021-04-07 02:32:28	-2.0
408	2021-04-07 02:52:28	-2.0
409	2021-04-07 03:12:28	-1.5
410	2021-04-07 03:32:28	-1.5
411	2021-04-07 03:52:28	-1.5
412	2021-04-07 04:12:28	-1.5
413	2021-04-07 04:32:28	-1.0
414	2021-04-07 04:52:28	-0.5
415	2021-04-07 05:12:28	-1.0
416	2021-04-07 05:32:28	-1.0
417	2021-04-07 05:52:28	-1.0
418	2021-04-07 06:12:28	-1.5
419	2021-04-07 06:32:28	-0.5
420	2021-04-07 06:52:28	0.0
421	2021-04-07 07:12:28	2.0
422	2021-04-07 07:32:28	1.0
423	2021-04-07 07:52:28	4.0
424	2021-04-07 08:12:28	6.0
425	2021-04-07 08:32:28	6.5
426	2021-04-07 08:52:28	7.0
427	2021-04-07 09:12:28	7.0
428	2021-04-07 09:32:28	7.0
429	2021-04-07 09:52:28	7.0
430	2021-04-07 10:12:28	7.0
431	2021-04-07 10:32:28	8.0
432	2021-04-07 10:52:28	9.5
433	2021-04-07 11:12:28	11.0
434	2021-04-07 11:32:28	10.5
435	2021-04-07 11:52:28	9.0
436	2021-04-07 12:12:28	7.5
437	2021-04-07 12:32:28	7.5
438	2021-04-07 12:52:28	9.0
439	2021-04-07 13:12:28	9.0
440	2021-04-07 13:32:28	8.5
441	2021-04-07 13:52:28	5.5
442	2021-04-07 14:12:28	10.5
443	2021-04-07 14:32:28	13.5
444	2021-04-07 14:52:28	8.0
445	2021-04-07 15:12:28	9.0
446	2021-04-07 15:32:28	12.0
447	2021-04-07 15:52:28	7.0
448	2021-04-07 16:12:28	4.0
449	2021-04-07 16:32:28	3.5
450	2021-04-07 16:52:28	3.0
451	2021-04-07 17:12:28	5.0
452	2021-04-07 17:32:28	1.5
453	2021-04-07 17:52:28	0.5
454	2021-04-07 18:12:28	0.5
455	2021-04-07 18:32:28	3.0
456	2021-04-07 18:52:28	2.5
457	2021-04-07 19:12:28	1.0
458	2021-04-07 19:32:28	0.5
459	2021-04-07 19:52:28	0.5
460	2021-04-07 20:12:28	0.0
461	2021-04-07 20:32:28	0.0
462	2021-04-07 20:52:28	0.5
463	2021-04-07 21:12:28	0.5
464	2021-04-07 21:32:28	0.5
465	2021-04-07 21:52:28	0.5
466	2021-04-07 22:12:28	0.5
467	2021-04-07 22:32:28	0.0
468	2021-04-07 22:52:28	0.0
469	2021-04-07 23:12:28	0.5
470	2021-04-07 23:32:28	0.5
471	2021-04-07 23:52:28	1.0
472	2021-04-08 00:12:28	0.5
473	2021-04-08 00:32:28	1.0
474	2021-04-08 00:52:28	1.5
475	2021-04-08 01:12:28	1.0
476	2021-04-08 01:32:28	1.0
477	2021-04-08 01:52:28	1.5
478	2021-04-08 02:12:28	1.5
479	2021-04-08 02:32:28	1.5
480	2021-04-08 02:52:28	1.5
481	2021-04-08 03:12:28	1.5
482	2021-04-08 03:32:28	1.5
483	2021-04-08 03:52:28	1.5
484	2021-04-08 04:12:28	2.0
485	2021-04-08 04:32:28	2.0
486	2021-04-08 04:52:28	2.0
487	2021-04-08 05:12:28	2.0
488	2021-04-08 05:32:28	1.5
489	2021-04-08 05:52:28	1.5
490	2021-04-08 06:12:28	1.5
491	2021-04-08 06:32:28	2.0
492	2021-04-08 06:52:28	2.0
493	2021-04-08 07:12:28	2.5
494	2021-04-08 07:32:28	3.0
495	2021-04-08 07:52:28	3.5
496	2021-04-08 08:12:28	5.5
497	2021-04-08 08:32:28	6.0
498	2021-04-08 08:52:28	6.5
499	2021-04-08 09:12:28	8.0
500	2021-04-08 09:32:28	9.0
501	2021-04-08 09:52:28	9.0
502	2021-04-08 10:12:28	8.5
503	2021-04-08 10:32:28	6.5
504	2021-04-08 10:52:28	8.0
505	2021-04-08 11:12:28	9.5
506	2021-04-08 11:32:28	9.5
507	2021-04-08 11:52:28	9.5
508	2021-04-08 12:12:28	9.0
509	2021-04-08 12:32:28	10.0
510	2021-04-08 12:52:28	11.5
511	2021-04-08 13:12:28	13.0
512	2021-04-08 13:32:28	13.5
513	2021-04-08 13:52:28	11.5
514	2021-04-08 14:12:28	14.5
515	2021-04-08 14:32:28	13.0
516	2021-04-08 14:52:28	13.5
517	2021-04-08 15:12:28	11.5
518	2021-04-08 15:32:28	12.0
519	2021-04-08 15:52:28	12.5
520	2021-04-08 16:12:28	14.5
1	2021-04-11 11:21:36	19.0
2	2021-04-11 11:41:36	19.5
3	2021-04-11 12:01:36	18.5
4	2021-04-11 12:21:36	17.5
5	2021-04-11 12:41:36	18.0
6	2021-04-11 13:01:36	19.0
7	2021-04-11 13:21:36	18.5
8	2021-04-11 13:41:36	20.0
9	2021-04-11 14:01:36	18.5
10	2021-04-11 14:21:36	19.5
11	2021-04-11 14:41:36	22.5
12	2021-04-11 15:01:36	21.0
13	2021-04-11 15:21:36	20.5
14	2021-04-11 15:41:36	21.0
15	2021-04-11 16:01:36	21.0
16	2021-04-11 16:21:36	20.5
17	2021-04-11 16:41:36	18.0
18	2021-04-11 17:01:36	17.5
19	2021-04-11 17:21:36	17.5
20	2021-04-11 17:41:36	17.5
21	2021-04-11 18:01:36	17.0
22	2021-04-11 18:21:36	18.0
23	2021-04-11 18:41:36	16.0
24	2021-04-11 19:01:36	15.5
25	2021-04-11 19:21:36	15.0
26	2021-04-11 19:41:36	14.5
27	2021-04-11 20:01:36	14.0
28	2021-04-11 20:21:36	13.5
29	2021-04-11 20:41:36	13.0
30	2021-04-11 21:01:36	13.0
31	2021-04-11 21:21:36	12.5
32	2021-04-11 21:41:36	12.0
33	2021-04-11 22:01:36	11.5
34	2021-04-11 22:21:36	11.0
35	2021-04-11 22:41:36	11.0
36	2021-04-11 23:01:36	10.0
37	2021-04-11 23:21:36	9.5
38	2021-04-11 23:41:36	9.0
39	2021-04-12 00:01:36	9.0
40	2021-04-12 00:21:36	9.0
41	2021-04-12 00:41:36	8.5
42	2021-04-12 01:01:36	8.0
43	2021-04-12 01:21:36	8.0
44	2021-04-12 01:41:36	7.5
45	2021-04-12 02:01:36	7.5
46	2021-04-12 02:21:36	7.0
47	2021-04-12 02:41:36	6.0
48	2021-04-12 03:01:36	5.0
49	2021-04-12 03:21:36	4.5
50	2021-04-12 03:41:36	4.5
51	2021-04-12 04:01:36	4.0
52	2021-04-12 04:21:36	3.5
53	2021-04-12 04:41:36	3.0
54	2021-04-12 05:01:36	2.5
55	2021-04-12 05:21:36	3.0
56	2021-04-12 05:41:36	3.5
57	2021-04-12 06:01:36	2.5
58	2021-04-12 06:21:36	3.5
59	2021-04-12 06:41:36	6.0
60	2021-04-12 07:01:36	7.5
61	2021-04-12 07:21:36	8.0
62	2021-04-12 07:41:36	6.0
63	2021-04-12 08:01:36	8.0
64	2021-04-12 08:21:36	12.0
65	2021-04-12 08:41:36	15.5
66	2021-04-12 09:01:36	16.5
67	2021-04-12 09:21:36	18.0
68	2021-04-12 09:41:36	18.5
69	2021-04-12 10:01:36	19.5
70	2021-04-12 10:21:36	19.0
71	2021-04-12 10:41:36	21.5
72	2021-04-12 11:01:36	21.5
73	2021-04-12 11:21:36	21.0
74	2021-04-12 11:41:36	21.0
75	2021-04-12 12:01:36	22.0
76	2021-04-12 12:21:36	21.5
77	2021-04-12 12:41:36	22.5
78	2021-04-12 13:01:36	22.5
79	2021-04-12 13:21:36	22.0
80	2021-04-12 13:41:36	22.5
81	2021-04-12 14:01:36	20.0
82	2021-04-12 14:21:36	20.0
83	2021-04-12 14:41:36	19.0
84	2021-04-12 15:01:36	17.0
85	2021-04-12 15:21:36	16.0
86	2021-04-12 15:41:36	14.0
87	2021-04-12 16:01:36	12.0
88	2021-04-12 16:21:36	11.0
89	2021-04-12 16:41:36	9.5
90	2021-04-12 17:01:36	8.0
91	2021-04-12 17:21:36	7.0
92	2021-04-12 17:41:36	6.0
93	2021-04-12 18:01:36	5.0
94	2021-04-12 18:21:36	4.5
95	2021-04-12 18:41:36	4.0
96	2021-04-12 19:01:36	4.0
97	2021-04-12 19:21:36	3.5
98	2021-04-12 19:41:36	3.5
99	2021-04-12 20:01:36	3.0
100	2021-04-12 20:21:36	3.0
101	2021-04-12 20:41:36	3.0
102	2021-04-12 21:01:36	3.0
103	2021-04-12 21:21:36	3.0
104	2021-04-12 21:41:36	3.0
105	2021-04-12 22:01:36	3.5
106	2021-04-12 22:21:36	3.5
107	2021-04-12 22:41:36	3.5
108	2021-04-12 23:01:36	3.5
109	2021-04-12 23:21:36	3.5
110	2021-04-12 23:41:36	3.5
111	2021-04-13 00:01:36	3.0
112	2021-04-13 00:21:36	3.0
113	2021-04-13 00:41:36	3.0
114	2021-04-13 01:01:36	3.0
115	2021-04-13 01:21:36	3.0
116	2021-04-13 01:41:36	3.0
117	2021-04-13 02:01:36	3.0
118	2021-04-13 02:21:36	3.0
119	2021-04-13 02:41:36	3.0
120	2021-04-13 03:01:36	3.0
121	2021-04-13 03:21:36	3.0
122	2021-04-13 03:41:36	3.0
123	2021-04-13 04:01:36	3.5
124	2021-04-13 04:21:36	3.5
125	2021-04-13 04:41:36	3.0
126	2021-04-13 05:01:36	3.0
127	2021-04-13 05:21:36	3.0
128	2021-04-13 05:41:36	3.0
129	2021-04-13 06:01:36	3.0
130	2021-04-13 06:21:36	2.5
131	2021-04-13 06:41:36	2.5
132	2021-04-13 07:01:36	3.0
133	2021-04-13 07:21:36	3.0
134	2021-04-13 07:41:36	3.0
135	2021-04-13 08:01:36	3.5
136	2021-04-13 08:21:36	3.5
137	2021-04-13 08:41:36	3.5
138	2021-04-13 09:01:36	3.5
139	2021-04-13 09:21:36	4.0
140	2021-04-13 09:41:36	3.5
141	2021-04-13 10:01:36	3.5
142	2021-04-13 10:21:36	3.5
143	2021-04-13 10:41:36	4.0
144	2021-04-13 11:01:36	4.0
145	2021-04-13 11:21:36	4.0
146	2021-04-13 11:41:36	4.0
147	2021-04-13 12:01:36	4.5
148	2021-04-13 12:21:36	4.5
149	2021-04-13 12:41:36	4.5
150	2021-04-13 13:01:36	4.5
151	2021-04-13 13:21:36	4.5
152	2021-04-13 13:41:36	5.0
153	2021-04-13 14:01:36	4.5
154	2021-04-13 14:21:36	4.5
155	2021-04-13 14:41:36	4.0
156	2021-04-13 15:01:36	4.0
157	2021-04-13 15:21:36	4.0
158	2021-04-13 15:41:36	3.5
159	2021-04-13 16:01:36	3.5
160	2021-04-13 16:21:36	3.5
161	2021-04-13 16:41:36	3.5
162	2021-04-13 17:01:36	3.5
163	2021-04-13 17:21:36	3.0
164	2021-04-13 17:41:36	3.0
165	2021-04-13 18:01:36	3.0
166	2021-04-13 18:21:36	3.0
167	2021-04-13 18:41:36	2.5
168	2021-04-13 19:01:36	2.5
169	2021-04-13 19:21:36	2.5
170	2021-04-13 19:41:36	2.5
171	2021-04-13 20:01:36	2.0
172	2021-04-13 20:21:36	2.0
173	2021-04-13 20:41:36	2.0
174	2021-04-13 21:01:36	2.0
175	2021-04-13 21:21:36	1.5
176	2021-04-13 21:41:36	2.0
177	2021-04-13 22:01:36	2.0
178	2021-04-13 22:21:36	2.5
179	2021-04-13 22:41:36	2.5
180	2021-04-13 23:01:36	2.5
181	2021-04-13 23:21:36	2.5
182	2021-04-13 23:41:36	2.5
183	2021-04-14 00:01:36	2.5
184	2021-04-14 00:21:36	2.5
185	2021-04-14 00:41:36	2.0
186	2021-04-14 01:01:36	2.0
187	2021-04-14 01:21:36	2.0
188	2021-04-14 01:41:36	2.0
189	2021-04-14 02:01:36	2.0
190	2021-04-14 02:21:36	2.0
191	2021-04-14 02:41:36	2.0
192	2021-04-14 03:01:36	2.5
193	2021-04-14 03:21:36	2.0
194	2021-04-14 03:41:36	2.5
195	2021-04-14 04:01:36	2.5
196	2021-04-14 04:21:36	2.5
197	2021-04-14 04:41:36	2.5
198	2021-04-14 05:01:36	2.5
199	2021-04-14 05:21:36	2.5
200	2021-04-14 05:41:36	2.5
201	2021-04-14 06:01:36	2.5
202	2021-04-14 06:21:36	2.5
203	2021-04-14 06:41:36	2.5
204	2021-04-14 07:01:36	2.5
205	2021-04-14 07:21:36	3.0
206	2021-04-14 07:41:36	4.0
207	2021-04-14 08:01:36	4.5
208	2021-04-14 08:21:36	5.5
209	2021-04-14 08:41:36	5.0
210	2021-04-14 09:01:36	5.5
211	2021-04-14 09:21:36	6.5
212	2021-04-14 09:41:36	7.5
213	2021-04-14 10:01:36	8.5
214	2021-04-14 10:21:36	8.5
215	2021-04-14 10:41:36	7.5
216	2021-04-14 11:01:36	8.0
217	2021-04-14 11:21:36	8.0
218	2021-04-14 11:41:36	7.5
219	2021-04-14 12:01:36	6.0
220	2021-04-14 12:21:36	8.0
221	2021-04-14 12:41:36	8.5
222	2021-04-14 13:01:36	7.0
223	2021-04-14 13:21:36	6.5
224	2021-04-14 13:41:36	8.5
225	2021-04-14 14:01:36	8.0
226	2021-04-14 14:21:36	7.5
227	2021-04-14 14:41:36	7.5
228	2021-04-14 15:01:36	10.0
229	2021-04-14 15:21:36	9.0
230	2021-04-14 15:41:36	9.0
231	2021-04-14 16:01:36	8.5
232	2021-04-14 16:21:36	8.0
233	2021-04-14 16:41:36	10.5
234	2021-04-14 17:01:36	9.5
235	2021-04-14 17:21:36	8.5
236	2021-04-14 17:41:36	8.0
237	2021-04-14 18:01:36	7.5
238	2021-04-14 18:21:36	7.0
239	2021-04-14 18:41:36	6.5
240	2021-04-14 19:01:36	6.0
241	2021-04-14 19:21:36	5.5
242	2021-04-14 19:41:36	5.5
243	2021-04-14 20:01:36	5.0
244	2021-04-14 20:21:36	5.0
245	2021-04-14 20:41:36	4.5
246	2021-04-14 21:01:36	4.0
247	2021-04-14 21:21:36	4.0
248	2021-04-14 21:41:36	4.0
249	2021-04-14 22:01:36	4.0
250	2021-04-14 22:21:36	4.0
251	2021-04-14 22:41:36	4.0
252	2021-04-14 23:01:36	4.0
253	2021-04-14 23:21:36	4.0
254	2021-04-14 23:41:36	4.0
255	2021-04-15 00:01:36	4.0
256	2021-04-15 00:21:36	3.5
257	2021-04-15 00:41:36	3.5
258	2021-04-15 01:01:36	3.0
259	2021-04-15 01:21:36	2.5
260	2021-04-15 01:41:36	2.0
261	2021-04-15 02:01:36	2.0
262	2021-04-15 02:21:36	2.0
263	2021-04-15 02:41:36	2.0
264	2021-04-15 03:01:36	2.0
265	2021-04-15 03:21:36	2.0
266	2021-04-15 03:41:36	2.0
267	2021-04-15 04:01:36	2.0
268	2021-04-15 04:21:36	2.0
269	2021-04-15 04:41:36	1.5
270	2021-04-15 05:01:36	1.5
271	2021-04-15 05:21:36	1.5
272	2021-04-15 05:41:36	1.0
273	2021-04-15 06:01:36	1.0
274	2021-04-15 06:21:36	1.5
275	2021-04-15 06:41:36	1.5
276	2021-04-15 07:01:36	2.5
277	2021-04-15 07:21:36	4.0
278	2021-04-15 07:41:36	4.5
279	2021-04-15 08:01:36	5.0
280	2021-04-15 08:21:36	5.0
281	2021-04-15 08:41:36	6.5
282	2021-04-15 09:01:36	6.5
283	2021-04-15 09:21:36	7.5
284	2021-04-15 09:41:36	7.0
285	2021-04-15 10:01:36	7.5
286	2021-04-15 10:21:36	8.0
287	2021-04-15 10:41:36	8.5
288	2021-04-15 11:01:36	7.0
289	2021-04-15 11:21:36	7.5
290	2021-04-15 11:41:36	7.0
291	2021-04-15 12:01:36	7.0
292	2021-04-15 12:21:36	6.5
293	2021-04-15 12:41:36	6.0
294	2021-04-15 13:01:36	8.5
295	2021-04-15 13:21:36	9.0
296	2021-04-15 13:41:36	9.5
297	2021-04-15 14:01:36	8.0
298	2021-04-15 14:21:36	8.0
299	2021-04-15 14:41:36	8.5
300	2021-04-15 15:01:36	8.0
301	2021-04-15 15:21:36	8.5
302	2021-04-15 15:41:36	8.5
303	2021-04-15 16:01:36	6.5
304	2021-04-15 16:21:36	7.5
305	2021-04-15 16:41:36	7.5
306	2021-04-15 17:01:36	7.5
307	2021-04-15 17:21:36	7.0
308	2021-04-15 17:41:36	7.5
309	2021-04-15 18:01:36	6.0
310	2021-04-15 18:21:36	5.5
311	2021-04-15 18:41:36	5.0
312	2021-04-15 19:01:36	4.5
313	2021-04-15 19:21:36	4.0
314	2021-04-15 19:41:36	4.0
315	2021-04-15 20:01:36	3.5
316	2021-04-15 20:21:36	3.0
317	2021-04-15 20:41:36	3.0
318	2021-04-15 21:01:36	2.5
319	2021-04-15 21:21:36	2.5
320	2021-04-15 21:41:36	2.0
321	2021-04-15 22:01:36	2.0
322	2021-04-15 22:21:36	2.5
323	2021-04-15 22:41:36	2.5
324	2021-04-15 23:01:36	2.5
325	2021-04-15 23:21:36	2.5
326	2021-04-15 23:41:36	2.0
327	2021-04-16 00:01:36	1.5
328	2021-04-16 00:21:36	1.5
329	2021-04-16 00:41:36	1.5
330	2021-04-16 01:01:36	2.0
331	2021-04-16 01:21:36	1.5
332	2021-04-16 01:41:36	1.5
333	2021-04-16 02:01:36	2.0
334	2021-04-16 02:21:36	2.0
335	2021-04-16 02:41:36	2.5
336	2021-04-16 03:01:36	2.5
337	2021-04-16 03:21:36	2.5
338	2021-04-16 03:41:36	2.5
339	2021-04-16 04:01:36	2.5
340	2021-04-16 04:21:36	2.5
341	2021-04-16 04:41:36	2.0
342	2021-04-16 05:01:36	2.0
343	2021-04-16 05:21:36	2.0
344	2021-04-16 05:41:36	2.0
345	2021-04-16 06:01:36	2.0
346	2021-04-16 06:21:36	1.5
347	2021-04-16 06:41:36	2.0
348	2021-04-16 07:01:36	2.5
349	2021-04-16 07:21:36	3.0
350	2021-04-16 07:41:36	3.5
351	2021-04-16 08:01:36	4.0
352	2021-04-16 08:21:36	4.5
353	2021-04-16 08:41:36	5.0
354	2021-04-16 09:01:36	5.0
355	2021-04-16 09:21:36	5.0
356	2021-04-16 09:41:36	5.0
357	2021-04-16 10:01:36	5.5
358	2021-04-16 10:21:36	6.0
359	2021-04-16 10:41:36	6.0
360	2021-04-16 11:01:36	6.5
361	2021-04-16 11:21:36	6.5
362	2021-04-16 11:41:36	7.0
363	2021-04-16 12:01:36	6.5
364	2021-04-16 12:21:36	7.0
365	2021-04-16 12:41:36	8.0
366	2021-04-16 13:01:36	8.0
367	2021-04-16 13:21:36	8.0
368	2021-04-16 13:41:36	7.5
369	2021-04-16 14:01:36	8.0
370	2021-04-16 14:21:36	7.5
371	2021-04-16 14:41:36	7.5
372	2021-04-16 15:01:36	8.0
373	2021-04-16 15:21:36	10.0
374	2021-04-16 15:41:36	11.0
375	2021-04-16 16:01:36	11.0
376	2021-04-16 16:21:36	11.0
377	2021-04-16 16:41:36	10.0
378	2021-04-16 17:01:36	10.0
379	2021-04-16 17:21:36	10.0
380	2021-04-16 17:41:36	9.5
381	2021-04-16 18:01:36	8.5
382	2021-04-16 18:21:36	7.5
383	2021-04-16 18:41:36	7.0
384	2021-04-16 19:01:36	7.0
385	2021-04-16 19:21:36	6.5
386	2021-04-16 19:41:36	6.5
387	2021-04-16 20:01:36	6.5
388	2021-04-16 20:21:36	6.5
389	2021-04-16 20:41:36	6.0
390	2021-04-16 21:01:36	6.0
391	2021-04-16 21:21:36	5.5
392	2021-04-16 21:41:36	5.5
393	2021-04-16 22:01:36	5.0
394	2021-04-16 22:21:36	5.5
395	2021-04-16 22:41:36	5.0
396	2021-04-16 23:01:36	5.0
397	2021-04-16 23:21:36	5.0
398	2021-04-16 23:41:36	5.0
399	2021-04-17 00:01:36	5.0
400	2021-04-17 00:21:36	5.0
401	2021-04-17 00:41:36	4.5
402	2021-04-17 01:01:36	4.5
403	2021-04-17 01:21:36	4.5
404	2021-04-17 01:41:36	4.0
405	2021-04-17 02:01:36	4.0
406	2021-04-17 02:21:36	4.5
407	2021-04-17 02:41:36	4.5
408	2021-04-17 03:01:36	4.5
409	2021-04-17 03:21:36	4.5
410	2021-04-17 03:41:36	4.5
411	2021-04-17 04:01:36	4.5
412	2021-04-17 04:21:36	4.5
413	2021-04-17 04:41:36	4.5
414	2021-04-17 05:01:36	4.5
415	2021-04-17 05:21:36	4.5
416	2021-04-17 05:41:36	4.5
417	2021-04-17 06:01:36	4.5
418	2021-04-17 06:21:36	4.5
419	2021-04-17 06:41:36	4.5
420	2021-04-17 07:01:36	4.5
421	2021-04-17 07:21:36	5.0
422	2021-04-17 07:41:36	5.5
423	2021-04-17 08:01:36	5.5
424	2021-04-17 08:21:36	6.0
425	2021-04-17 08:41:36	6.5
426	2021-04-17 09:01:36	7.0
427	2021-04-17 09:21:36	8.0
428	2021-04-17 09:41:36	8.0
429	2021-04-17 10:01:36	8.5
430	2021-04-17 10:21:36	9.0
431	2021-04-17 10:41:36	9.0
432	2021-04-17 11:01:36	10.0
433	2021-04-17 11:21:36	10.5
434	2021-04-17 11:41:36	10.5
435	2021-04-17 12:01:36	11.0
436	2021-04-17 12:21:36	10.5
437	2021-04-17 12:41:36	11.0
438	2021-04-17 13:01:36	11.0
439	2021-04-17 13:21:36	10.5
440	2021-04-17 13:41:36	11.5
441	2021-04-17 14:01:36	11.0
442	2021-04-17 14:21:36	11.0
443	2021-04-17 14:41:36	10.0
444	2021-04-17 15:01:36	11.0
445	2021-04-17 15:21:36	11.5
446	2021-04-17 15:41:36	10.5
447	2021-04-17 16:01:36	10.5
448	2021-04-17 16:21:36	10.5
449	2021-04-17 16:41:36	10.0
450	2021-04-17 17:01:36	9.5
451	2021-04-17 17:21:36	8.5
452	2021-04-17 17:41:36	9.0
453	2021-04-17 18:01:36	9.5
454	2021-04-17 18:21:36	8.5
455	2021-04-17 18:41:36	8.0
456	2021-04-17 19:01:36	7.5
457	2021-04-17 19:21:36	7.0
458	2021-04-17 19:41:36	7.0
459	2021-04-17 20:01:36	6.5
460	2021-04-17 20:21:36	6.5
461	2021-04-17 20:41:36	6.5
462	2021-04-17 21:01:36	6.5
463	2021-04-17 21:21:36	6.0
464	2021-04-17 21:41:36	6.0
465	2021-04-17 22:01:36	6.0
466	2021-04-17 22:21:36	5.5
467	2021-04-17 22:41:36	5.5
468	2021-04-17 23:01:36	5.5
469	2021-04-17 23:21:36	5.5
470	2021-04-17 23:41:36	5.5
471	2021-04-18 00:01:36	5.5
472	2021-04-18 00:21:36	5.5
473	2021-04-18 00:41:36	5.5
474	2021-04-18 01:01:36	5.5
475	2021-04-18 01:21:36	5.0
476	2021-04-18 01:41:36	5.0
477	2021-04-18 02:01:36	5.0
478	2021-04-18 02:21:36	5.0
479	2021-04-18 02:41:36	5.0
480	2021-04-18 03:01:36	5.0
481	2021-04-18 03:21:36	5.0
482	2021-04-18 03:41:36	5.0
483	2021-04-18 04:01:36	5.0
484	2021-04-18 04:21:36	5.0
485	2021-04-18 04:41:36	5.0
486	2021-04-18 05:01:36	5.0
487	2021-04-18 05:21:36	5.0
488	2021-04-18 05:41:36	5.0
489	2021-04-18 06:01:36	5.0
490	2021-04-18 06:21:36	5.0
491	2021-04-18 06:41:36	5.0
492	2021-04-18 07:01:36	5.0
493	2021-04-18 07:21:36	5.0
494	2021-04-18 07:41:36	5.0
495	2021-04-18 08:01:36	5.0
496	2021-04-18 08:21:36	5.5
497	2021-04-18 08:41:36	5.5
498	2021-04-18 09:01:36	5.5
499	2021-04-18 09:21:36	5.5
500	2021-04-18 09:41:36	6.0
501	2021-04-18 10:01:36	6.0
502	2021-04-18 10:21:36	6.0
503	2021-04-18 10:41:36	6.5
504	2021-04-18 11:01:36	7.0
505	2021-04-18 11:21:36	7.0
506	2021-04-18 11:41:36	7.5
507	2021-04-18 12:01:36	8.0
508	2021-04-18 12:21:36	8.5
509	2021-04-18 12:41:36	9.5
510	2021-04-18 13:01:36	9.5
511	2021-04-18 13:21:36	9.5
512	2021-04-18 13:41:36	9.5
513	2021-04-18 14:01:36	9.5
514	2021-04-18 14:21:36	10.0
515	2021-04-18 14:41:36	10.0
516	2021-04-18 15:01:36	9.5
517	2021-04-18 15:21:36	9.5
518	2021-04-18 15:41:36	10.0
519	2021-04-18 16:01:36	9.5
520	2021-04-18 16:21:36	9.5
521	2021-04-18 16:41:36	9.5
522	2021-04-18 17:01:36	10.0
523	2021-04-18 17:21:36	9.5
524	2021-04-18 17:41:36	10.0
525	2021-04-18 18:01:36	9.5
526	2021-04-18 18:21:36	9.5
527	2021-04-18 18:41:36	9.0
528	2021-04-18 19:01:36	8.5
529	2021-04-18 19:21:36	8.5
530	2021-04-18 19:41:36	8.0
531	2021-04-18 20:01:36	7.5
532	2021-04-18 20:21:36	7.5
533	2021-04-18 20:41:36	7.5
534	2021-04-18 21:01:36	7.5
535	2021-04-18 21:21:36	7.5
536	2021-04-18 21:41:36	7.0
537	2021-04-18 22:01:36	7.0
538	2021-04-18 22:21:36	7.0
539	2021-04-18 22:41:36	7.0
540	2021-04-18 23:01:36	6.5
541	2021-04-18 23:21:36	6.5
542	2021-04-18 23:41:36	6.5
543	2021-04-19 00:01:36	6.5
544	2021-04-19 00:21:36	6.5
545	2021-04-19 00:41:36	6.5
546	2021-04-19 01:01:36	6.0
547	2021-04-19 01:21:36	6.5
548	2021-04-19 01:41:36	6.0
549	2021-04-19 02:01:36	6.0
550	2021-04-19 02:21:36	6.0
551	2021-04-19 02:41:36	6.0
552	2021-04-19 03:01:36	6.0
553	2021-04-19 03:21:36	5.5
554	2021-04-19 03:41:36	5.5
555	2021-04-19 04:01:36	5.5
556	2021-04-19 04:21:36	5.5
557	2021-04-19 04:41:36	5.5
558	2021-04-19 05:01:36	5.5
559	2021-04-19 05:21:36	5.5
560	2021-04-19 05:41:36	5.5
561	2021-04-19 06:01:36	5.5
562	2021-04-19 06:21:36	5.5
563	2021-04-19 06:41:36	5.5
564	2021-04-19 07:01:36	6.0
565	2021-04-19 07:21:36	6.0
566	2021-04-19 07:41:36	6.5
567	2021-04-19 08:01:36	6.5
568	2021-04-19 08:21:36	7.5
569	2021-04-19 08:41:36	9.5
570	2021-04-19 09:01:36	10.0
571	2021-04-19 09:21:36	9.5
572	2021-04-19 09:41:36	11.0
573	2021-04-19 10:01:36	10.0
574	2021-04-19 10:21:36	10.0
575	2021-04-19 10:41:36	9.5
576	2021-04-19 11:01:36	9.5
577	2021-04-19 11:21:36	10.5
578	2021-04-19 11:41:36	10.0
579	2021-04-19 12:01:36	11.5
580	2021-04-19 12:21:36	12.5
581	2021-04-19 12:41:36	12.0
582	2021-04-19 13:01:36	13.5
583	2021-04-19 13:21:36	13.0
584	2021-04-19 13:41:36	11.0
585	2021-04-19 14:01:36	10.5
586	2021-04-19 14:21:36	12.0
587	2021-04-19 14:41:36	14.0
588	2021-04-19 15:01:36	14.0
589	2021-04-19 15:21:36	14.0
590	2021-04-19 15:41:36	13.0
591	2021-04-19 16:01:36	12.5
592	2021-04-19 16:21:36	12.5
593	2021-04-19 16:41:36	11.5
594	2021-04-19 17:01:36	11.5
595	2021-04-19 17:21:36	11.0
596	2021-04-19 17:41:36	10.5
597	2021-04-19 18:01:36	10.5
598	2021-04-19 18:21:36	10.0
599	2021-04-19 18:41:36	9.5
600	2021-04-19 19:01:36	9.5
601	2021-04-19 19:21:36	9.0
602	2021-04-19 19:41:36	8.5
603	2021-04-19 20:01:36	8.5
604	2021-04-19 20:21:36	8.5
605	2021-04-19 20:41:36	8.5
606	2021-04-19 21:01:36	8.0
607	2021-04-19 21:21:36	7.5
608	2021-04-19 21:41:36	7.5
609	2021-04-19 22:01:36	7.0
610	2021-04-19 22:21:36	7.0
611	2021-04-19 22:41:36	7.0
612	2021-04-19 23:01:36	7.0
613	2021-04-19 23:21:36	7.0
614	2021-04-19 23:41:36	7.0
615	2021-04-20 00:01:36	7.0
616	2021-04-20 00:21:36	7.0
617	2021-04-20 00:41:36	7.0
618	2021-04-20 01:01:36	7.0
619	2021-04-20 01:21:36	7.0
620	2021-04-20 01:41:36	7.0
621	2021-04-20 02:01:36	7.0
622	2021-04-20 02:21:36	7.0
623	2021-04-20 02:41:36	7.0
624	2021-04-20 03:01:36	7.0
625	2021-04-20 03:21:36	7.0
626	2021-04-20 03:41:36	7.0
627	2021-04-20 04:01:36	7.0
628	2021-04-20 04:21:36	7.0
629	2021-04-20 04:41:36	7.0
630	2021-04-20 05:01:36	7.0
631	2021-04-20 05:21:36	7.0
632	2021-04-20 05:41:36	7.0
633	2021-04-20 06:01:36	7.5
634	2021-04-20 06:21:36	7.5
635	2021-04-20 06:41:36	7.5
636	2021-04-20 07:01:36	8.0
637	2021-04-20 07:21:36	8.0
638	2021-04-20 07:41:36	8.0
639	2021-04-20 08:01:36	8.0
640	2021-04-20 08:21:36	8.0
641	2021-04-20 08:41:36	8.5
642	2021-04-20 09:01:36	9.0
643	2021-04-20 09:21:36	9.5
644	2021-04-20 09:41:36	10.0
645	2021-04-20 10:01:36	10.0
646	2021-04-20 10:21:36	10.5
647	2021-04-20 10:41:36	11.5
648	2021-04-20 11:01:36	15.0
649	2021-04-20 11:21:36	14.0
650	2021-04-20 11:41:36	16.0
651	2021-04-20 12:01:36	16.0
652	2021-04-20 12:21:36	15.5
653	2021-04-20 12:41:36	18.5
654	2021-04-20 13:01:36	15.5
655	2021-04-20 13:21:36	14.5
656	2021-04-20 13:41:36	17.0
657	2021-04-20 14:01:36	18.5
658	2021-04-20 14:21:36	17.0
659	2021-04-20 14:41:36	18.5
660	2021-04-20 15:01:36	18.0
661	2021-04-20 15:21:36	17.0
662	2021-04-20 15:41:36	19.0
663	2021-04-20 16:01:36	15.0
664	2021-04-20 16:21:36	17.0
665	2021-04-20 16:41:36	17.0
666	2021-04-20 17:01:36	16.5
667	2021-04-20 17:21:36	16.5
668	2021-04-20 17:41:36	15.5
669	2021-04-20 18:01:36	15.5
670	2021-04-20 18:21:36	15.0
671	2021-04-20 18:41:36	14.5
672	2021-04-20 19:01:36	13.5
673	2021-04-20 19:21:36	13.0
674	2021-04-20 19:41:36	11.5
675	2021-04-20 20:01:36	11.0
676	2021-04-20 20:21:36	10.0
677	2021-04-20 20:41:36	8.5
678	2021-04-20 21:01:36	9.0
679	2021-04-20 21:21:36	9.0
680	2021-04-20 21:41:36	8.5
681	2021-04-20 22:01:36	8.5
682	2021-04-20 22:21:36	8.5
683	2021-04-20 22:41:36	9.0
684	2021-04-20 23:01:36	8.5
685	2021-04-20 23:21:36	8.5
686	2021-04-20 23:41:36	7.5
687	2021-04-21 00:01:36	7.0
688	2021-04-21 00:21:36	7.0
689	2021-04-21 00:41:36	6.0
690	2021-04-21 01:01:36	6.0
691	2021-04-21 01:21:36	5.0
692	2021-04-21 01:41:36	5.5
693	2021-04-21 02:01:36	5.0
694	2021-04-21 02:21:36	5.0
695	2021-04-21 02:41:36	5.0
696	2021-04-21 03:01:36	4.5
697	2021-04-21 03:21:36	4.5
698	2021-04-21 03:41:36	5.0
699	2021-04-21 04:01:36	4.5
700	2021-04-21 04:21:36	3.0
701	2021-04-21 04:41:36	2.5
702	2021-04-21 05:01:36	2.0
703	2021-04-21 05:21:36	1.5
704	2021-04-21 05:41:36	1.5
705	2021-04-21 06:01:36	1.5
706	2021-04-21 06:21:36	3.0
707	2021-04-21 06:41:36	5.0
708	2021-04-21 07:01:36	8.0
709	2021-04-21 07:21:36	11.0
710	2021-04-21 07:41:36	12.5
711	2021-04-21 08:01:36	16.0
712	2021-04-21 08:21:36	16.0
713	2021-04-21 08:41:36	19.0
714	2021-04-21 09:01:36	18.0
715	2021-04-21 09:21:36	17.5
716	2021-04-21 09:41:36	18.0
717	2021-04-21 10:01:36	19.0
718	2021-04-21 10:21:36	18.0
719	2021-04-21 10:41:36	19.0
720	2021-04-21 11:01:36	19.0
721	2021-04-21 11:21:36	20.0
722	2021-04-21 11:41:36	21.0
723	2021-04-21 12:01:36	22.0
724	2021-04-21 12:21:36	21.0
725	2021-04-21 12:41:36	22.0
726	2021-04-21 13:01:36	20.5
727	2021-04-21 13:21:36	21.5
728	2021-04-21 13:41:36	22.0
729	2021-04-21 14:01:36	22.0
730	2021-04-21 14:21:36	21.5
731	2021-04-21 14:41:36	21.5
732	2021-04-21 15:01:36	18.5
733	2021-04-21 15:21:36	20.0
734	2021-04-21 15:41:36	22.5
735	2021-04-21 16:01:36	20.5
736	2021-04-21 16:21:36	20.5
737	2021-04-21 16:41:36	18.5
738	2021-04-21 17:01:36	22.0
739	2021-04-21 17:21:36	21.5
740	2021-04-21 17:41:36	19.5
741	2021-04-21 18:01:36	21.0
742	2021-04-21 18:21:36	17.5
743	2021-04-21 18:41:36	17.5
744	2021-04-21 19:01:36	17.0
745	2021-04-21 19:21:36	15.0
746	2021-04-21 19:41:36	13.5
747	2021-04-21 20:01:36	12.5
748	2021-04-21 20:21:36	11.0
749	2021-04-21 20:41:36	10.0
750	2021-04-21 21:01:36	9.0
751	2021-04-21 21:21:36	9.5
752	2021-04-21 21:41:36	8.5
753	2021-04-21 22:01:36	8.0
754	2021-04-21 22:21:36	8.0
755	2021-04-21 22:41:36	7.5
756	2021-04-21 23:01:36	6.5
757	2021-04-21 23:21:36	6.5
758	2021-04-21 23:41:36	6.5
759	2021-04-22 00:01:36	6.0
760	2021-04-22 00:21:36	5.5
761	2021-04-22 00:41:36	5.5
762	2021-04-22 01:01:36	5.0
763	2021-04-22 01:21:36	4.5
764	2021-04-22 01:41:36	4.5
765	2021-04-22 02:01:36	4.5
766	2021-04-22 02:21:36	4.5
767	2021-04-22 02:41:36	4.5
768	2021-04-22 03:01:36	3.5
769	2021-04-22 03:21:36	3.5
770	2021-04-22 03:41:36	3.5
771	2021-04-22 04:01:36	4.0
772	2021-04-22 04:21:36	4.5
773	2021-04-22 04:41:36	3.5
774	2021-04-22 05:01:36	3.0
775	2021-04-22 05:21:36	4.0
776	2021-04-22 05:41:36	5.5
777	2021-04-22 06:01:36	5.0
778	2021-04-22 06:21:36	4.5
779	2021-04-22 06:41:36	6.5
780	2021-04-22 07:01:36	9.0
781	2021-04-22 07:21:36	11.0
782	2021-04-22 07:41:36	13.0
783	2021-04-22 08:01:36	14.0
784	2021-04-22 08:21:36	14.5
785	2021-04-22 08:41:36	16.0
786	2021-04-22 09:01:36	16.0
787	2021-04-22 09:21:36	16.0
788	2021-04-22 09:41:36	16.0
789	2021-04-22 10:01:36	15.5
790	2021-04-22 10:21:36	16.5
791	2021-04-22 10:41:36	17.0
792	2021-04-22 11:01:36	17.0
793	2021-04-22 11:21:36	15.0
794	2021-04-22 11:41:36	15.0
795	2021-04-22 12:01:36	15.0
796	2021-04-22 12:21:36	13.0
797	2021-04-22 12:41:36	11.5
798	2021-04-22 13:01:36	10.0
799	2021-04-22 13:21:36	10.0
800	2021-04-22 13:41:36	9.5
801	2021-04-22 14:01:36	11.0
802	2021-04-22 14:21:36	12.5
803	2021-04-22 14:41:36	14.5
804	2021-04-22 15:01:36	13.0
805	2021-04-22 15:21:36	14.5
806	2021-04-22 15:41:36	14.5
807	2021-04-22 16:01:36	14.5
808	2021-04-22 16:21:36	15.0
809	2021-04-22 16:41:36	15.5
810	2021-04-22 17:01:36	15.5
811	2021-04-22 17:21:36	16.0
812	2021-04-22 17:41:36	14.5
813	2021-04-22 18:01:36	14.5
814	2021-04-22 18:21:36	13.5
815	2021-04-22 18:41:36	13.0
816	2021-04-22 19:01:36	12.5
817	2021-04-22 19:21:36	11.0
818	2021-04-22 19:41:36	10.0
819	2021-04-22 20:01:36	9.5
820	2021-04-22 20:21:36	8.5
821	2021-04-22 20:41:36	7.5
822	2021-04-22 21:01:36	7.5
823	2021-04-22 21:21:36	7.0
824	2021-04-22 21:41:36	6.0
825	2021-04-22 22:01:36	6.0
826	2021-04-22 22:21:36	6.5
827	2021-04-22 22:41:36	7.0
828	2021-04-22 23:01:36	7.0
829	2021-04-22 23:21:36	6.0
830	2021-04-22 23:41:36	5.0
831	2021-04-23 00:01:36	4.5
832	2021-04-23 00:21:36	3.5
833	2021-04-23 00:41:36	3.0
834	2021-04-23 01:01:36	2.5
835	2021-04-23 01:21:36	2.0
836	2021-04-23 01:41:36	2.5
837	2021-04-23 02:01:36	2.0
838	2021-04-23 02:21:36	2.0
839	2021-04-23 02:41:36	1.5
840	2021-04-23 03:01:36	3.0
841	2021-04-23 03:21:36	3.5
842	2021-04-23 03:41:36	3.5
843	2021-04-23 04:01:36	2.5
844	2021-04-23 04:21:36	2.0
845	2021-04-23 04:41:36	2.0
846	2021-04-23 05:01:36	1.5
847	2021-04-23 05:21:36	1.5
848	2021-04-23 05:41:36	2.0
849	2021-04-23 06:01:36	2.5
850	2021-04-23 06:21:36	4.0
851	2021-04-23 06:41:36	5.0
852	2021-04-23 07:01:36	6.0
853	2021-04-23 07:21:36	7.5
854	2021-04-23 07:41:36	8.5
855	2021-04-23 08:01:36	10.0
856	2021-04-23 08:21:36	11.0
857	2021-04-23 08:41:36	11.5
858	2021-04-23 09:01:36	12.0
859	2021-04-23 09:21:36	13.0
860	2021-04-23 09:41:36	13.0
861	2021-04-23 10:01:36	14.5
862	2021-04-23 10:21:36	15.0
863	2021-04-23 10:41:36	15.5
864	2021-04-23 11:01:36	15.0
865	2021-04-23 11:21:36	14.5
866	2021-04-23 11:41:36	16.5
867	2021-04-23 12:01:36	15.0
868	2021-04-23 12:21:36	15.5
869	2021-04-23 12:41:36	16.5
870	2021-04-23 13:01:36	14.5
871	2021-04-23 13:21:36	15.0
872	2021-04-23 13:41:36	16.5
873	2021-04-23 14:01:36	16.0
874	2021-04-23 14:21:36	16.5
875	2021-04-23 14:41:36	15.5
876	2021-04-23 15:01:36	18.5
877	2021-04-23 15:21:36	18.5
878	2021-04-23 15:41:36	18.5
879	2021-04-23 16:01:36	18.5
880	2021-04-23 16:21:36	18.5
881	2021-04-23 16:41:36	19.0
882	2021-04-23 17:01:36	18.5
883	2021-04-23 17:21:36	18.5
884	2021-04-23 17:41:36	18.5
885	2021-04-23 18:01:36	18.0
886	2021-04-23 18:21:36	17.5
887	2021-04-23 18:41:36	16.5
888	2021-04-23 19:01:36	16.0
889	2021-04-23 19:21:36	15.0
890	2021-04-23 19:41:36	13.5
891	2021-04-23 20:01:36	11.5
892	2021-04-23 20:21:36	10.5
893	2021-04-23 20:41:36	9.5
894	2021-04-23 21:01:36	9.0
895	2021-04-23 21:21:36	8.5
896	2021-04-23 21:41:36	7.5
897	2021-04-23 22:01:36	8.0
898	2021-04-23 22:21:36	7.0
899	2021-04-23 22:41:36	6.0
900	2021-04-23 23:01:36	3.5
901	2021-04-23 23:21:36	2.5
902	2021-04-23 23:41:36	2.0
903	2021-04-24 00:01:36	2.0
904	2021-04-24 00:21:36	1.5
905	2021-04-24 00:41:36	1.5
906	2021-04-24 01:01:36	1.5
907	2021-04-24 01:21:36	1.0
908	2021-04-24 01:41:36	0.0
909	2021-04-24 02:01:36	0.5
910	2021-04-24 02:21:36	0.0
911	2021-04-24 02:41:36	-0.5
912	2021-04-24 03:01:36	-1.0
913	2021-04-24 03:21:36	-0.5
914	2021-04-24 03:41:36	-1.0
915	2021-04-24 04:01:36	-1.0
916	2021-04-24 04:21:36	-1.5
917	2021-04-24 04:41:36	-1.5
918	2021-04-24 05:01:36	-2.0
919	2021-04-24 05:21:36	-2.0
920	2021-04-24 05:41:36	-2.5
921	2021-04-24 06:01:36	-2.0
922	2021-04-24 06:21:36	1.5
923	2021-04-24 06:41:36	5.0
924	2021-04-24 07:01:36	5.5
925	2021-04-24 07:21:36	8.0
926	2021-04-24 07:41:36	9.5
927	2021-04-24 08:01:36	13.0
928	2021-04-24 08:21:36	15.5
929	2021-04-24 08:41:36	16.0
930	2021-04-24 09:01:36	15.5
931	2021-04-24 09:21:36	15.0
932	2021-04-24 09:41:36	16.5
933	2021-04-24 10:01:36	17.0
934	2021-04-24 10:21:36	16.5
935	2021-04-24 10:41:36	17.5
936	2021-04-24 11:01:36	16.5
937	2021-04-24 11:21:36	18.0
938	2021-04-24 11:41:36	18.5
939	2021-04-24 12:01:36	18.0
940	2021-04-24 12:21:36	18.0
941	2021-04-24 12:41:36	19.0
942	2021-04-24 13:01:36	18.5
943	2021-04-24 13:21:36	19.0
944	2021-04-24 13:41:36	19.5
945	2021-04-24 14:01:36	20.5
946	2021-04-24 14:21:36	19.5
947	2021-04-24 14:41:36	19.5
948	2021-04-24 15:01:36	20.0
949	2021-04-24 15:21:36	20.5
950	2021-04-24 15:41:36	21.5
951	2021-04-24 16:01:36	21.5
952	2021-04-24 16:21:36	21.5
953	2021-04-24 16:41:36	22.5
954	2021-04-24 17:01:36	22.0
955	2021-04-24 17:21:36	22.0
956	2021-04-24 17:41:36	20.5
957	2021-04-24 18:01:36	21.0
958	2021-04-24 18:21:36	20.0
959	2021-04-24 18:41:36	18.0
960	2021-04-24 19:01:36	17.0
961	2021-04-24 19:21:36	15.0
962	2021-04-24 19:41:36	13.5
963	2021-04-24 20:01:36	11.0
964	2021-04-24 20:21:36	10.0
965	2021-04-24 20:41:36	9.0
966	2021-04-24 21:01:36	9.0
967	2021-04-24 21:21:36	8.5
968	2021-04-24 21:41:36	8.0
969	2021-04-24 22:01:36	7.0
970	2021-04-24 22:21:36	7.0
971	2021-04-24 22:41:36	7.5
972	2021-04-24 23:01:36	7.5
973	2021-04-24 23:21:36	7.0
974	2021-04-24 23:41:36	5.0
975	2021-04-25 00:01:36	5.0
976	2021-04-25 00:21:36	7.0
977	2021-04-25 00:41:36	7.0
978	2021-04-25 01:01:36	6.0
979	2021-04-25 01:21:36	5.0
980	2021-04-25 01:41:36	5.5
981	2021-04-25 02:01:36	6.0
982	2021-04-25 02:21:36	6.0
983	2021-04-25 02:41:36	6.0
984	2021-04-25 03:01:36	5.5
985	2021-04-25 03:21:36	4.5
986	2021-04-25 03:41:36	3.0
987	2021-04-25 04:01:36	2.5
988	2021-04-25 04:21:36	2.5
989	2021-04-25 04:41:36	3.0
990	2021-04-25 05:01:36	3.0
991	2021-04-25 05:21:36	4.5
992	2021-04-25 05:41:36	4.0
993	2021-04-25 06:01:36	4.0
994	2021-04-25 06:21:36	4.0
995	2021-04-25 06:41:36	6.5
996	2021-04-25 07:01:36	7.0
997	2021-04-25 07:21:36	8.5
998	2021-04-25 07:41:36	9.5
999	2021-04-25 08:01:36	10.5
1000	2021-04-25 08:21:36	11.5
1001	2021-04-25 08:41:36	13.0
1002	2021-04-25 09:01:36	15.5
1003	2021-04-25 09:21:36	15.0
1004	2021-04-25 09:41:36	16.5
1005	2021-04-25 10:01:36	17.5
1006	2021-04-25 10:21:36	17.5
1007	2021-04-25 10:41:36	18.5
1008	2021-04-25 11:01:36	18.5
1009	2021-04-25 11:21:36	18.5
1010	2021-04-25 11:41:36	19.0
1011	2021-04-25 12:01:36	18.0
1012	2021-04-25 12:21:36	18.0
1013	2021-04-25 12:41:36	17.5
1014	2021-04-25 13:01:36	17.5
1015	2021-04-25 13:21:36	19.0
1016	2021-04-25 13:41:36	19.0
1017	2021-04-25 14:01:36	18.0
1018	2021-04-25 14:21:36	15.0
1019	2021-04-25 14:41:36	18.5
1020	2021-04-25 15:01:36	18.5
1021	2021-04-25 15:21:36	18.5
1022	2021-04-25 15:41:36	19.0
1023	2021-04-25 16:01:36	19.0
1024	2021-04-25 16:21:36	18.0
1025	2021-04-25 16:41:36	18.5
1026	2021-04-25 17:01:36	18.0
1027	2021-04-25 17:21:36	17.0
1028	2021-04-25 17:41:36	17.0
1029	2021-04-25 18:01:36	16.0
1030	2021-04-25 18:21:36	16.0
1031	2021-04-25 18:41:36	14.5
1032	2021-04-25 19:01:36	13.5
1033	2021-04-25 19:21:36	11.5
1034	2021-04-25 19:41:36	11.0
1035	2021-04-25 20:01:36	10.5
1036	2021-04-25 20:21:36	10.0
1037	2021-04-25 20:41:36	9.5
1038	2021-04-25 21:01:36	9.0
1039	2021-04-25 21:21:36	9.0
1040	2021-04-25 21:41:36	9.0
1041	2021-04-25 22:01:36	8.5
1042	2021-04-25 22:21:36	8.0
1043	2021-04-25 22:41:36	7.0
1044	2021-04-25 23:01:36	5.0
1045	2021-04-25 23:21:36	4.5
1046	2021-04-25 23:41:36	3.5
1047	2021-04-26 00:01:36	2.5
1048	2021-04-26 00:21:36	2.0
1049	2021-04-26 00:41:36	1.5
1050	2021-04-26 01:01:36	2.5
1051	2021-04-26 01:21:36	4.0
1052	2021-04-26 01:41:36	4.0
1053	2021-04-26 02:01:36	3.5
1054	2021-04-26 02:21:36	3.0
1055	2021-04-26 02:41:36	2.5
1056	2021-04-26 03:01:36	2.0
1057	2021-04-26 03:21:36	0.0
1058	2021-04-26 03:41:36	0.5
1059	2021-04-26 04:01:36	-1.0
1060	2021-04-26 04:21:36	-1.0
1061	2021-04-26 04:41:36	-1.0
1062	2021-04-26 05:01:36	-1.0
1063	2021-04-26 05:21:36	-0.5
1064	2021-04-26 05:41:36	0.0
1065	2021-04-26 06:01:36	1.0
1066	2021-04-26 06:21:36	2.0
1067	2021-04-26 06:41:36	2.0
1068	2021-04-26 07:01:36	3.0
1069	2021-04-26 07:21:36	5.0
1070	2021-04-26 07:41:36	6.0
1071	2021-04-26 08:01:36	7.5
1072	2021-04-26 08:21:36	9.5
1073	2021-04-26 08:41:36	10.5
1074	2021-04-26 09:01:36	11.0
1075	2021-04-26 09:21:36	12.5
1076	2021-04-26 09:41:36	12.5
1077	2021-04-26 10:01:36	13.5
1078	2021-04-26 10:21:36	14.0
1079	2021-04-26 10:41:36	14.5
1080	2021-04-26 11:01:36	15.5
1081	2021-04-26 11:21:36	16.0
1082	2021-04-26 11:41:36	15.5
1083	2021-04-26 12:01:36	15.5
1084	2021-04-26 12:21:36	16.0
1085	2021-04-26 12:41:36	16.5
1086	2021-04-26 13:01:36	17.0
1087	2021-04-26 13:21:36	16.5
1088	2021-04-26 13:41:36	16.5
1089	2021-04-26 14:01:36	16.0
1090	2021-04-26 14:21:36	16.5
1091	2021-04-26 14:41:36	16.0
1092	2021-04-26 15:01:36	15.5
1093	2021-04-26 15:21:36	15.5
1094	2021-04-26 15:41:36	15.0
1095	2021-04-26 16:01:36	15.5
1096	2021-04-26 16:21:36	15.0
1097	2021-04-26 16:41:36	16.0
1098	2021-04-26 17:01:36	15.5
1099	2021-04-26 17:21:36	15.0
1100	2021-04-26 17:41:36	15.0
1101	2021-04-26 18:01:36	15.0
1102	2021-04-26 18:21:36	13.5
1103	2021-04-26 18:41:36	13.0
1104	2021-04-26 19:01:36	12.0
1105	2021-04-26 19:21:36	11.0
1106	2021-04-26 19:41:36	9.5
1107	2021-04-26 20:01:36	7.5
1108	2021-04-26 20:21:36	6.0
1109	2021-04-26 20:41:36	5.0
1110	2021-04-26 21:01:36	4.5
1111	2021-04-26 21:21:36	4.0
1112	2021-04-26 21:41:36	3.0
1113	2021-04-26 22:01:36	2.5
1114	2021-04-26 22:21:36	2.5
1115	2021-04-26 22:41:36	2.5
1116	2021-04-26 23:01:36	2.0
1117	2021-04-26 23:21:36	2.0
1118	2021-04-26 23:41:36	1.5
1119	2021-04-27 00:01:36	1.0
1120	2021-04-27 00:21:36	1.0
1121	2021-04-27 00:41:36	0.5
1122	2021-04-27 01:01:36	0.0
1123	2021-04-27 01:21:36	-0.5
1124	2021-04-27 01:41:36	0.5
1125	2021-04-27 02:01:36	-0.5
1126	2021-04-27 02:21:36	1.5
1127	2021-04-27 02:41:36	1.5
1128	2021-04-27 03:01:36	1.0
1129	2021-04-27 03:21:36	0.5
1130	2021-04-27 03:41:36	0.5
1131	2021-04-27 04:01:36	0.5
1132	2021-04-27 04:21:36	1.0
1133	2021-04-27 04:41:36	1.0
1134	2021-04-27 05:01:36	-0.5
1135	2021-04-27 05:21:36	-1.5
1136	2021-04-27 05:41:36	-2.5
1137	2021-04-27 06:01:36	-2.0
1138	2021-04-27 06:21:36	1.0
1139	2021-04-27 06:41:36	3.5
1140	2021-04-27 07:01:36	5.0
1141	2021-04-27 07:21:36	7.0
1142	2021-04-27 07:41:36	9.5
1143	2021-04-27 08:01:36	9.0
1144	2021-04-27 08:21:36	10.5
1145	2021-04-27 08:41:36	11.5
1146	2021-04-27 09:01:36	12.0
1147	2021-04-27 09:21:36	13.0
1148	2021-04-27 09:41:36	13.0
1149	2021-04-27 10:01:36	14.5
1150	2021-04-27 10:21:36	15.0
1151	2021-04-27 10:41:36	16.0
1152	2021-04-27 11:01:36	16.0
1153	2021-04-27 11:21:36	15.5
1154	2021-04-27 11:41:36	16.0
1155	2021-04-27 12:01:36	16.5
1156	2021-04-27 12:21:36	16.5
1157	2021-04-27 12:41:36	17.0
1158	2021-04-27 13:01:36	17.0
1159	2021-04-27 13:21:36	17.5
1160	2021-04-27 13:41:36	16.5
1161	2021-04-27 14:01:36	17.0
1162	2021-04-27 14:21:36	18.0
1163	2021-04-27 14:41:36	18.0
1164	2021-04-27 15:01:36	17.5
1165	2021-04-27 15:21:36	16.0
1166	2021-04-27 15:41:36	16.0
1167	2021-04-27 16:01:36	16.0
1168	2021-04-27 16:21:36	15.0
1169	2021-04-27 16:41:36	16.5
1170	2021-04-27 17:01:36	15.5
1171	2021-04-27 17:21:36	15.5
1172	2021-04-27 17:41:36	16.5
1173	2021-04-27 18:01:36	16.5
1174	2021-04-27 18:21:36	15.5
1175	2021-04-27 18:41:36	14.5
1176	2021-04-27 19:01:36	13.5
1177	2021-04-27 19:21:36	13.0
1178	2021-04-27 19:41:36	12.5
1179	2021-04-27 20:01:36	11.5
1180	2021-04-27 20:21:36	10.5
1181	2021-04-27 20:41:36	10.0
1182	2021-04-27 21:01:36	10.0
1183	2021-04-27 21:21:36	9.5
1184	2021-04-27 21:41:36	9.0
1185	2021-04-27 22:01:36	9.0
1186	2021-04-27 22:21:36	9.5
1187	2021-04-27 22:41:36	9.5
1188	2021-04-27 23:01:36	10.0
1189	2021-04-27 23:21:36	10.0
1190	2021-04-27 23:41:36	10.0
1191	2021-04-28 00:01:36	10.0
1192	2021-04-28 00:21:36	10.0
1193	2021-04-28 00:41:36	10.0
1194	2021-04-28 01:01:36	10.0
1195	2021-04-28 01:21:36	9.5
1196	2021-04-28 01:41:36	9.5
1197	2021-04-28 02:01:36	9.0
1198	2021-04-28 02:21:36	8.5
1199	2021-04-28 02:41:36	8.0
1200	2021-04-28 03:01:36	7.0
1201	2021-04-28 03:21:36	7.0
1202	2021-04-28 03:41:36	7.0
1203	2021-04-28 04:01:36	6.5
1204	2021-04-28 04:21:36	6.5
1205	2021-04-28 04:41:36	6.0
1206	2021-04-28 05:01:36	6.0
1207	2021-04-28 05:21:36	6.0
1208	2021-04-28 05:41:36	6.5
1209	2021-04-28 06:01:36	7.0
1210	2021-04-28 06:21:36	7.5
1211	2021-04-28 06:41:36	8.5
1212	2021-04-28 07:01:36	9.0
1213	2021-04-28 07:21:36	10.0
1214	2021-04-28 07:41:36	10.5
1215	2021-04-28 08:01:36	11.5
1216	2021-04-28 08:21:36	12.0
1217	2021-04-28 08:41:36	13.0
1218	2021-04-28 09:01:36	13.5
1219	2021-04-28 09:21:36	14.0
1220	2021-04-28 09:41:36	15.0
1221	2021-04-28 10:01:36	15.5
1222	2021-04-28 10:21:36	16.0
1223	2021-04-28 10:41:36	16.5
1224	2021-04-28 11:01:36	17.0
1225	2021-04-28 11:21:36	17.0
1226	2021-04-28 11:41:36	17.5
1227	2021-04-28 12:01:36	17.5
1228	2021-04-28 12:21:36	18.5
1229	2021-04-28 12:41:36	18.0
1230	2021-04-28 13:01:36	18.0
1231	2021-04-28 13:21:36	19.0
1232	2021-04-28 13:41:36	19.0
1233	2021-04-28 14:01:36	19.0
1234	2021-04-28 14:21:36	19.0
1235	2021-04-28 14:41:36	19.5
1236	2021-04-28 15:01:36	19.5
1237	2021-04-28 15:21:36	19.5
1238	2021-04-28 15:41:36	19.5
1239	2021-04-28 16:01:36	19.0
1240	2021-04-28 16:21:36	19.5
1241	2021-04-28 16:41:36	19.0
1242	2021-04-28 17:01:36	19.0
1243	2021-04-28 17:21:36	18.5
1244	2021-04-28 17:41:36	18.0
1245	2021-04-28 18:01:36	17.5
1246	2021-04-28 18:21:36	17.5
1247	2021-04-28 18:41:36	17.0
1248	2021-04-28 19:01:36	16.0
1249	2021-04-28 19:21:36	15.0
1250	2021-04-28 19:41:36	14.0
1251	2021-04-28 20:01:36	13.5
1252	2021-04-28 20:21:36	12.5
1253	2021-04-28 20:41:36	12.5
1254	2021-04-28 21:01:36	12.0
1255	2021-04-28 21:21:36	12.0
1256	2021-04-28 21:41:36	11.5
1257	2021-04-28 22:01:36	11.5
1258	2021-04-28 22:21:36	11.5
1259	2021-04-28 22:41:36	11.5
1260	2021-04-28 23:01:36	11.0
1261	2021-04-28 23:21:36	11.0
1262	2021-04-28 23:41:36	10.5
1263	2021-04-29 00:01:36	10.5
1264	2021-04-29 00:21:36	10.0
1265	2021-04-29 00:41:36	10.0
1266	2021-04-29 01:01:36	10.0
1267	2021-04-29 01:21:36	10.0
1268	2021-04-29 01:41:36	10.0
1269	2021-04-29 02:01:36	9.5
1270	2021-04-29 02:21:36	9.5
1271	2021-04-29 02:41:36	9.5
1272	2021-04-29 03:01:36	9.5
1273	2021-04-29 03:21:36	9.5
1274	2021-04-29 03:41:36	9.5
1275	2021-04-29 04:01:36	10.0
1276	2021-04-29 04:21:36	10.0
1277	2021-04-29 04:41:36	10.0
1278	2021-04-29 05:01:36	10.0
1279	2021-04-29 05:21:36	10.0
1280	2021-04-29 05:41:36	10.0
1281	2021-04-29 06:01:36	10.0
1282	2021-04-29 06:21:36	10.0
1283	2021-04-29 06:41:36	10.0
1284	2021-04-29 07:01:36	10.0
1285	2021-04-29 07:21:36	10.0
1286	2021-04-29 07:41:36	10.5
1287	2021-04-29 08:01:36	11.0
1288	2021-04-29 08:21:36	11.5
1289	2021-04-29 08:41:36	11.5
1290	2021-04-29 09:01:36	11.5
1291	2021-04-29 09:21:36	13.0
1292	2021-04-29 09:41:36	13.5
1293	2021-04-29 10:01:36	15.5
1294	2021-04-29 10:21:36	17.0
1295	2021-04-29 10:41:36	19.0
1296	2021-04-29 11:01:36	18.0
1297	2021-04-29 11:21:36	19.0
1298	2021-04-29 11:41:36	20.5
1299	2021-04-29 12:01:36	21.0
1300	2021-04-29 12:21:36	22.5
1301	2021-04-29 12:41:36	24.0
1302	2021-04-29 13:01:36	23.0
1303	2021-04-29 13:21:36	25.0
1304	2021-04-29 13:41:36	24.5
1305	2021-04-29 14:01:36	24.5
1306	2021-04-29 14:21:36	25.0
1307	2021-04-29 14:41:36	24.0
1308	2021-04-29 15:01:36	24.5
1309	2021-04-29 15:21:36	24.0
1310	2021-04-29 15:41:36	22.5
1311	2021-04-29 16:01:36	25.0
1312	2021-04-29 16:21:36	25.0
1313	2021-04-29 16:41:36	24.5
1314	2021-04-29 17:01:36	22.0
1315	2021-04-29 17:21:36	22.0
1316	2021-04-29 17:41:36	21.0
1317	2021-04-29 18:01:36	21.0
1318	2021-04-29 18:21:36	21.0
1319	2021-04-29 18:41:36	20.5
1320	2021-04-29 19:01:36	20.0
1321	2021-04-29 19:21:36	19.0
1322	2021-04-29 19:41:36	19.0
1323	2021-04-29 20:01:36	18.0
1324	2021-04-29 20:21:36	17.5
1325	2021-04-29 20:41:36	16.5
1326	2021-04-29 21:01:36	16.0
1327	2021-04-29 21:21:36	15.0
1328	2021-04-29 21:41:36	14.0
1329	2021-04-29 22:01:36	14.0
1330	2021-04-29 22:21:36	14.0
1331	2021-04-29 22:41:36	15.0
1332	2021-04-29 23:01:36	15.0
1333	2021-04-29 23:21:36	15.0
1334	2021-04-29 23:41:36	14.5
1335	2021-04-30 00:01:36	14.0
1336	2021-04-30 00:21:36	14.0
1337	2021-04-30 00:41:36	13.5
1338	2021-04-30 01:01:36	13.0
1339	2021-04-30 01:21:36	12.5
1340	2021-04-30 01:41:36	11.0
1341	2021-04-30 02:01:36	12.0
1342	2021-04-30 02:21:36	12.5
1343	2021-04-30 02:41:36	13.0
1344	2021-04-30 03:01:36	13.0
1345	2021-04-30 03:21:36	13.5
1346	2021-04-30 03:41:36	13.0
1347	2021-04-30 04:01:36	13.0
1348	2021-04-30 04:21:36	12.5
1349	2021-04-30 04:41:36	12.5
1350	2021-04-30 05:01:36	12.0
1351	2021-04-30 05:21:36	12.0
1352	2021-04-30 05:41:36	12.5
1353	2021-04-30 06:01:36	12.5
1354	2021-04-30 06:21:36	13.0
1355	2021-04-30 06:41:36	13.0
1356	2021-04-30 07:01:36	12.0
1357	2021-04-30 07:21:36	11.5
1358	2021-04-30 07:41:36	11.5
1359	2021-04-30 08:01:36	12.0
1360	2021-04-30 08:21:36	12.5
1361	2021-04-30 08:41:36	13.0
1362	2021-04-30 09:01:36	17.5
1363	2021-04-30 09:21:36	16.0
1364	2021-04-30 09:41:36	16.5
1365	2021-04-30 10:01:36	19.0
1366	2021-04-30 10:21:36	19.5
1367	2021-04-30 10:41:36	20.5
1368	2021-04-30 11:01:36	21.5
1369	2021-04-30 11:21:36	22.5
1370	2021-04-30 11:41:36	23.5
1371	2021-04-30 12:01:36	22.5
1372	2021-04-30 12:21:36	24.5
1373	2021-04-30 12:41:36	24.0
1374	2021-04-30 13:01:36	24.0
1375	2021-04-30 13:21:36	22.5
1376	2021-04-30 13:41:36	21.0
1377	2021-04-30 14:01:36	22.0
1378	2021-04-30 14:21:36	22.5
1379	2021-04-30 14:41:36	23.0
1380	2021-04-30 15:01:36	23.0
1381	2021-04-30 15:21:36	23.5
1382	2021-04-30 15:41:36	22.0
1383	2021-04-30 16:01:36	24.0
1384	2021-04-30 16:21:36	23.0
1385	2021-04-30 16:41:36	22.5
1386	2021-04-30 17:01:36	23.0
1387	2021-04-30 17:21:36	21.5
1388	2021-04-30 17:41:36	21.5
1389	2021-04-30 18:01:36	20.5
1390	2021-04-30 18:21:36	21.0
1391	2021-04-30 18:41:36	20.5
1392	2021-04-30 19:01:36	20.5
1393	2021-04-30 19:21:36	20.0
1394	2021-04-30 19:41:36	18.0
1395	2021-04-30 20:01:36	16.5
1396	2021-04-30 20:21:36	16.0
1397	2021-04-30 20:41:36	15.5
1398	2021-04-30 21:01:36	15.0
1399	2021-04-30 21:21:36	15.0
1400	2021-04-30 21:41:36	15.0
1401	2021-04-30 22:01:36	15.0
1402	2021-04-30 22:21:36	15.0
1403	2021-04-30 22:41:36	15.5
1404	2021-04-30 23:01:36	15.5
1405	2021-04-30 23:21:36	15.5
1406	2021-04-30 23:41:36	15.5
1407	2021-05-01 00:01:36	15.0
1408	2021-05-01 00:21:36	15.0
1409	2021-05-01 00:41:36	15.0
1410	2021-05-01 01:01:36	14.0
1411	2021-05-01 01:21:36	13.0
1412	2021-05-01 01:41:36	12.0
1413	2021-05-01 02:01:36	11.5
1414	2021-05-01 02:21:36	11.0
1415	2021-05-01 02:41:36	10.5
1416	2021-05-01 03:01:36	10.0
1417	2021-05-01 03:21:36	9.5
1418	2021-05-01 03:41:36	10.5
1419	2021-05-01 04:01:36	12.0
1420	2021-05-01 04:21:36	13.0
1421	2021-05-01 04:41:36	12.5
1422	2021-05-01 05:01:36	12.5
1423	2021-05-01 05:21:36	13.0
1424	2021-05-01 05:41:36	12.0
1425	2021-05-01 06:01:36	12.0
1426	2021-05-01 06:21:36	13.0
1427	2021-05-01 06:41:36	12.5
1428	2021-05-01 07:01:36	13.0
1429	2021-05-01 07:21:36	13.0
1430	2021-05-01 07:41:36	14.0
1431	2021-05-01 08:01:36	14.0
1432	2021-05-01 08:21:36	15.0
1433	2021-05-01 08:41:36	16.5
1434	2021-05-01 09:01:36	18.0
1435	2021-05-01 09:21:36	16.5
1436	2021-05-01 09:41:36	15.5
1437	2021-05-01 10:01:36	16.5
1438	2021-05-01 10:21:36	19.5
1439	2021-05-01 10:41:36	20.5
1440	2021-05-01 11:01:36	20.0
1441	2021-05-01 11:21:36	21.0
1442	2021-05-01 11:41:36	22.0
1443	2021-05-01 12:01:36	22.5
1444	2021-05-01 12:21:36	22.5
1445	2021-05-01 12:41:36	23.0
1446	2021-05-01 13:01:36	23.0
1447	2021-05-01 13:21:36	23.5
1448	2021-05-01 13:41:36	24.0
1449	2021-05-01 14:01:36	24.5
1450	2021-05-01 14:21:36	25.0
1451	2021-05-01 14:41:36	24.5
1452	2021-05-01 15:01:36	24.0
1453	2021-05-01 15:21:36	23.0
1454	2021-05-01 15:41:36	25.0
1455	2021-05-01 16:01:36	25.0
1456	2021-05-01 16:21:36	24.5
1457	2021-05-01 16:41:36	26.0
1458	2021-05-01 17:01:36	25.0
1459	2021-05-01 17:21:36	25.5
1460	2021-05-01 17:41:36	24.5
1461	2021-05-01 18:01:36	24.0
1462	2021-05-01 18:21:36	22.5
1463	2021-05-01 18:41:36	21.0
1464	2021-05-01 19:01:36	20.0
1465	2021-05-01 19:21:36	19.5
1466	2021-05-01 19:41:36	19.0
1467	2021-05-01 20:01:36	18.5
1468	2021-05-01 20:21:36	18.5
1469	2021-05-01 20:41:36	18.0
1470	2021-05-01 21:01:36	17.5
1471	2021-05-01 21:21:36	17.0
1472	2021-05-01 21:41:36	16.5
1473	2021-05-01 22:01:36	16.0
1474	2021-05-01 22:21:36	15.5
1475	2021-05-01 22:41:36	15.5
1476	2021-05-01 23:01:36	15.5
1477	2021-05-01 23:21:36	15.0
1478	2021-05-01 23:41:36	14.0
1479	2021-05-02 00:01:36	13.5
[truncated: 483 more rows]

## Sheet: L2
L2	Time	Celsius(°C)
1	2021-04-01 12:15:44	32.0
2	2021-04-01 12:35:44	27.0
3	2021-04-01 12:55:44	27.0
4	2021-04-01 13:15:44	27.5
5	2021-04-01 13:35:44	28.0
6	2021-04-01 13:55:44	29.0
7	2021-04-01 14:15:44	29.5
8	2021-04-01 14:35:44	30.0
9	2021-04-01 14:55:44	30.0
10	2021-04-01 15:15:44	31.0
11	2021-04-01 15:35:44	30.0
12	2021-04-01 15:55:44	29.5
13	2021-04-01 16:15:44	29.5
14	2021-04-01 16:35:44	29.0
15	2021-04-01 16:55:44	28.0
16	2021-04-01 17:15:44	27.0
17	2021-04-01 17:35:44	25.5
18	2021-04-01 17:55:44	24.0
19	2021-04-01 18:15:44	23.0
20	2021-04-01 18:35:44	22.0
21	2021-04-01 18:55:44	22.0
22	2021-04-01 19:15:44	21.0
23	2021-04-01 19:35:44	21.0
24	2021-04-01 19:55:44	20.0
25	2021-04-01 20:15:44	17.5
26	2021-04-01 20:35:44	17.0
27	2021-04-01 20:55:44	16.5
28	2021-04-01 21:15:44	16.0
29	2021-04-01 21:35:44	14.5
30	2021-04-01 21:55:44	12.5
31	2021-04-01 22:15:44	11.5
32	2021-04-01 22:35:44	12.0
33	2021-04-01 22:55:44	12.5
34	2021-04-01 23:15:44	13.5
35	2021-04-01 23:35:44	14.5
36	2021-04-01 23:55:44	14.5
37	2021-04-02 00:15:44	13.5
38	2021-04-02 00:35:44	13.5
39	2021-04-02 00:55:44	14.5
40	2021-04-02 01:15:44	13.5
41	2021-04-02 01:35:44	13.5
42	2021-04-02 01:55:44	12.5
43	2021-04-02 02:15:44	12.5
44	2021-04-02 02:35:44	13.0
45	2021-04-02 02:55:44	12.0
46	2021-04-02 03:15:44	10.5
47	2021-04-02 03:35:44	11.0
48	2021-04-02 03:55:44	11.0
49	2021-04-02 04:15:44	11.0
50	2021-04-02 04:35:44	11.5
51	2021-04-02 04:55:44	12.0
52	2021-04-02 05:15:44	11.5
53	2021-04-02 05:35:44	11.5
54	2021-04-02 05:55:44	11.5
55	2021-04-02 06:15:44	11.5
56	2021-04-02 06:35:44	11.5
57	2021-04-02 06:55:44	11.5
58	2021-04-02 07:15:44	11.5
59	2021-04-02 07:35:44	11.0
60	2021-04-02 07:55:44	11.0
61	2021-04-02 08:15:44	11.0
62	2021-04-02 08:35:44	11.0
63	2021-04-02 08:55:44	11.0
64	2021-04-02 09:15:44	11.0
65	2021-04-02 09:35:44	11.0
66	2021-04-02 09:55:44	11.0
67	2021-04-02 10:15:44	12.0
68	2021-04-02 10:35:44	15.0
69	2021-04-02 10:55:44	16.5
70	2021-04-02 11:15:44	17.0
71	2021-04-02 11:35:44	16.0
72	2021-04-02 11:55:44	17.0
73	2021-04-02 12:15:44	17.5
74	2021-04-02 12:35:44	18.0
75	2021-04-02 12:55:44	16.5
76	2021-04-02 13:15:44	17.5
77	2021-04-02 13:35:44	18.5
78	2021-04-02 13:55:44	17.5
79	2021-04-02 14:15:44	19.0
80	2021-04-02 14:35:44	19.0
81	2021-04-02 14:55:44	19.5
82	2021-04-02 15:15:44	20.0
83	2021-04-02 15:35:44	21.5
84	2021-04-02 15:55:44	20.0
85	2021-04-02 16:15:44	18.5
86	2021-04-02 16:35:44	20.0
87	2021-04-02 16:55:44	19.0
88	2021-04-02 17:15:44	18.0
89	2021-04-02 17:35:44	17.5
90	2021-04-02 17:55:44	15.5
91	2021-04-02 18:15:44	15.0
92	2021-04-02 18:35:44	14.5
93	2021-04-02 18:55:44	12.5
94	2021-04-02 19:15:44	11.5
95	2021-04-02 19:35:44	10.5
96	2021-04-02 19:55:44	10.0
97	2021-04-02 20:15:44	10.0
98	2021-04-02 20:35:44	10.0
99	2021-04-02 20:55:44	9.5
100	2021-04-02 21:15:44	9.5
101	2021-04-02 21:35:44	9.5
102	2021-04-02 21:55:44	10.0
103	2021-04-02 22:15:44	10.0
104	2021-04-02 22:35:44	10.0
105	2021-04-02 22:55:44	9.5
106	2021-04-02 23:15:44	9.5
107	2021-04-02 23:35:44	9.0
108	2021-04-02 23:55:44	8.5
109	2021-04-03 00:15:44	8.0
110	2021-04-03 00:35:44	8.0
111	2021-04-03 00:55:44	7.0
112	2021-04-03 01:15:44	7.0
113	2021-04-03 01:35:44	7.0
114	2021-04-03 01:55:44	6.0
115	2021-04-03 02:15:44	6.0
116	2021-04-03 02:35:44	5.0
117	2021-04-03 02:55:44	4.5
118	2021-04-03 03:15:44	4.0
119	2021-04-03 03:35:44	6.0
120	2021-04-03 03:55:44	6.0
121	2021-04-03 04:15:44	6.0
122	2021-04-03 04:35:44	6.0
123	2021-04-03 04:55:44	6.0
124	2021-04-03 05:15:44	6.0
125	2021-04-03 05:35:44	6.0
126	2021-04-03 05:55:44	5.5
127	2021-04-03 06:15:44	5.5
128	2021-04-03 06:35:44	5.5
129	2021-04-03 06:55:44	5.5
130	2021-04-03 07:15:44	6.0
131	2021-04-03 07:35:44	6.0
132	2021-04-03 07:55:44	6.5
133	2021-04-03 08:15:44	8.0
134	2021-04-03 08:35:44	8.0
135	2021-04-03 08:55:44	8.0
136	2021-04-03 09:15:44	9.5
137	2021-04-03 09:35:44	7.5
138	2021-04-03 09:55:44	9.0
139	2021-04-03 10:15:44	9.0
140	2021-04-03 10:35:44	9.0
141	2021-04-03 10:55:44	10.0
142	2021-04-03 11:15:44	10.5
143	2021-04-03 11:35:44	10.5
144	2021-04-03 11:55:44	10.0
145	2021-04-03 12:15:44	11.5
146	2021-04-03 12:35:44	7.0
147	2021-04-03 12:55:44	10.0
148	2021-04-03 13:15:44	8.5
149	2021-04-03 13:35:44	12.0
150	2021-04-03 13:55:44	8.0
151	2021-04-03 14:15:44	12.0
152	2021-04-03 14:35:44	11.5
153	2021-04-03 14:55:44	12.5
154	2021-04-03 15:15:44	14.5
155	2021-04-03 15:35:44	14.0
156	2021-04-03 15:55:44	12.0
157	2021-04-03 16:15:44	13.5
158	2021-04-03 16:35:44	11.0
159	2021-04-03 16:55:44	11.0
160	2021-04-03 17:15:44	12.5
161	2021-04-03 17:35:44	10.5
162	2021-04-03 17:55:44	7.5
163	2021-04-03 18:15:44	7.0
164	2021-04-03 18:35:44	7.0
165	2021-04-03 18:55:44	6.5
166	2021-04-03 19:15:44	6.5
167	2021-04-03 19:35:44	6.0
168	2021-04-03 19:55:44	6.0
169	2021-04-03 20:15:44	6.0
170	2021-04-03 20:35:44	5.5
171	2021-04-03 20:55:44	5.5
172	2021-04-03 21:15:44	5.5
173	2021-04-03 21:35:44	5.0
174	2021-04-03 21:55:44	5.0
175	2021-04-03 22:15:44	5.0
176	2021-04-03 22:35:44	5.0
177	2021-04-03 22:55:44	4.5
178	2021-04-03 23:15:44	4.0
179	2021-04-03 23:35:44	4.5
180	2021-04-03 23:55:44	4.5
181	2021-04-04 00:15:44	4.5
182	2021-04-04 00:35:44	4.0
183	2021-04-04 00:55:44	2.5
184	2021-04-04 01:15:44	2.5
185	2021-04-04 01:35:44	2.5
186	2021-04-04 01:55:44	2.5
187	2021-04-04 02:15:44	2.5
188	2021-04-04 02:35:44	3.0
189	2021-04-04 02:55:44	3.0
190	2021-04-04 03:15:44	3.0
191	2021-04-04 03:35:44	3.0
192	2021-04-04 03:55:44	3.5
193	2021-04-04 04:15:44	3.5
194	2021-04-04 04:35:44	3.5
195	2021-04-04 04:55:44	3.5
196	2021-04-04 05:15:44	3.0
197	2021-04-04 05:35:44	3.0
198	2021-04-04 05:55:44	3.0
199	2021-04-04 06:15:44	3.0
200	2021-04-04 06:35:44	3.5
201	2021-04-04 06:55:44	4.0
202	2021-04-04 07:15:44	3.5
203	2021-04-04 07:35:44	4.0
204	2021-04-04 07:55:44	4.5
205	2021-04-04 08:15:44	5.0
206	2021-04-04 08:35:44	5.5
207	2021-04-04 08:55:44	9.0
208	2021-04-04 09:15:44	10.5
209	2021-04-04 09:35:44	11.0
210	2021-04-04 09:55:44	10.0
211	2021-04-04 10:15:44	8.0
212	2021-04-04 10:35:44	10.0
213	2021-04-04 10:55:44	9.5
214	2021-04-04 11:15:44	9.5
215	2021-04-04 11:35:44	9.5
216	2021-04-04 11:55:44	9.5
217	2021-04-04 12:15:44	9.5
218	2021-04-04 12:35:44	13.0
219	2021-04-04 12:55:44	14.0
220	2021-04-04 13:15:44	12.5
221	2021-04-04 13:35:44	11.0
222	2021-04-04 13:55:44	11.0
223	2021-04-04 14:15:44	10.0
224	2021-04-04 14:35:44	12.0
225	2021-04-04 14:55:44	12.5
226	2021-04-04 15:15:44	18.0
227	2021-04-04 15:35:44	12.5
228	2021-04-04 15:55:44	12.0
229	2021-04-04 16:15:44	12.0
230	2021-04-04 16:35:44	14.5
231	2021-04-04 16:55:44	13.5
232	2021-04-04 17:15:44	10.5
233	2021-04-04 17:35:44	10.0
234	2021-04-04 17:55:44	10.5
235	2021-04-04 18:15:44	9.0
236	2021-04-04 18:35:44	12.5
237	2021-04-04 18:55:44	10.5
238	2021-04-04 19:15:44	8.5
239	2021-04-04 19:35:44	5.0
240	2021-04-04 19:55:44	3.5
241	2021-04-04 20:15:44	3.0
242	2021-04-04 20:35:44	2.0
243	2021-04-04 20:55:44	1.0
244	2021-04-04 21:15:44	0.0
245	2021-04-04 21:35:44	0.0
246	2021-04-04 21:55:44	0.0
247	2021-04-04 22:15:44	-0.5
248	2021-04-04 22:35:44	-0.5
249	2021-04-04 22:55:44	-1.5
250	2021-04-04 23:15:44	-2.0
251	2021-04-04 23:35:44	-1.5
252	2021-04-04 23:55:44	-1.5
253	2021-04-05 00:15:44	-2.0
254	2021-04-05 00:35:44	-2.5
255	2021-04-05 00:55:44	-2.0
256	2021-04-05 01:15:44	-2.5
257	2021-04-05 01:35:44	-3.0
258	2021-04-05 01:55:44	-2.5
259	2021-04-05 02:15:44	-2.5
260	2021-04-05 02:35:44	-2.5
261	2021-04-05 02:55:44	-3.0
262	2021-04-05 03:15:44	-2.0
263	2021-04-05 03:35:44	-2.0
264	2021-04-05 03:55:44	-2.0
265	2021-04-05 04:15:44	-2.5
266	2021-04-05 04:35:44	-3.0
267	2021-04-05 04:55:44	-2.5
268	2021-04-05 05:15:44	-2.5
269	2021-04-05 05:35:44	-3.0
270	2021-04-05 05:55:44	-3.5
271	2021-04-05 06:15:44	-3.5
272	2021-04-05 06:35:44	-3.5
273	2021-04-05 06:55:44	-2.0
274	2021-04-05 07:15:44	0.0
275	2021-04-05 07:35:44	1.5
276	2021-04-05 07:55:44	3.5
277	2021-04-05 08:15:44	5.5
278	2021-04-05 08:35:44	7.5
279	2021-04-05 08:55:44	9.0
280	2021-04-05 09:15:44	10.5
281	2021-04-05 09:35:44	12.5
282	2021-04-05 09:55:44	14.5
283	2021-04-05 10:15:44	15.0
284	2021-04-05 10:35:44	16.0
285	2021-04-05 10:55:44	16.5
286	2021-04-05 11:15:44	17.0
287	2021-04-05 11:35:44	17.5
288	2021-04-05 11:55:44	17.5
289	2021-04-05 12:15:44	18.0
290	2021-04-05 12:35:44	18.5
291	2021-04-05 12:55:44	19.0
292	2021-04-05 13:15:44	20.0
293	2021-04-05 13:35:44	20.5
294	2021-04-05 13:55:44	21.0
295	2021-04-05 14:15:44	21.0
296	2021-04-05 14:35:44	20.5
297	2021-04-05 14:55:44	21.5
298	2021-04-05 15:15:44	21.0
299	2021-04-05 15:35:44	20.0
300	2021-04-05 15:55:44	19.0
301	2021-04-05 16:15:44	19.5
302	2021-04-05 16:35:44	18.0
303	2021-04-05 16:55:44	18.0
304	2021-04-05 17:15:44	17.0
305	2021-04-05 17:35:44	17.0
306	2021-04-05 17:55:44	16.5
307	2021-04-05 18:15:44	15.0
308	2021-04-05 18:35:44	14.0
309	2021-04-05 18:55:44	14.0
310	2021-04-05 19:15:44	13.0
311	2021-04-05 19:35:44	13.0
312	2021-04-05 19:55:44	13.0
313	2021-04-05 20:15:44	12.5
314	2021-04-05 20:35:44	14.5
315	2021-04-05 20:55:44	14.5
316	2021-04-05 21:15:44	13.0
317	2021-04-05 21:35:44	12.0
318	2021-04-05 21:55:44	11.0
319	2021-04-05 22:15:44	11.5
320	2021-04-05 22:35:44	11.0
321	2021-04-05 22:55:44	10.0
322	2021-04-05 23:15:44	5.0
323	2021-04-05 23:35:44	4.0
324	2021-04-05 23:55:44	3.5
325	2021-04-06 00:15:44	3.5
326	2021-04-06 00:35:44	3.0
327	2021-04-06 00:55:44	2.5
328	2021-04-06 01:15:44	2.5
329	2021-04-06 01:35:44	2.0
330	2021-04-06 01:55:44	2.0
331	2021-04-06 02:15:44	2.0
332	2021-04-06 02:35:44	2.0
333	2021-04-06 02:55:44	2.0
334	2021-04-06 03:15:44	1.5
335	2021-04-06 03:35:44	1.5
336	2021-04-06 03:55:44	1.5
337	2021-04-06 04:15:44	1.5
338	2021-04-06 04:35:44	1.5
339	2021-04-06 04:55:44	1.5
340	2021-04-06 05:15:44	1.5
341	2021-04-06 05:35:44	1.5
342	2021-04-06 05:55:44	1.0
343	2021-04-06 06:15:44	1.0
344	2021-04-06 06:35:44	1.0
345	2021-04-06 06:55:44	1.0
346	2021-04-06 07:15:44	1.0
347	2021-04-06 07:35:44	1.5
348	2021-04-06 07:55:44	2.0
349	2021-04-06 08:15:44	1.5
350	2021-04-06 08:35:44	2.0
351	2021-04-06 08:55:44	3.0
352	2021-04-06 09:15:44	4.0
353	2021-04-06 09:35:44	5.0
354	2021-04-06 09:55:44	5.5
355	2021-04-06 10:15:44	5.0
356	2021-04-06 10:35:44	5.0
357	2021-04-06 10:55:44	5.0
358	2021-04-06 11:15:44	6.0
359	2021-04-06 11:35:44	6.5
360	2021-04-06 11:55:44	6.0
361	2021-04-06 12:15:44	7.0
362	2021-04-06 12:35:44	6.0
363	2021-04-06 12:55:44	6.0
364	2021-04-06 13:15:44	6.0
365	2021-04-06 13:35:44	5.0
366	2021-04-06 13:55:44	5.0
367	2021-04-06 14:15:44	5.0
368	2021-04-06 14:35:44	5.0
369	2021-04-06 14:55:44	6.0
370	2021-04-06 15:15:44	4.5
371	2021-04-06 15:35:44	3.0
372	2021-04-06 15:55:44	4.5
373	2021-04-06 16:15:44	8.0
374	2021-04-06 16:35:44	8.5
375	2021-04-06 16:55:44	7.0
376	2021-04-06 17:15:44	5.0
377	2021-04-06 17:35:44	7.5
378	2021-04-06 17:55:44	8.5
379	2021-04-06 18:15:44	6.5
380	2021-04-06 18:35:44	5.5
381	2021-04-06 18:55:44	6.0
382	2021-04-06 19:15:44	4.5
383	2021-04-06 19:35:44	3.0
384	2021-04-06 19:55:44	2.0
385	2021-04-06 20:15:44	1.5
386	2021-04-06 20:35:44	1.0
387	2021-04-06 20:55:44	0.5
388	2021-04-06 21:15:44	0.0
389	2021-04-06 21:35:44	-0.5
390	2021-04-06 21:55:44	-0.5
391	2021-04-06 22:15:44	-0.5
392	2021-04-06 22:35:44	-0.5
393	2021-04-06 22:55:44	-0.5
394	2021-04-06 23:15:44	-0.5
395	2021-04-06 23:35:44	-0.5
396	2021-04-06 23:55:44	-0.5
397	2021-04-07 00:15:44	0.0
398	2021-04-07 00:35:44	0.0
399	2021-04-07 00:55:44	-1.0
400	2021-04-07 01:15:44	-1.5
401	2021-04-07 01:35:44	-2.5
402	2021-04-07 01:55:44	-2.5
403	2021-04-07 02:15:44	-2.5
404	2021-04-07 02:35:44	-2.0
405	2021-04-07 02:55:44	-1.5
406	2021-04-07 03:15:44	-1.0
407	2021-04-07 03:35:44	-1.0
408	2021-04-07 03:55:44	-1.5
409	2021-04-07 04:15:44	-1.0
410	2021-04-07 04:35:44	-0.5
411	2021-04-07 04:55:44	-0.5
412	2021-04-07 05:15:44	-0.5
413	2021-04-07 05:35:44	-0.5
414	2021-04-07 05:55:44	-1.0
415	2021-04-07 06:15:44	-1.0
416	2021-04-07 06:35:44	-0.5
417	2021-04-07 06:55:44	0.0
418	2021-04-07 07:15:44	1.5
419	2021-04-07 07:35:44	2.0
420	2021-04-07 07:55:44	4.0
421	2021-04-07 08:15:44	5.5
422	2021-04-07 08:35:44	5.5
423	2021-04-07 08:55:44	6.5
424	2021-04-07 09:15:44	7.5
425	2021-04-07 09:35:44	6.5
426	2021-04-07 09:55:44	6.5
427	2021-04-07 10:15:44	6.0
428	2021-04-07 10:35:44	7.0
429	2021-04-07 10:55:44	8.0
430	2021-04-07 11:15:44	9.0
431	2021-04-07 11:35:44	8.5
432	2021-04-07 11:55:44	8.0
433	2021-04-07 12:15:44	8.0
434	2021-04-07 12:35:44	7.5
435	2021-04-07 12:55:44	8.0
436	2021-04-07 13:15:44	8.0
437	2021-04-07 13:35:44	7.5
438	2021-04-07 13:55:44	5.0
439	2021-04-07 14:15:44	10.5
440	2021-04-07 14:35:44	9.5
441	2021-04-07 14:55:44	9.0
442	2021-04-07 15:15:44	8.0
443	2021-04-07 15:35:44	10.5
444	2021-04-07 15:55:44	6.5
445	2021-04-07 16:15:44	3.5
446	2021-04-07 16:35:44	3.5
447	2021-04-07 16:55:44	3.0
448	2021-04-07 17:15:44	4.5
449	2021-04-07 17:35:44	1.0
450	2021-04-07 17:55:44	0.5
451	2021-04-07 18:15:44	0.5
452	2021-04-07 18:35:44	2.5
453	2021-04-07 18:55:44	1.5
454	2021-04-07 19:15:44	1.0
455	2021-04-07 19:35:44	1.0
456	2021-04-07 19:55:44	0.5
457	2021-04-07 20:15:44	0.0
458	2021-04-07 20:35:44	0.5
459	2021-04-07 20:55:44	1.0
460	2021-04-07 21:15:44	1.0
461	2021-04-07 21:35:44	1.0
462	2021-04-07 21:55:44	1.0
463	2021-04-07 22:15:44	1.0
464	2021-04-07 22:35:44	0.5
465	2021-04-07 22:55:44	0.5
466	2021-04-07 23:15:44	0.5
467	2021-04-07 23:35:44	0.5
468	2021-04-07 23:55:44	1.0
469	2021-04-08 00:15:44	1.0
470	2021-04-08 00:35:44	1.5
471	2021-04-08 00:55:44	1.5
472	2021-04-08 01:15:44	1.5
473	2021-04-08 01:35:44	1.5
474	2021-04-08 01:55:44	1.5
475	2021-04-08 02:15:44	1.5
476	2021-04-08 02:35:44	2.0
477	2021-04-08 02:55:44	2.0
478	2021-04-08 03:15:44	2.0
479	2021-04-08 03:35:44	1.5
480	2021-04-08 03:55:44	2.0
481	2021-04-08 04:15:44	2.0
482	2021-04-08 04:35:44	2.5
483	2021-04-08 04:55:44	2.5
484	2021-04-08 05:15:44	2.0
485	2021-04-08 05:35:44	2.0
486	2021-04-08 05:55:44	2.0
487	2021-04-08 06:15:44	1.5
488	2021-04-08 06:35:44	2.0
489	2021-04-08 06:55:44	2.5
490	2021-04-08 07:15:44	2.5
491	2021-04-08 07:35:44	3.0
492	2021-04-08 07:55:44	3.5
493	2021-04-08 08:15:44	5.0
494	2021-04-08 08:35:44	5.5
495	2021-04-08 08:55:44	6.5
496	2021-04-08 09:15:44	7.0
497	2021-04-08 09:35:44	7.0
498	2021-04-08 09:55:44	8.0
499	2021-04-08 10:15:44	7.5
500	2021-04-08 10:35:44	6.0
501	2021-04-08 10:55:44	7.0
502	2021-04-08 11:15:44	9.0
503	2021-04-08 11:35:44	8.0
504	2021-04-08 11:55:44	8.5
505	2021-04-08 12:15:44	8.5
506	2021-04-08 12:35:44	9.0
507	2021-04-08 12:55:44	10.5
508	2021-04-08 13:15:44	10.5
509	2021-04-08 13:35:44	11.5
510	2021-04-08 13:55:44	9.0
511	2021-04-08 14:15:44	13.5
512	2021-04-08 14:35:44	12.0
513	2021-04-08 14:55:44	13.0
514	2021-04-08 15:15:44	10.5
515	2021-04-08 15:35:44	11.5
516	2021-04-08 15:55:44	12.0
517	2021-04-08 16:15:44	12.5
1	2021-04-11 11:30:00	20.0
2	2021-04-11 11:50:00	20.0
3	2021-04-11 12:10:00	18.0
4	2021-04-11 12:30:00	18.0
5	2021-04-11 12:50:00	20.0
6	2021-04-11 13:10:00	19.5
7	2021-04-11 13:30:00	19.5
8	2021-04-11 13:50:00	19.0
9	2021-04-11 14:10:00	19.0
10	2021-04-11 14:30:00	21.0
11	2021-04-11 14:50:00	21.5
12	2021-04-11 15:10:00	21.0
13	2021-04-11 15:30:00	21.5
14	2021-04-11 15:50:00	21.0
15	2021-04-11 16:10:00	21.0
16	2021-04-11 16:30:00	21.0
17	2021-04-11 16:50:00	18.0
18	2021-04-11 17:10:00	17.5
19	2021-04-11 17:30:00	17.5
20	2021-04-11 17:50:00	17.5
21	2021-04-11 18:10:00	17.5
22	2021-04-11 18:30:00	17.5
23	2021-04-11 18:50:00	16.0
24	2021-04-11 19:10:00	15.5
25	2021-04-11 19:30:00	14.5
26	2021-04-11 19:50:00	14.5
27	2021-04-11 20:10:00	14.0
28	2021-04-11 20:30:00	13.5
29	2021-04-11 20:50:00	13.0
30	2021-04-11 21:10:00	12.5
31	2021-04-11 21:30:00	12.5
32	2021-04-11 21:50:00	12.0
33	2021-04-11 22:10:00	11.5
34	2021-04-11 22:30:00	11.0
35	2021-04-11 22:50:00	10.5
36	2021-04-11 23:10:00	10.0
37	2021-04-11 23:30:00	9.5
38	2021-04-11 23:50:00	9.0
39	2021-04-12 00:10:00	9.0
40	2021-04-12 00:30:00	9.0
41	2021-04-12 00:50:00	8.0
42	2021-04-12 01:10:00	8.0
43	2021-04-12 01:30:00	8.0
44	2021-04-12 01:50:00	7.5
45	2021-04-12 02:10:00	7.0
46	2021-04-12 02:30:00	6.5
47	2021-04-12 02:50:00	5.5
48	2021-04-12 03:10:00	4.5
49	2021-04-12 03:30:00	4.0
50	2021-04-12 03:50:00	4.0
51	2021-04-12 04:10:00	3.5
52	2021-04-12 04:30:00	3.5
53	2021-04-12 04:50:00	3.0
54	2021-04-12 05:10:00	3.0
55	2021-04-12 05:30:00	3.0
56	2021-04-12 05:50:00	3.0
57	2021-04-12 06:10:00	2.5
58	2021-04-12 06:30:00	4.0
59	2021-04-12 06:50:00	7.0
60	2021-04-12 07:10:00	7.5
61	2021-04-12 07:30:00	8.0
62	2021-04-12 07:50:00	7.0
63	2021-04-12 08:10:00	9.5
64	2021-04-12 08:30:00	13.5
65	2021-04-12 08:50:00	16.0
66	2021-04-12 09:10:00	17.5
67	2021-04-12 09:30:00	19.5
68	2021-04-12 09:50:00	18.0
69	2021-04-12 10:10:00	21.5
70	2021-04-12 10:30:00	19.5
71	2021-04-12 10:50:00	22.0
72	2021-04-12 11:10:00	22.5
73	2021-04-12 11:30:00	22.5
74	2021-04-12 11:50:00	22.5
75	2021-04-12 12:10:00	23.0
76	2021-04-12 12:30:00	23.0
77	2021-04-12 12:50:00	22.5
78	2021-04-12 13:10:00	23.0
79	2021-04-12 13:30:00	22.5
80	2021-04-12 13:50:00	22.0
81	2021-04-12 14:10:00	20.0
82	2021-04-12 14:30:00	20.0
83	2021-04-12 14:50:00	19.0
84	2021-04-12 15:10:00	17.0
85	2021-04-12 15:30:00	15.5
86	2021-04-12 15:50:00	13.5
87	2021-04-12 16:10:00	12.0
88	2021-04-12 16:30:00	11.0
89	2021-04-12 16:50:00	9.0
90	2021-04-12 17:10:00	7.5
91	2021-04-12 17:30:00	6.5
92	2021-04-12 17:50:00	6.0
93	2021-04-12 18:10:00	5.0
94	2021-04-12 18:30:00	4.5
95	2021-04-12 18:50:00	4.0
96	2021-04-12 19:10:00	3.5
97	2021-04-12 19:30:00	3.5
98	2021-04-12 19:50:00	3.5
99	2021-04-12 20:10:00	3.5
100	2021-04-12 20:30:00	3.5
101	2021-04-12 20:50:00	3.5
102	2021-04-12 21:10:00	3.5
103	2021-04-12 21:30:00	3.5
104	2021-04-12 21:50:00	3.5
105	2021-04-12 22:10:00	3.5
106	2021-04-12 22:30:00	3.5
107	2021-04-12 22:50:00	3.5
108	2021-04-12 23:10:00	3.5
109	2021-04-12 23:30:00	3.5
110	2021-04-12 23:50:00	3.5
111	2021-04-13 00:10:00	3.5
112	2021-04-13 00:30:00	3.5
113	2021-04-13 00:50:00	3.0
114	2021-04-13 01:10:00	3.0
115	2021-04-13 01:30:00	3.0
116	2021-04-13 01:50:00	3.5
117	2021-04-13 02:10:00	3.5
118	2021-04-13 02:30:00	3.5
119	2021-04-13 02:50:00	3.5
120	2021-04-13 03:10:00	3.5
121	2021-04-13 03:30:00	3.5
122	2021-04-13 03:50:00	3.5
123	2021-04-13 04:10:00	3.5
124	2021-04-13 04:30:00	3.5
125	2021-04-13 04:50:00	3.5
126	2021-04-13 05:10:00	3.5
127	2021-04-13 05:30:00	3.0
128	2021-04-13 05:50:00	3.0
129	2021-04-13 06:10:00	3.0
130	2021-04-13 06:30:00	2.5
131	2021-04-13 06:50:00	3.0
132	2021-04-13 07:10:00	3.0
133	2021-04-13 07:30:00	3.0
134	2021-04-13 07:50:00	3.5
135	2021-04-13 08:10:00	3.5
136	2021-04-13 08:30:00	3.5
137	2021-04-13 08:50:00	3.5
138	2021-04-13 09:10:00	3.5
139	2021-04-13 09:30:00	3.5
140	2021-04-13 09:50:00	3.5
141	2021-04-13 10:10:00	3.5
142	2021-04-13 10:30:00	3.5
143	2021-04-13 10:50:00	4.0
144	2021-04-13 11:10:00	4.0
145	2021-04-13 11:30:00	4.0
146	2021-04-13 11:50:00	4.5
147	2021-04-13 12:10:00	4.5
148	2021-04-13 12:30:00	4.5
149	2021-04-13 12:50:00	4.5
150	2021-04-13 13:10:00	4.5
151	2021-04-13 13:30:00	5.0
152	2021-04-13 13:50:00	5.0
153	2021-04-13 14:10:00	4.5
154	2021-04-13 14:30:00	4.0
155	2021-04-13 14:50:00	4.0
156	2021-04-13 15:10:00	4.5
157	2021-04-13 15:30:00	4.0
158	2021-04-13 15:50:00	4.0
159	2021-04-13 16:10:00	4.0
160	2021-04-13 16:30:00	3.5
161	2021-04-13 16:50:00	3.5
162	2021-04-13 17:10:00	3.5
163	2021-04-13 17:30:00	3.5
164	2021-04-13 17:50:00	3.5
165	2021-04-13 18:10:00	3.0
166	2021-04-13 18:30:00	3.0
167	2021-04-13 18:50:00	2.5
168	2021-04-13 19:10:00	2.5
169	2021-04-13 19:30:00	2.5
170	2021-04-13 19:50:00	2.5
171	2021-04-13 20:10:00	2.5
172	2021-04-13 20:30:00	2.0
173	2021-04-13 20:50:00	2.0
174	2021-04-13 21:10:00	2.0
175	2021-04-13 21:30:00	1.5
176	2021-04-13 21:50:00	2.5
177	2021-04-13 22:10:00	2.5
178	2021-04-13 22:30:00	2.5
179	2021-04-13 22:50:00	2.5
180	2021-04-13 23:10:00	2.5
181	2021-04-13 23:30:00	2.5
182	2021-04-13 23:50:00	2.5
183	2021-04-14 00:10:00	2.5
184	2021-04-14 00:30:00	2.5
185	2021-04-14 00:50:00	2.5
186	2021-04-14 01:10:00	2.0
187	2021-04-14 01:30:00	2.0
188	2021-04-14 01:50:00	2.0
189	2021-04-14 02:10:00	2.0
190	2021-04-14 02:30:00	2.0
191	2021-04-14 02:50:00	2.5
192	2021-04-14 03:10:00	2.5
193	2021-04-14 03:30:00	2.5
194	2021-04-14 03:50:00	2.5
195	2021-04-14 04:10:00	2.5
196	2021-04-14 04:30:00	2.5
197	2021-04-14 04:50:00	2.5
198	2021-04-14 05:10:00	2.5
199	2021-04-14 05:30:00	2.5
200	2021-04-14 05:50:00	2.5
201	2021-04-14 06:10:00	2.5
202	2021-04-14 06:30:00	2.5
203	2021-04-14 06:50:00	2.5
204	2021-04-14 07:10:00	3.0
205	2021-04-14 07:30:00	3.5
206	2021-04-14 07:50:00	4.0
207	2021-04-14 08:10:00	5.0
208	2021-04-14 08:30:00	5.0
209	2021-04-14 08:50:00	5.0
210	2021-04-14 09:10:00	5.5
211	2021-04-14 09:30:00	6.5
212	2021-04-14 09:50:00	7.5
213	2021-04-14 10:10:00	8.0
214	2021-04-14 10:30:00	7.5
215	2021-04-14 10:50:00	7.5
216	2021-04-14 11:10:00	7.5
217	2021-04-14 11:30:00	7.5
218	2021-04-14 11:50:00	7.0
219	2021-04-14 12:10:00	7.0
220	2021-04-14 12:30:00	8.0
221	2021-04-14 12:50:00	7.5
222	2021-04-14 13:10:00	7.0
223	2021-04-14 13:30:00	7.5
224	2021-04-14 13:50:00	8.0
225	2021-04-14 14:10:00	8.5
226	2021-04-14 14:30:00	6.5
227	2021-04-14 14:50:00	9.0
228	2021-04-14 15:10:00	9.5
229	2021-04-14 15:30:00	8.5
230	2021-04-14 15:50:00	8.5
231	2021-04-14 16:10:00	9.0
232	2021-04-14 16:30:00	9.0
233	2021-04-14 16:50:00	9.5
234	2021-04-14 17:10:00	8.5
235	2021-04-14 17:30:00	7.5
236	2021-04-14 17:50:00	7.5
237	2021-04-14 18:10:00	7.0
238	2021-04-14 18:30:00	7.0
239	2021-04-14 18:50:00	6.5
240	2021-04-14 19:10:00	6.0
241	2021-04-14 19:30:00	5.5
242	2021-04-14 19:50:00	5.5
243	2021-04-14 20:10:00	5.0
244	2021-04-14 20:30:00	5.0
245	2021-04-14 20:50:00	4.5
246	2021-04-14 21:10:00	4.0
247	2021-04-14 21:30:00	4.0
248	2021-04-14 21:50:00	4.0
249	2021-04-14 22:10:00	4.0
250	2021-04-14 22:30:00	4.0
251	2021-04-14 22:50:00	4.0
252	2021-04-14 23:10:00	4.0
253	2021-04-14 23:30:00	4.0
254	2021-04-14 23:50:00	4.0
255	2021-04-15 00:10:00	3.5
256	2021-04-15 00:30:00	3.5
257	2021-04-15 00:50:00	3.5
258	2021-04-15 01:10:00	3.0
259	2021-04-15 01:30:00	2.5
260	2021-04-15 01:50:00	2.0
261	2021-04-15 02:10:00	2.0
262	2021-04-15 02:30:00	2.0
263	2021-04-15 02:50:00	2.0
264	2021-04-15 03:10:00	2.0
265	2021-04-15 03:30:00	2.0
266	2021-04-15 03:50:00	2.0
267	2021-04-15 04:10:00	2.0
268	2021-04-15 04:30:00	1.5
269	2021-04-15 04:50:00	1.5
270	2021-04-15 05:10:00	1.5
271	2021-04-15 05:30:00	1.5
272	2021-04-15 05:50:00	1.5
273	2021-04-15 06:10:00	1.0
274	2021-04-15 06:30:00	1.5
275	2021-04-15 06:50:00	2.0
276	2021-04-15 07:10:00	3.5
277	2021-04-15 07:30:00	3.5
278	2021-04-15 07:50:00	4.5
279	2021-04-15 08:10:00	4.5
280	2021-04-15 08:30:00	5.5
281	2021-04-15 08:50:00	6.5
282	2021-04-15 09:10:00	7.0
283	2021-04-15 09:30:00	7.5
284	2021-04-15 09:50:00	7.5
285	2021-04-15 10:10:00	8.0
286	2021-04-15 10:30:00	7.5
287	2021-04-15 10:50:00	8.0
288	2021-04-15 11:10:00	8.0
289	2021-04-15 11:30:00	7.5
290	2021-04-15 11:50:00	7.5
291	2021-04-15 12:10:00	6.5
292	2021-04-15 12:30:00	7.0
293	2021-04-15 12:50:00	6.5
294	2021-04-15 13:10:00	9.0
295	2021-04-15 13:30:00	8.0
296	2021-04-15 13:50:00	8.0
297	2021-04-15 14:10:00	7.5
298	2021-04-15 14:30:00	8.0
299	2021-04-15 14:50:00	8.0
300	2021-04-15 15:10:00	8.5
301	2021-04-15 15:30:00	7.5
302	2021-04-15 15:50:00	7.0
303	2021-04-15 16:10:00	7.0
304	2021-04-15 16:30:00	7.0
305	2021-04-15 16:50:00	7.5
306	2021-04-15 17:10:00	7.5
307	2021-04-15 17:30:00	7.0
308	2021-04-15 17:50:00	6.5
309	2021-04-15 18:10:00	6.0
310	2021-04-15 18:30:00	5.5
311	2021-04-15 18:50:00	5.0
312	2021-04-15 19:10:00	4.5
313	2021-04-15 19:30:00	4.0
314	2021-04-15 19:50:00	4.0
315	2021-04-15 20:10:00	3.5
316	2021-04-15 20:30:00	3.0
317	2021-04-15 20:50:00	3.0
318	2021-04-15 21:10:00	2.5
319	2021-04-15 21:30:00	2.5
320	2021-04-15 21:50:00	2.0
321	2021-04-15 22:10:00	2.0
322	2021-04-15 22:30:00	2.5
323	2021-04-15 22:50:00	2.5
324	2021-04-15 23:10:00	2.5
325	2021-04-15 23:30:00	2.5
326	2021-04-15 23:50:00	2.0
327	2021-04-16 00:10:00	1.5
328	2021-04-16 00:30:00	1.5
329	2021-04-16 00:50:00	2.0
330	2021-04-16 01:10:00	2.0
331	2021-04-16 01:30:00	2.0
332	2021-04-16 01:50:00	1.5
333	2021-04-16 02:10:00	2.0
334	2021-04-16 02:30:00	2.5
335	2021-04-16 02:50:00	2.5
336	2021-04-16 03:10:00	3.0
337	2021-04-16 03:30:00	3.0
338	2021-04-16 03:50:00	2.5
339	2021-04-16 04:10:00	2.5
340	2021-04-16 04:30:00	2.0
341	2021-04-16 04:50:00	1.5
342	2021-04-16 05:10:00	2.0
343	2021-04-16 05:30:00	2.0
344	2021-04-16 05:50:00	2.0
345	2021-04-16 06:10:00	2.0
346	2021-04-16 06:30:00	2.0
347	2021-04-16 06:50:00	2.0
348	2021-04-16 07:10:00	3.0
349	2021-04-16 07:30:00	3.5
350	2021-04-16 07:50:00	3.5
351	2021-04-16 08:10:00	4.0
352	2021-04-16 08:30:00	5.5
353	2021-04-16 08:50:00	5.0
354	2021-04-16 09:10:00	5.0
355	2021-04-16 09:30:00	5.5
356	2021-04-16 09:50:00	5.5
357	2021-04-16 10:10:00	5.5
358	2021-04-16 10:30:00	6.0
359	2021-04-16 10:50:00	6.5
360	2021-04-16 11:10:00	7.0
361	2021-04-16 11:30:00	7.0
362	2021-04-16 11:50:00	7.0
363	2021-04-16 12:10:00	7.0
364	2021-04-16 12:30:00	7.5
365	2021-04-16 12:50:00	8.5
366	2021-04-16 13:10:00	8.5
367	2021-04-16 13:30:00	8.5
368	2021-04-16 13:50:00	8.0
369	2021-04-16 14:10:00	8.0
370	2021-04-16 14:30:00	8.0
371	2021-04-16 14:50:00	8.0
372	2021-04-16 15:10:00	8.5
373	2021-04-16 15:30:00	11.0
374	2021-04-16 15:50:00	11.0
375	2021-04-16 16:10:00	10.5
376	2021-04-16 16:30:00	10.0
377	2021-04-16 16:50:00	10.0
378	2021-04-16 17:10:00	10.0
379	2021-04-16 17:30:00	10.0
380	2021-04-16 17:50:00	8.5
381	2021-04-16 18:10:00	8.0
382	2021-04-16 18:30:00	7.0
383	2021-04-16 18:50:00	7.0
384	2021-04-16 19:10:00	7.0
385	2021-04-16 19:30:00	6.5
386	2021-04-16 19:50:00	6.5
387	2021-04-16 20:10:00	6.5
388	2021-04-16 20:30:00	6.5
389	2021-04-16 20:50:00	6.0
390	2021-04-16 21:10:00	6.0
391	2021-04-16 21:30:00	5.5
392	2021-04-16 21:50:00	5.5
393	2021-04-16 22:10:00	5.5
394	2021-04-16 22:30:00	5.5
395	2021-04-16 22:50:00	5.5
396	2021-04-16 23:10:00	5.0
397	2021-04-16 23:30:00	5.5
398	2021-04-16 23:50:00	5.0
399	2021-04-17 00:10:00	5.0
400	2021-04-17 00:30:00	5.0
401	2021-04-17 00:50:00	5.0
402	2021-04-17 01:10:00	5.0
403	2021-04-17 01:30:00	4.5
404	2021-04-17 01:50:00	4.0
405	2021-04-17 02:10:00	4.5
406	2021-04-17 02:30:00	4.5
407	2021-04-17 02:50:00	4.5
408	2021-04-17 03:10:00	4.5
409	2021-04-17 03:30:00	4.5
410	2021-04-17 03:50:00	4.5
411	2021-04-17 04:10:00	4.5
412	2021-04-17 04:30:00	4.5
413	2021-04-17 04:50:00	4.5
414	2021-04-17 05:10:00	4.5
415	2021-04-17 05:30:00	4.5
416	2021-04-17 05:50:00	4.5
417	2021-04-17 06:10:00	4.5
418	2021-04-17 06:30:00	4.5
419	2021-04-17 06:50:00	4.5
420	2021-04-17 07:10:00	5.0
421	2021-04-17 07:30:00	5.0
422	2021-04-17 07:50:00	5.5
423	2021-04-17 08:10:00	6.0
424	2021-04-17 08:30:00	6.5
425	2021-04-17 08:50:00	7.0
426	2021-04-17 09:10:00	7.5
427	2021-04-17 09:30:00	8.0
428	2021-04-17 09:50:00	8.5
429	2021-04-17 10:10:00	9.0
430	2021-04-17 10:30:00	9.0
431	2021-04-17 10:50:00	9.5
432	2021-04-17 11:10:00	10.0
433	2021-04-17 11:30:00	10.5
434	2021-04-17 11:50:00	10.0
435	2021-04-17 12:10:00	11.0
436	2021-04-17 12:30:00	10.5
437	2021-04-17 12:50:00	10.5
438	2021-04-17 13:10:00	10.5
439	2021-04-17 13:30:00	11.0
440	2021-04-17 13:50:00	11.0
441	2021-04-17 14:10:00	10.5
442	2021-04-17 14:30:00	11.0
443	2021-04-17 14:50:00	10.0
444	2021-04-17 15:10:00	11.0
445	2021-04-17 15:30:00	11.0
446	2021-04-17 15:50:00	10.5
447	2021-04-17 16:10:00	11.0
448	2021-04-17 16:30:00	10.0
449	2021-04-17 16:50:00	10.0
450	2021-04-17 17:10:00	9.0
451	2021-04-17 17:30:00	9.0
452	2021-04-17 17:50:00	9.0
453	2021-04-17 18:10:00	9.5
454	2021-04-17 18:30:00	8.0
455	2021-04-17 18:50:00	8.0
456	2021-04-17 19:10:00	7.5
457	2021-04-17 19:30:00	7.0
458	2021-04-17 19:50:00	7.0
459	2021-04-17 20:10:00	7.0
460	2021-04-17 20:30:00	6.5
461	2021-04-17 20:50:00	6.5
462	2021-04-17 21:10:00	6.5
463	2021-04-17 21:30:00	6.0
464	2021-04-17 21:50:00	6.0
465	2021-04-17 22:10:00	6.0
466	2021-04-17 22:30:00	6.0
467	2021-04-17 22:50:00	5.5
468	2021-04-17 23:10:00	5.5
469	2021-04-17 23:30:00	5.5
470	2021-04-17 23:50:00	5.5
471	2021-04-18 00:10:00	5.5
472	2021-04-18 00:30:00	5.5
473	2021-04-18 00:50:00	5.5
474	2021-04-18 01:10:00	5.5
475	2021-04-18 01:30:00	5.0
476	2021-04-18 01:50:00	5.0
477	2021-04-18 02:10:00	5.0
478	2021-04-18 02:30:00	5.0
479	2021-04-18 02:50:00	5.0
480	2021-04-18 03:10:00	5.0
481	2021-04-18 03:30:00	5.0
482	2021-04-18 03:50:00	5.0
483	2021-04-18 04:10:00	5.0
484	2021-04-18 04:30:00	5.0
485	2021-04-18 04:50:00	5.0
486	2021-04-18 05:10:00	5.0
487	2021-04-18 05:30:00	5.0
488	2021-04-18 05:50:00	5.0
489	2021-04-18 06:10:00	5.0
490	2021-04-18 06:30:00	5.0
491	2021-04-18 06:50:00	5.0
492	2021-04-18 07:10:00	5.0
493	2021-04-18 07:30:00	5.0
494	2021-04-18 07:50:00	5.0
495	2021-04-18 08:10:00	5.5
496	2021-04-18 08:30:00	5.5
497	2021-04-18 08:50:00	5.5
498	2021-04-18 09:10:00	6.0
499	2021-04-18 09:30:00	6.0
500	2021-04-18 09:50:00	6.0
501	2021-04-18 10:10:00	6.0
502	2021-04-18 10:30:00	6.5
503	2021-04-18 10:50:00	7.0
504	2021-04-18 11:10:00	7.0
505	2021-04-18 11:30:00	7.5
506	2021-04-18 11:50:00	8.0
507	2021-04-18 12:10:00	8.5
508	2021-04-18 12:30:00	9.0
509	2021-04-18 12:50:00	9.5
510	2021-04-18 13:10:00	10.0
511	2021-04-18 13:30:00	10.0
512	2021-04-18 13:50:00	9.5
513	2021-04-18 14:10:00	10.0
514	2021-04-18 14:30:00	10.0
515	2021-04-18 14:50:00	10.0
516	2021-04-18 15:10:00	10.0
517	2021-04-18 15:30:00	10.0
518	2021-04-18 15:50:00	9.5
519	2021-04-18 16:10:00	9.5
520	2021-04-18 16:30:00	9.5
521	2021-04-18 16:50:00	10.0
522	2021-04-18 17:10:00	10.0
523	2021-04-18 17:30:00	10.0
524	2021-04-18 17:50:00	10.0
525	2021-04-18 18:10:00	10.0
526	2021-04-18 18:30:00	9.5
527	2021-04-18 18:50:00	9.0
528	2021-04-18 19:10:00	8.5
529	2021-04-18 19:30:00	8.5
530	2021-04-18 19:50:00	8.0
531	2021-04-18 20:10:00	8.0
532	2021-04-18 20:30:00	7.5
533	2021-04-18 20:50:00	7.5
534	2021-04-18 21:10:00	7.5
535	2021-04-18 21:30:00	7.5
536	2021-04-18 21:50:00	7.0
537	2021-04-18 22:10:00	7.0
538	2021-04-18 22:30:00	7.0
539	2021-04-18 22:50:00	7.0
540	2021-04-18 23:10:00	6.5
541	2021-04-18 23:30:00	6.5
542	2021-04-18 23:50:00	6.5
543	2021-04-19 00:10:00	6.5
544	2021-04-19 00:30:00	6.5
545	2021-04-19 00:50:00	6.5
546	2021-04-19 01:10:00	6.5
547	2021-04-19 01:30:00	6.5
548	2021-04-19 01:50:00	6.0
549	2021-04-19 02:10:00	6.0
550	2021-04-19 02:30:00	6.0
551	2021-04-19 02:50:00	6.0
552	2021-04-19 03:10:00	6.0
553	2021-04-19 03:30:00	5.5
554	2021-04-19 03:50:00	5.5
555	2021-04-19 04:10:00	5.5
556	2021-04-19 04:30:00	5.5
557	2021-04-19 04:50:00	5.5
558	2021-04-19 05:10:00	5.5
559	2021-04-19 05:30:00	5.5
560	2021-04-19 05:50:00	5.5
561	2021-04-19 06:10:00	5.5
562	2021-04-19 06:30:00	5.5
563	2021-04-19 06:50:00	5.5
564	2021-04-19 07:10:00	6.0
565	2021-04-19 07:30:00	6.0
566	2021-04-19 07:50:00	6.5
567	2021-04-19 08:10:00	7.0
568	2021-04-19 08:30:00	8.5
569	2021-04-19 08:50:00	10.5
570	2021-04-19 09:10:00	9.5
571	2021-04-19 09:30:00	10.5
572	2021-04-19 09:50:00	11.0
573	2021-04-19 10:10:00	10.5
574	2021-04-19 10:30:00	10.0
575	2021-04-19 10:50:00	9.5
576	2021-04-19 11:10:00	10.5
577	2021-04-19 11:30:00	10.5
578	2021-04-19 11:50:00	11.0
579	2021-04-19 12:10:00	12.0
580	2021-04-19 12:30:00	12.5
581	2021-04-19 12:50:00	13.0
582	2021-04-19 13:10:00	13.5
583	2021-04-19 13:30:00	12.0
584	2021-04-19 13:50:00	11.0
585	2021-04-19 14:10:00	11.0
586	2021-04-19 14:30:00	13.0
587	2021-04-19 14:50:00	13.5
588	2021-04-19 15:10:00	14.5
589	2021-04-19 15:30:00	14.0
590	2021-04-19 15:50:00	13.0
591	2021-04-19 16:10:00	12.5
592	2021-04-19 16:30:00	12.5
593	2021-04-19 16:50:00	11.0
594	2021-04-19 17:10:00	11.5
595	2021-04-19 17:30:00	10.5
596	2021-04-19 17:50:00	10.5
597	2021-04-19 18:10:00	10.5
598	2021-04-19 18:30:00	9.5
599	2021-04-19 18:50:00	9.5
600	2021-04-19 19:10:00	9.5
601	2021-04-19 19:30:00	9.0
602	2021-04-19 19:50:00	9.0
603	2021-04-19 20:10:00	8.5
604	2021-04-19 20:30:00	8.5
605	2021-04-19 20:50:00	8.0
606	2021-04-19 21:10:00	8.0
607	2021-04-19 21:30:00	7.5
608	2021-04-19 21:50:00	7.5
609	2021-04-19 22:10:00	7.0
610	2021-04-19 22:30:00	7.5
611	2021-04-19 22:50:00	7.0
612	2021-04-19 23:10:00	7.0
613	2021-04-19 23:30:00	7.0
614	2021-04-19 23:50:00	7.0
615	2021-04-20 00:10:00	7.5
616	2021-04-20 00:30:00	7.0
617	2021-04-20 00:50:00	7.0
618	2021-04-20 01:10:00	7.0
619	2021-04-20 01:30:00	7.5
620	2021-04-20 01:50:00	7.5
621	2021-04-20 02:10:00	7.5
622	2021-04-20 02:30:00	7.5
623	2021-04-20 02:50:00	7.5
624	2021-04-20 03:10:00	7.5
625	2021-04-20 03:30:00	7.5
626	2021-04-20 03:50:00	7.5
627	2021-04-20 04:10:00	7.0
628	2021-04-20 04:30:00	7.0
629	2021-04-20 04:50:00	7.0
630	2021-04-20 05:10:00	7.5
631	2021-04-20 05:30:00	7.5
632	2021-04-20 05:50:00	7.0
633	2021-04-20 06:10:00	7.5
634	2021-04-20 06:30:00	7.5
635	2021-04-20 06:50:00	7.5
636	2021-04-20 07:10:00	8.0
637	2021-04-20 07:30:00	8.0
638	2021-04-20 07:50:00	8.0
639	2021-04-20 08:10:00	8.0
640	2021-04-20 08:30:00	8.5
641	2021-04-20 08:50:00	8.5
642	2021-04-20 09:10:00	9.5
643	2021-04-20 09:30:00	9.5
644	2021-04-20 09:50:00	10.0
645	2021-04-20 10:10:00	10.5
646	2021-04-20 10:30:00	11.5
647	2021-04-20 10:50:00	12.0
648	2021-04-20 11:10:00	14.5
649	2021-04-20 11:30:00	14.5
650	2021-04-20 11:50:00	15.5
651	2021-04-20 12:10:00	16.5
652	2021-04-20 12:30:00	16.5
653	2021-04-20 12:50:00	17.0
654	2021-04-20 13:10:00	15.0
655	2021-04-20 13:30:00	15.5
656	2021-04-20 13:50:00	17.5
657	2021-04-20 14:10:00	16.5
658	2021-04-20 14:30:00	18.0
659	2021-04-20 14:50:00	19.0
660	2021-04-20 15:10:00	18.0
661	2021-04-20 15:30:00	19.0
662	2021-04-20 15:50:00	17.0
663	2021-04-20 16:10:00	16.0
664	2021-04-20 16:30:00	16.5
665	2021-04-20 16:50:00	16.0
666	2021-04-20 17:10:00	16.5
667	2021-04-20 17:30:00	16.5
668	2021-04-20 17:50:00	16.0
669	2021-04-20 18:10:00	15.5
670	2021-04-20 18:30:00	15.5
671	2021-04-20 18:50:00	14.5
672	2021-04-20 19:10:00	13.5
673	2021-04-20 19:30:00	12.5
674	2021-04-20 19:50:00	11.0
675	2021-04-20 20:10:00	10.5
676	2021-04-20 20:30:00	9.5
677	2021-04-20 20:50:00	8.5
678	2021-04-20 21:10:00	9.0
679	2021-04-20 21:30:00	8.5
680	2021-04-20 21:50:00	8.0
681	2021-04-20 22:10:00	8.0
682	2021-04-20 22:30:00	8.5
683	2021-04-20 22:50:00	9.0
684	2021-04-20 23:10:00	9.0
685	2021-04-20 23:30:00	8.0
686	2021-04-20 23:50:00	7.0
687	2021-04-21 00:10:00	6.5
688	2021-04-21 00:30:00	6.5
689	2021-04-21 00:50:00	6.0
690	2021-04-21 01:10:00	5.5
691	2021-04-21 01:30:00	5.0
692	2021-04-21 01:50:00	5.5
693	2021-04-21 02:10:00	5.0
694	2021-04-21 02:30:00	5.5
695	2021-04-21 02:50:00	5.0
696	2021-04-21 03:10:00	4.5
697	2021-04-21 03:30:00	4.5
698	2021-04-21 03:50:00	4.5
699	2021-04-21 04:10:00	4.0
700	2021-04-21 04:30:00	3.0
701	2021-04-21 04:50:00	2.0
702	2021-04-21 05:10:00	2.0
703	2021-04-21 05:30:00	1.5
704	2021-04-21 05:50:00	1.5
705	2021-04-21 06:10:00	2.0
706	2021-04-21 06:30:00	4.0
707	2021-04-21 06:50:00	6.5
708	2021-04-21 07:10:00	10.0
709	2021-04-21 07:30:00	13.0
710	2021-04-21 07:50:00	15.5
711	2021-04-21 08:10:00	16.0
712	2021-04-21 08:30:00	17.5
713	2021-04-21 08:50:00	18.5
714	2021-04-21 09:10:00	18.5
715	2021-04-21 09:30:00	18.5
716	2021-04-21 09:50:00	19.0
717	2021-04-21 10:10:00	20.5
718	2021-04-21 10:30:00	19.0
719	2021-04-21 10:50:00	19.5
720	2021-04-21 11:10:00	20.0
721	2021-04-21 11:30:00	20.5
722	2021-04-21 11:50:00	21.5
723	2021-04-21 12:10:00	22.0
724	2021-04-21 12:30:00	22.5
725	2021-04-21 12:50:00	20.5
726	2021-04-21 13:10:00	20.0
727	2021-04-21 13:30:00	20.0
728	2021-04-21 13:50:00	22.5
729	2021-04-21 14:10:00	23.5
730	2021-04-21 14:30:00	22.0
731	2021-04-21 14:50:00	21.0
732	2021-04-21 15:10:00	19.5
733	2021-04-21 15:30:00	22.0
734	2021-04-21 15:50:00	23.0
735	2021-04-21 16:10:00	20.5
736	2021-04-21 16:30:00	20.0
737	2021-04-21 16:50:00	19.5
738	2021-04-21 17:10:00	22.0
739	2021-04-21 17:30:00	22.0
740	2021-04-21 17:50:00	20.5
741	2021-04-21 18:10:00	20.0
742	2021-04-21 18:30:00	17.5
743	2021-04-21 18:50:00	17.0
744	2021-04-21 19:10:00	16.5
745	2021-04-21 19:30:00	14.5
746	2021-04-21 19:50:00	12.5
747	2021-04-21 20:10:00	11.0
748	2021-04-21 20:30:00	10.0
749	2021-04-21 20:50:00	9.5
750	2021-04-21 21:10:00	8.5
751	2021-04-21 21:30:00	8.5
752	2021-04-21 21:50:00	8.0
753	2021-04-21 22:10:00	8.0
754	2021-04-21 22:30:00	7.0
755	2021-04-21 22:50:00	7.0
756	2021-04-21 23:10:00	6.5
757	2021-04-21 23:30:00	6.5
758	2021-04-21 23:50:00	6.0
759	2021-04-22 00:10:00	5.5
760	2021-04-22 00:30:00	5.5
761	2021-04-22 00:50:00	5.0
762	2021-04-22 01:10:00	4.5
763	2021-04-22 01:30:00	4.5
764	2021-04-22 01:50:00	4.5
765	2021-04-22 02:10:00	4.5
766	2021-04-22 02:30:00	4.0
767	2021-04-22 02:50:00	4.0
768	2021-04-22 03:10:00	3.5
769	2021-04-22 03:30:00	3.5
770	2021-04-22 03:50:00	3.5
771	2021-04-22 04:10:00	4.5
772	2021-04-22 04:30:00	4.0
773	2021-04-22 04:50:00	3.5
774	2021-04-22 05:10:00	3.0
775	2021-04-22 05:30:00	4.5
776	2021-04-22 05:50:00	5.5
777	2021-04-22 06:10:00	5.0
778	2021-04-22 06:30:00	5.5
779	2021-04-22 06:50:00	8.5
780	2021-04-22 07:10:00	11.0
781	2021-04-22 07:30:00	12.5
782	2021-04-22 07:50:00	14.5
783	2021-04-22 08:10:00	15.5
784	2021-04-22 08:30:00	16.0
785	2021-04-22 08:50:00	16.5
786	2021-04-22 09:10:00	18.0
787	2021-04-22 09:30:00	16.5
788	2021-04-22 09:50:00	16.0
789	2021-04-22 10:10:00	16.5
790	2021-04-22 10:30:00	17.0
791	2021-04-22 10:50:00	17.5
792	2021-04-22 11:10:00	16.0
793	2021-04-22 11:30:00	15.5
794	2021-04-22 11:50:00	15.5
795	2021-04-22 12:10:00	14.5
796	2021-04-22 12:30:00	12.5
797	2021-04-22 12:50:00	11.0
798	2021-04-22 13:10:00	10.0
799	2021-04-22 13:30:00	10.0
800	2021-04-22 13:50:00	10.5
801	2021-04-22 14:10:00	10.5
802	2021-04-22 14:30:00	14.0
803	2021-04-22 14:50:00	13.5
804	2021-04-22 15:10:00	13.5
805	2021-04-22 15:30:00	14.5
806	2021-04-22 15:50:00	15.0
807	2021-04-22 16:10:00	15.5
808	2021-04-22 16:30:00	15.0
809	2021-04-22 16:50:00	15.5
810	2021-04-22 17:10:00	16.0
811	2021-04-22 17:30:00	15.5
812	2021-04-22 17:50:00	14.5
813	2021-04-22 18:10:00	14.5
814	2021-04-22 18:30:00	13.5
815	2021-04-22 18:50:00	13.0
816	2021-04-22 19:10:00	12.0
817	2021-04-22 19:30:00	10.5
818	2021-04-22 19:50:00	10.0
819	2021-04-22 20:10:00	9.0
820	2021-04-22 20:30:00	8.0
821	2021-04-22 20:50:00	7.5
822	2021-04-22 21:10:00	7.5
823	2021-04-22 21:30:00	6.5
824	2021-04-22 21:50:00	6.0
825	2021-04-22 22:10:00	6.5
826	2021-04-22 22:30:00	6.5
827	2021-04-22 22:50:00	7.0
828	2021-04-22 23:10:00	7.0
829	2021-04-22 23:30:00	5.5
830	2021-04-22 23:50:00	4.5
831	2021-04-23 00:10:00	4.0
832	2021-04-23 00:30:00	3.0
833	2021-04-23 00:50:00	3.0
834	2021-04-23 01:10:00	2.5
835	2021-04-23 01:30:00	2.5
836	2021-04-23 01:50:00	2.5
837	2021-04-23 02:10:00	2.0
838	2021-04-23 02:30:00	2.0
839	2021-04-23 02:50:00	1.5
840	2021-04-23 03:10:00	3.5
841	2021-04-23 03:30:00	4.0
842	2021-04-23 03:50:00	3.5
843	2021-04-23 04:10:00	3.0
844	2021-04-23 04:30:00	2.0
845	2021-04-23 04:50:00	2.0
846	2021-04-23 05:10:00	1.5
847	2021-04-23 05:30:00	1.5
848	2021-04-23 05:50:00	2.5
849	2021-04-23 06:10:00	3.0
850	2021-04-23 06:30:00	5.0
851	2021-04-23 06:50:00	6.0
852	2021-04-23 07:10:00	7.0
853	2021-04-23 07:30:00	9.0
854	2021-04-23 07:50:00	10.0
855	2021-04-23 08:10:00	11.0
856	2021-04-23 08:30:00	11.5
857	2021-04-23 08:50:00	12.0
858	2021-04-23 09:10:00	13.0
859	2021-04-23 09:30:00	13.5
860	2021-04-23 09:50:00	13.5
861	2021-04-23 10:10:00	15.0
862	2021-04-23 10:30:00	15.0
863	2021-04-23 10:50:00	15.0
864	2021-04-23 11:10:00	14.0
865	2021-04-23 11:30:00	15.0
866	2021-04-23 11:50:00	16.5
867	2021-04-23 12:10:00	16.0
868	2021-04-23 12:30:00	15.0
869	2021-04-23 12:50:00	16.5
870	2021-04-23 13:10:00	15.0
871	2021-04-23 13:30:00	16.5
872	2021-04-23 13:50:00	17.5
873	2021-04-23 14:10:00	16.0
874	2021-04-23 14:30:00	17.0
875	2021-04-23 14:50:00	17.5
876	2021-04-23 15:10:00	18.0
877	2021-04-23 15:30:00	18.5
878	2021-04-23 15:50:00	17.0
879	2021-04-23 16:10:00	18.0
880	2021-04-23 16:30:00	18.0
881	2021-04-23 16:50:00	18.5
882	2021-04-23 17:10:00	17.5
883	2021-04-23 17:30:00	18.0
884	2021-04-23 17:50:00	17.5
885	2021-04-23 18:10:00	17.5
886	2021-04-23 18:30:00	16.5
887	2021-04-23 18:50:00	16.0
888	2021-04-23 19:10:00	15.5
889	2021-04-23 19:30:00	14.0
890	2021-04-23 19:50:00	12.5
891	2021-04-23 20:10:00	11.0
892	2021-04-23 20:30:00	10.0
893	2021-04-23 20:50:00	9.0
894	2021-04-23 21:10:00	8.5
895	2021-04-23 21:30:00	8.0
896	2021-04-23 21:50:00	7.5
897	2021-04-23 22:10:00	7.5
898	2021-04-23 22:30:00	6.5
899	2021-04-23 22:50:00	5.0
900	2021-04-23 23:10:00	3.0
901	2021-04-23 23:30:00	2.0
902	2021-04-23 23:50:00	2.0
903	2021-04-24 00:10:00	2.0
904	2021-04-24 00:30:00	1.5
905	2021-04-24 00:50:00	1.5
906	2021-04-24 01:10:00	2.0
907	2021-04-24 01:30:00	1.0
908	2021-04-24 01:50:00	0.0
909	2021-04-24 02:10:00	0.5
910	2021-04-24 02:30:00	0.0
911	2021-04-24 02:50:00	-0.5
912	2021-04-24 03:10:00	-1.0
913	2021-04-24 03:30:00	-1.0
914	2021-04-24 03:50:00	-1.0
915	2021-04-24 04:10:00	-1.0
916	2021-04-24 04:30:00	-1.5
917	2021-04-24 04:50:00	-2.0
918	2021-04-24 05:10:00	-2.0
919	2021-04-24 05:30:00	-2.0
920	2021-04-24 05:50:00	-2.5
921	2021-04-24 06:10:00	-0.5
922	2021-04-24 06:30:00	3.0
923	2021-04-24 06:50:00	6.0
924	2021-04-24 07:10:00	8.5
925	2021-04-24 07:30:00	11.0
926	2021-04-24 07:50:00	13.0
927	2021-04-24 08:10:00	16.0
928	2021-04-24 08:30:00	18.0
929	2021-04-24 08:50:00	17.5
930	2021-04-24 09:10:00	17.0
931	2021-04-24 09:30:00	17.5
932	2021-04-24 09:50:00	18.5
933	2021-04-24 10:10:00	17.5
934	2021-04-24 10:30:00	19.0
935	2021-04-24 10:50:00	19.0
936	2021-04-24 11:10:00	19.5
937	2021-04-24 11:30:00	19.5
938	2021-04-24 11:50:00	20.0
939	2021-04-24 12:10:00	19.5
940	2021-04-24 12:30:00	20.0
941	2021-04-24 12:50:00	19.5
942	2021-04-24 13:10:00	20.0
943	2021-04-24 13:30:00	19.5
944	2021-04-24 13:50:00	21.0
945	2021-04-24 14:10:00	21.0
946	2021-04-24 14:30:00	20.5
947	2021-04-24 14:50:00	20.5
948	2021-04-24 15:10:00	20.5
949	2021-04-24 15:30:00	20.5
950	2021-04-24 15:50:00	21.0
951	2021-04-24 16:10:00	21.0
952	2021-04-24 16:30:00	21.0
953	2021-04-24 16:50:00	22.0
954	2021-04-24 17:10:00	21.0
955	2021-04-24 17:30:00	21.5
956	2021-04-24 17:50:00	20.5
957	2021-04-24 18:10:00	21.5
958	2021-04-24 18:30:00	20.0
959	2021-04-24 18:50:00	18.0
960	2021-04-24 19:10:00	17.0
961	2021-04-24 19:30:00	15.0
962	2021-04-24 19:50:00	12.5
963	2021-04-24 20:10:00	10.5
964	2021-04-24 20:30:00	9.5
965	2021-04-24 20:50:00	9.0
966	2021-04-24 21:10:00	8.5
967	2021-04-24 21:30:00	8.0
968	2021-04-24 21:50:00	7.5
969	2021-04-24 22:10:00	6.5
970	2021-04-24 22:30:00	6.5
971	2021-04-24 22:50:00	7.0
972	2021-04-24 23:10:00	7.0
973	2021-04-24 23:30:00	6.0
974	2021-04-24 23:50:00	5.0
975	2021-04-25 00:10:00	5.5
976	2021-04-25 00:30:00	7.0
977	2021-04-25 00:50:00	7.0
978	2021-04-25 01:10:00	5.5
979	2021-04-25 01:30:00	5.0
980	2021-04-25 01:50:00	5.5
981	2021-04-25 02:10:00	5.5
982	2021-04-25 02:30:00	5.5
983	2021-04-25 02:50:00	6.0
984	2021-04-25 03:10:00	5.0
985	2021-04-25 03:30:00	3.0
986	2021-04-25 03:50:00	2.5
987	2021-04-25 04:10:00	2.5
988	2021-04-25 04:30:00	3.0
989	2021-04-25 04:50:00	3.5
990	2021-04-25 05:10:00	4.0
991	2021-04-25 05:30:00	4.0
992	2021-04-25 05:50:00	4.0
993	2021-04-25 06:10:00	4.0
994	2021-04-25 06:30:00	5.0
995	2021-04-25 06:50:00	7.0
996	2021-04-25 07:10:00	8.0
997	2021-04-25 07:30:00	8.5
998	2021-04-25 07:50:00	10.5
999	2021-04-25 08:10:00	11.5
1000	2021-04-25 08:30:00	12.5
1001	2021-04-25 08:50:00	14.0
1002	2021-04-25 09:10:00	15.0
1003	2021-04-25 09:30:00	16.0
1004	2021-04-25 09:50:00	17.0
1005	2021-04-25 10:10:00	17.5
1006	2021-04-25 10:30:00	18.0
1007	2021-04-25 10:50:00	18.0
1008	2021-04-25 11:10:00	18.5
1009	2021-04-25 11:30:00	19.0
1010	2021-04-25 11:50:00	19.5
1011	2021-04-25 12:10:00	18.0
1012	2021-04-25 12:30:00	19.5
1013	2021-04-25 12:50:00	18.0
1014	2021-04-25 13:10:00	17.5
1015	2021-04-25 13:30:00	19.0
1016	2021-04-25 13:50:00	18.0
1017	2021-04-25 14:10:00	16.5
1018	2021-04-25 14:30:00	17.0
1019	2021-04-25 14:50:00	19.0
1020	2021-04-25 15:10:00	18.0
1021	2021-04-25 15:30:00	18.5
1022	2021-04-25 15:50:00	18.5
1023	2021-04-25 16:10:00	18.5
1024	2021-04-25 16:30:00	18.0
1025	2021-04-25 16:50:00	17.5
1026	2021-04-25 17:10:00	17.5
1027	2021-04-25 17:30:00	17.0
1028	2021-04-25 17:50:00	16.5
1029	2021-04-25 18:10:00	15.5
1030	2021-04-25 18:30:00	15.0
1031	2021-04-25 18:50:00	14.0
1032	2021-04-25 19:10:00	12.5
1033	2021-04-25 19:30:00	11.5
1034	2021-04-25 19:50:00	10.5
1035	2021-04-25 20:10:00	10.5
1036	2021-04-25 20:30:00	10.0
1037	2021-04-25 20:50:00	9.5
1038	2021-04-25 21:10:00	9.0
1039	2021-04-25 21:30:00	9.0
1040	2021-04-25 21:50:00	8.5
1041	2021-04-25 22:10:00	8.5
1042	2021-04-25 22:30:00	7.5
1043	2021-04-25 22:50:00	6.5
1044	2021-04-25 23:10:00	5.0
1045	2021-04-25 23:30:00	4.0
1046	2021-04-25 23:50:00	3.5
1047	2021-04-26 00:10:00	2.5
1048	2021-04-26 00:30:00	2.0
1049	2021-04-26 00:50:00	1.5
1050	2021-04-26 01:10:00	3.0
1051	2021-04-26 01:30:00	4.0
1052	2021-04-26 01:50:00	4.0
1053	2021-04-26 02:10:00	3.5
1054	2021-04-26 02:30:00	3.0
1055	2021-04-26 02:50:00	2.5
1056	2021-04-26 03:10:00	1.5
1057	2021-04-26 03:30:00	0.0
1058	2021-04-26 03:50:00	0.0
1059	2021-04-26 04:10:00	-1.0
1060	2021-04-26 04:30:00	-1.0
1061	2021-04-26 04:50:00	-1.0
1062	2021-04-26 05:10:00	-1.0
1063	2021-04-26 05:30:00	-0.5
1064	2021-04-26 05:50:00	0.0
1065	2021-04-26 06:10:00	2.0
1066	2021-04-26 06:30:00	2.0
1067	2021-04-26 06:50:00	2.5
1068	2021-04-26 07:10:00	4.0
1069	2021-04-26 07:30:00	7.5
1070	2021-04-26 07:50:00	8.0
1071	2021-04-26 08:10:00	9.0
1072	2021-04-26 08:30:00	12.5
1073	2021-04-26 08:50:00	13.0
1074	2021-04-26 09:10:00	12.5
1075	2021-04-26 09:30:00	14.0
1076	2021-04-26 09:50:00	15.0
1077	2021-04-26 10:10:00	15.5
1078	2021-04-26 10:30:00	16.0
1079	2021-04-26 10:50:00	15.5
1080	2021-04-26 11:10:00	16.5
1081	2021-04-26 11:30:00	16.5
1082	2021-04-26 11:50:00	17.0
1083	2021-04-26 12:10:00	17.5
1084	2021-04-26 12:30:00	17.5
1085	2021-04-26 12:50:00	18.0
1086	2021-04-26 13:10:00	18.0
1087	2021-04-26 13:30:00	16.0
1088	2021-04-26 13:50:00	16.0
1089	2021-04-26 14:10:00	16.5
1090	2021-04-26 14:30:00	16.5
1091	2021-04-26 14:50:00	16.0
1092	2021-04-26 15:10:00	16.5
1093	2021-04-26 15:30:00	15.5
1094	2021-04-26 15:50:00	16.0
1095	2021-04-26 16:10:00	16.0
1096	2021-04-26 16:30:00	16.0
1097	2021-04-26 16:50:00	16.0
1098	2021-04-26 17:10:00	15.5
1099	2021-04-26 17:30:00	15.0
1100	2021-04-26 17:50:00	15.5
1101	2021-04-26 18:10:00	14.5
1102	2021-04-26 18:30:00	14.0
1103	2021-04-26 18:50:00	13.5
1104	2021-04-26 19:10:00	12.0
1105	2021-04-26 19:30:00	11.0
1106	2021-04-26 19:50:00	9.0
1107	2021-04-26 20:10:00	7.0
1108	2021-04-26 20:30:00	5.5
1109	2021-04-26 20:50:00	5.0
1110	2021-04-26 21:10:00	4.0
1111	2021-04-26 21:30:00	3.5
1112	2021-04-26 21:50:00	3.0
1113	2021-04-26 22:10:00	2.0
1114	2021-04-26 22:30:00	2.0
1115	2021-04-26 22:50:00	2.5
1116	2021-04-26 23:10:00	1.5
1117	2021-04-26 23:30:00	1.0
1118	2021-04-26 23:50:00	1.0
1119	2021-04-27 00:10:00	1.0
1120	2021-04-27 00:30:00	0.5
1121	2021-04-27 00:50:00	0.5
1122	2021-04-27 01:10:00	-0.5
1123	2021-04-27 01:30:00	0.0
1124	2021-04-27 01:50:00	0.0
1125	2021-04-27 02:10:00	0.5
1126	2021-04-27 02:30:00	1.0
1127	2021-04-27 02:50:00	1.0
1128	2021-04-27 03:10:00	0.5
1129	2021-04-27 03:30:00	1.0
1130	2021-04-27 03:50:00	0.5
1131	2021-04-27 04:10:00	0.5
1132	2021-04-27 04:30:00	1.0
1133	2021-04-27 04:50:00	0.5
1134	2021-04-27 05:10:00	-1.0
1135	2021-04-27 05:30:00	-2.0
1136	2021-04-27 05:50:00	-2.0
1137	2021-04-27 06:10:00	-0.5
1138	2021-04-27 06:30:00	2.5
1139	2021-04-27 06:50:00	4.5
1140	2021-04-27 07:10:00	6.5
1141	2021-04-27 07:30:00	9.0
1142	2021-04-27 07:50:00	11.0
1143	2021-04-27 08:10:00	11.5
1144	2021-04-27 08:30:00	13.5
1145	2021-04-27 08:50:00	14.0
1146	2021-04-27 09:10:00	15.0
1147	2021-04-27 09:30:00	15.5
1148	2021-04-27 09:50:00	16.0
1149	2021-04-27 10:10:00	16.5
1150	2021-04-27 10:30:00	17.0
1151	2021-04-27 10:50:00	17.5
1152	2021-04-27 11:10:00	17.0
1153	2021-04-27 11:30:00	18.0
1154	2021-04-27 11:50:00	18.0
1155	2021-04-27 12:10:00	18.5
1156	2021-04-27 12:30:00	18.5
1157	2021-04-27 12:50:00	18.5
1158	2021-04-27 13:10:00	19.0
1159	2021-04-27 13:30:00	17.5
1160	2021-04-27 13:50:00	17.5
1161	2021-04-27 14:10:00	19.5
1162	2021-04-27 14:30:00	19.0
1163	2021-04-27 14:50:00	19.0
1164	2021-04-27 15:10:00	18.5
1165	2021-04-27 15:30:00	16.5
1166	2021-04-27 15:50:00	16.5
1167	2021-04-27 16:10:00	17.0
1168	2021-04-27 16:30:00	16.0
1169	2021-04-27 16:50:00	16.5
1170	2021-04-27 17:10:00	16.0
1171	2021-04-27 17:30:00	16.5
1172	2021-04-27 17:50:00	17.5
1173	2021-04-27 18:10:00	17.0
1174	2021-04-27 18:30:00	15.0
1175	2021-04-27 18:50:00	14.0
1176	2021-04-27 19:10:00	13.5
1177	2021-04-27 19:30:00	13.0
1178	2021-04-27 19:50:00	12.5
1179	2021-04-27 20:10:00	11.5
1180	2021-04-27 20:30:00	10.0
1181	2021-04-27 20:50:00	9.5
1182	2021-04-27 21:10:00	9.5
1183	2021-04-27 21:30:00	9.5
1184	2021-04-27 21:50:00	9.0
1185	2021-04-27 22:10:00	9.5
1186	2021-04-27 22:30:00	9.5
1187	2021-04-27 22:50:00	10.0
1188	2021-04-27 23:10:00	10.0
1189	2021-04-27 23:30:00	10.0
1190	2021-04-27 23:50:00	10.0
1191	2021-04-28 00:10:00	10.0
1192	2021-04-28 00:30:00	10.0
1193	2021-04-28 00:50:00	10.0
1194	2021-04-28 01:10:00	9.5
1195	2021-04-28 01:30:00	9.5
1196	2021-04-28 01:50:00	9.5
1197	2021-04-28 02:10:00	9.0
1198	2021-04-28 02:30:00	8.0
1199	2021-04-28 02:50:00	7.5
1200	2021-04-28 03:10:00	7.0
1201	2021-04-28 03:30:00	7.0
1202	2021-04-28 03:50:00	7.0
1203	2021-04-28 04:10:00	6.5
1204	2021-04-28 04:30:00	6.5
1205	2021-04-28 04:50:00	6.0
1206	2021-04-28 05:10:00	6.0
1207	2021-04-28 05:30:00	6.5
1208	2021-04-28 05:50:00	6.5
1209	2021-04-28 06:10:00	7.5
1210	2021-04-28 06:30:00	8.5
1211	2021-04-28 06:50:00	9.5
1212	2021-04-28 07:10:00	10.0
1213	2021-04-28 07:30:00	11.0
1214	2021-04-28 07:50:00	12.0
1215	2021-04-28 08:10:00	13.0
1216	2021-04-28 08:30:00	13.0
1217	2021-04-28 08:50:00	14.0
1218	2021-04-28 09:10:00	15.0
1219	2021-04-28 09:30:00	16.0
1220	2021-04-28 09:50:00	16.0
1221	2021-04-28 10:10:00	17.0
1222	2021-04-28 10:30:00	17.5
1223	2021-04-28 10:50:00	18.0
1224	2021-04-28 11:10:00	18.0
1225	2021-04-28 11:30:00	18.5
1226	2021-04-28 11:50:00	18.0
1227	2021-04-28 12:10:00	19.0
1228	2021-04-28 12:30:00	19.5
1229	2021-04-28 12:50:00	19.5
1230	2021-04-28 13:10:00	19.5
1231	2021-04-28 13:30:00	19.0
1232	2021-04-28 13:50:00	20.0
1233	2021-04-28 14:10:00	20.0
1234	2021-04-28 14:30:00	21.0
1235	2021-04-28 14:50:00	21.0
1236	2021-04-28 15:10:00	19.5
1237	2021-04-28 15:30:00	20.5
1238	2021-04-28 15:50:00	20.0
1239	2021-04-28 16:10:00	19.5
1240	2021-04-28 16:30:00	19.5
1241	2021-04-28 16:50:00	19.0
1242	2021-04-28 17:10:00	19.0
1243	2021-04-28 17:30:00	19.0
1244	2021-04-28 17:50:00	18.5
1245	2021-04-28 18:10:00	18.0
1246	2021-04-28 18:30:00	17.5
1247	2021-04-28 18:50:00	17.0
1248	2021-04-28 19:10:00	16.0
1249	2021-04-28 19:30:00	15.0
1250	2021-04-28 19:50:00	13.5
1251	2021-04-28 20:10:00	13.0
1252	2021-04-28 20:30:00	12.5
1253	2021-04-28 20:50:00	12.0
1254	2021-04-28 21:10:00	12.0
1255	2021-04-28 21:30:00	12.0
1256	2021-04-28 21:50:00	11.5
1257	2021-04-28 22:10:00	11.5
1258	2021-04-28 22:30:00	11.5
1259	2021-04-28 22:50:00	11.5
1260	2021-04-28 23:10:00	11.0
1261	2021-04-28 23:30:00	11.0
1262	2021-04-28 23:50:00	10.5
1263	2021-04-29 00:10:00	10.5
1264	2021-04-29 00:30:00	10.0
1265	2021-04-29 00:50:00	10.0
1266	2021-04-29 01:10:00	10.0
1267	2021-04-29 01:30:00	10.0
1268	2021-04-29 01:50:00	9.5
1269	2021-04-29 02:10:00	9.5
1270	2021-04-29 02:30:00	9.5
1271	2021-04-29 02:50:00	9.5
1272	2021-04-29 03:10:00	9.5
1273	2021-04-29 03:30:00	9.5
1274	2021-04-29 03:50:00	10.0
1275	2021-04-29 04:10:00	10.0
1276	2021-04-29 04:30:00	10.0
1277	2021-04-29 04:50:00	10.0
1278	2021-04-29 05:10:00	10.0
1279	2021-04-29 05:30:00	10.0
1280	2021-04-29 05:50:00	10.0
1281	2021-04-29 06:10:00	10.0
1282	2021-04-29 06:30:00	10.0
1283	2021-04-29 06:50:00	10.0
1284	2021-04-29 07:10:00	10.5
1285	2021-04-29 07:30:00	10.5
1286	2021-04-29 07:50:00	11.0
1287	2021-04-29 08:10:00	11.5
1288	2021-04-29 08:30:00	11.5
1289	2021-04-29 08:50:00	12.0
1290	2021-04-29 09:10:00	12.5
1291	2021-04-29 09:30:00	14.0
1292	2021-04-29 09:50:00	16.0
1293	2021-04-29 10:10:00	17.0
1294	2021-04-29 10:30:00	20.0
1295	2021-04-29 10:50:00	20.5
1296	2021-04-29 11:10:00	20.0
1297	2021-04-29 11:30:00	21.5
1298	2021-04-29 11:50:00	22.5
1299	2021-04-29 12:10:00	23.0
1300	2021-04-29 12:30:00	24.0
1301	2021-04-29 12:50:00	24.0
1302	2021-04-29 13:10:00	23.5
1303	2021-04-29 13:30:00	25.5
1304	2021-04-29 13:50:00	25.5
1305	2021-04-29 14:10:00	25.0
1306	2021-04-29 14:30:00	25.0
1307	2021-04-29 14:50:00	24.5
1308	2021-04-29 15:10:00	25.0
1309	2021-04-29 15:30:00	23.5
1310	2021-04-29 15:50:00	25.0
1311	2021-04-29 16:10:00	26.0
1312	2021-04-29 16:30:00	25.5
1313	2021-04-29 16:50:00	23.5
1314	2021-04-29 17:10:00	22.5
1315	2021-04-29 17:30:00	22.0
1316	2021-04-29 17:50:00	22.0
1317	2021-04-29 18:10:00	21.0
1318	2021-04-29 18:30:00	20.5
1319	2021-04-29 18:50:00	20.5
1320	2021-04-29 19:10:00	20.0
1321	2021-04-29 19:30:00	19.0
1322	2021-04-29 19:50:00	18.5
1323	2021-04-29 20:10:00	18.0
1324	2021-04-29 20:30:00	17.0
1325	2021-04-29 20:50:00	16.5
1326	2021-04-29 21:10:00	16.0
1327	2021-04-29 21:30:00	14.5
1328	2021-04-29 21:50:00	14.0
1329	2021-04-29 22:10:00	14.0
1330	2021-04-29 22:30:00	14.5
1331	2021-04-29 22:50:00	15.0
1332	2021-04-29 23:10:00	15.0
1333	2021-04-29 23:30:00	15.0
1334	2021-04-29 23:50:00	14.5
1335	2021-04-30 00:10:00	14.0
1336	2021-04-30 00:30:00	14.0
1337	2021-04-30 00:50:00	13.5
1338	2021-04-30 01:10:00	12.5
1339	2021-04-30 01:30:00	12.0
1340	2021-04-30 01:50:00	11.5
1341	2021-04-30 02:10:00	12.5
1342	2021-04-30 02:30:00	13.0
1343	2021-04-30 02:50:00	13.0
1344	2021-04-30 03:10:00	13.0
1345	2021-04-30 03:30:00	13.5
1346	2021-04-30 03:50:00	13.0
1347	2021-04-30 04:10:00	12.5
1348	2021-04-30 04:30:00	12.5
1349	2021-04-30 04:50:00	12.5
1350	2021-04-30 05:10:00	12.0
1351	2021-04-30 05:30:00	12.5
1352	2021-04-30 05:50:00	12.5
1353	2021-04-30 06:10:00	12.5
1354	2021-04-30 06:30:00	13.0
1355	2021-04-30 06:50:00	12.5
1356	2021-04-30 07:10:00	12.0
1357	2021-04-30 07:30:00	11.5
1358	2021-04-30 07:50:00	12.0
1359	2021-04-30 08:10:00	12.0
1360	2021-04-30 08:30:00	12.5
1361	2021-04-30 08:50:00	14.0
1362	2021-04-30 09:10:00	17.0
1363	2021-04-30 09:30:00	18.5
1364	2021-04-30 09:50:00	19.5
1365	2021-04-30 10:10:00	20.0
1366	2021-04-30 10:30:00	21.5
1367	2021-04-30 10:50:00	22.0
1368	2021-04-30 11:10:00	23.5
1369	2021-04-30 11:30:00	24.0
1370	2021-04-30 11:50:00	23.0
1371	2021-04-30 12:10:00	24.5
1372	2021-04-30 12:30:00	25.5
1373	2021-04-30 12:50:00	25.0
1374	2021-04-30 13:10:00	25.5
1375	2021-04-30 13:30:00	22.5
1376	2021-04-30 13:50:00	22.5
1377	2021-04-30 14:10:00	23.5
1378	2021-04-30 14:30:00	25.0
1379	2021-04-30 14:50:00	24.5
1380	2021-04-30 15:10:00	23.5
1381	2021-04-30 15:30:00	24.5
1382	2021-04-30 15:50:00	22.0
1383	2021-04-30 16:10:00	24.0
1384	2021-04-30 16:30:00	24.0
1385	2021-04-30 16:50:00	22.0
1386	2021-04-30 17:10:00	23.5
1387	2021-04-30 17:30:00	20.5
1388	2021-04-30 17:50:00	21.0
1389	2021-04-30 18:10:00	21.5
1390	2021-04-30 18:30:00	21.0
1391	2021-04-30 18:50:00	21.0
1392	2021-04-30 19:10:00	21.0
1393	2021-04-30 19:30:00	20.0
1394	2021-04-30 19:50:00	17.5
1395	2021-04-30 20:10:00	16.5
1396	2021-04-30 20:30:00	16.0
1397	2021-04-30 20:50:00	15.5
1398	2021-04-30 21:10:00	15.0
1399	2021-04-30 21:30:00	14.5
1400	2021-04-30 21:50:00	15.0
1401	2021-04-30 22:10:00	15.0
1402	2021-04-30 22:30:00	15.0
1403	2021-04-30 22:50:00	15.5
1404	2021-04-30 23:10:00	15.5
1405	2021-04-30 23:30:00	15.0
1406	2021-04-30 23:50:00	15.5
1407	2021-05-01 00:10:00	15.0
1408	2021-05-01 00:30:00	15.0
1409	2021-05-01 00:50:00	15.0
1410	2021-05-01 01:10:00	14.0
1411	2021-05-01 01:30:00	12.5
1412	2021-05-01 01:50:00	11.5
1413	2021-05-01 02:10:00	11.5
1414	2021-05-01 02:30:00	11.0
1415	2021-05-01 02:50:00	10.5
1416	2021-05-01 03:10:00	9.5
1417	2021-05-01 03:30:00	10.0
1418	2021-05-01 03:50:00	11.0
1419	2021-05-01 04:10:00	12.0
1420	2021-05-01 04:30:00	13.0
1421	2021-05-01 04:50:00	12.0
1422	2021-05-01 05:10:00	12.5
1423	2021-05-01 05:30:00	12.5
1424	2021-05-01 05:50:00	12.0
1425	2021-05-01 06:10:00	12.5
1426	2021-05-01 06:30:00	13.0
1427	2021-05-01 06:50:00	13.0
1428	2021-05-01 07:10:00	13.0
1429	2021-05-01 07:30:00	13.0
1430	2021-05-01 07:50:00	14.0
1431	2021-05-01 08:10:00	14.5
1432	2021-05-01 08:30:00	16.5
1433	2021-05-01 08:50:00	18.0
1434	2021-05-01 09:10:00	19.0
1435	2021-05-01 09:30:00	16.5
1436	2021-05-01 09:50:00	16.0
1437	2021-05-01 10:10:00	19.0
1438	2021-05-01 10:30:00	20.0
1439	2021-05-01 10:50:00	21.0
1440	2021-05-01 11:10:00	21.0
1441	2021-05-01 11:30:00	22.0
1442	2021-05-01 11:50:00	22.0
1443	2021-05-01 12:10:00	23.0
1444	2021-05-01 12:30:00	23.0
1445	2021-05-01 12:50:00	23.0
1446	2021-05-01 13:10:00	23.5
1447	2021-05-01 13:30:00	24.5
1448	2021-05-01 13:50:00	24.5
1449	2021-05-01 14:10:00	25.0
1450	2021-05-01 14:30:00	26.0
1451	2021-05-01 14:50:00	24.0
1452	2021-05-01 15:10:00	25.0
1453	2021-05-01 15:30:00	24.5
1454	2021-05-01 15:50:00	25.5
1455	2021-05-01 16:10:00	26.0
1456	2021-05-01 16:30:00	25.5
1457	2021-05-01 16:50:00	25.5
1458	2021-05-01 17:10:00	25.5
1459	2021-05-01 17:30:00	25.0
1460	2021-05-01 17:50:00	25.0
1461	2021-05-01 18:10:00	23.5
1462	2021-05-01 18:30:00	22.0
1463	2021-05-01 18:50:00	20.5
1464	2021-05-01 19:10:00	20.0
1465	2021-05-01 19:30:00	19.5
1466	2021-05-01 19:50:00	19.0
1467	2021-05-01 20:10:00	18.5
1468	2021-05-01 20:30:00	18.0
1469	2021-05-01 20:50:00	17.5
1470	2021-05-01 21:10:00	17.0
1471	2021-05-01 21:30:00	16.5
1472	2021-05-01 21:50:00	16.5
1473	2021-05-01 22:10:00	16.0
1474	2021-05-01 22:30:00	15.5
1475	2021-05-01 22:50:00	15.5
1476	2021-05-01 23:10:00	15.5
1477	2021-05-01 23:30:00	15.0
1478	2021-05-01 23:50:00	14.0
1479	2021-05-02 00:10:00	13.5
1480	2021-05-02 00:30:00	13.5
1481	2021-05-02 00:50:00	13.5
1482	2021-05-02 01:10:00	13.5
[truncated: 480 more rows]

## Sheet: L4
L4	Time	Celsius(°C)
1	2021-04-01 11:37:22	30.0
2	2021-04-01 11:57:22	27.0
3	2021-04-01 12:17:22	27.0
4	2021-04-01 12:37:22	28.0
5	2021-04-01 12:57:22	28.0
6	2021-04-01 13:17:22	28.5
7	2021-04-01 13:37:22	29.0
8	2021-04-01 13:57:22	29.5
9	2021-04-01 14:17:22	30.5
10	2021-04-01 14:37:22	30.0
11	2021-04-01 14:57:22	30.0
12	2021-04-01 15:17:22	30.5
13	2021-04-01 15:37:22	30.0
14	2021-04-01 15:57:22	29.5
15	2021-04-01 16:17:22	30.0
16	2021-04-01 16:37:22	29.0
17	2021-04-01 16:57:22	28.0
18	2021-04-01 17:17:22	27.0
19	2021-04-01 17:37:22	25.5
20	2021-04-01 17:57:22	23.5
21	2021-04-01 18:17:22	23.0
22	2021-04-01 18:37:22	22.0
23	2021-04-01 18:57:22	22.0
24	2021-04-01 19:17:22	21.0
25	2021-04-01 19:37:22	21.0
26	2021-04-01 19:57:22	20.0
27	2021-04-01 20:17:22	18.0
28	2021-04-01 20:37:22	17.5
29	2021-04-01 20:57:22	17.0
30	2021-04-01 21:17:22	16.5
31	2021-04-01 21:37:22	14.5
32	2021-04-01 21:57:22	12.5
33	2021-04-01 22:17:22	11.5
34	2021-04-01 22:37:22	11.5
35	2021-04-01 22:57:22	12.0
36	2021-04-01 23:17:22	13.5
37	2021-04-01 23:37:22	14.5
38	2021-04-01 23:57:22	14.5
39	2021-04-02 00:17:22	14.0
40	2021-04-02 00:37:22	14.0
41	2021-04-02 00:57:22	15.0
42	2021-04-02 01:17:22	13.5
43	2021-04-02 01:37:22	13.5
44	2021-04-02 01:57:22	12.5
45	2021-04-02 02:17:22	12.5
46	2021-04-02 02:37:22	13.0
47	2021-04-02 02:57:22	12.0
48	2021-04-02 03:17:22	10.5
49	2021-04-02 03:37:22	10.5
50	2021-04-02 03:57:22	11.0
51	2021-04-02 04:17:22	11.5
52	2021-04-02 04:37:22	11.5
53	2021-04-02 04:57:22	12.0
54	2021-04-02 05:17:22	11.5
55	2021-04-02 05:37:22	11.5
56	2021-04-02 05:57:22	11.5
57	2021-04-02 06:17:22	11.5
58	2021-04-02 06:37:22	11.5
59	2021-04-02 06:57:22	11.5
60	2021-04-02 07:17:22	11.5
61	2021-04-02 07:37:22	11.0
62	2021-04-02 07:57:22	11.0
63	2021-04-02 08:17:22	11.5
64	2021-04-02 08:37:22	11.0
65	2021-04-02 08:57:22	11.0
66	2021-04-02 09:17:22	11.0
67	2021-04-02 09:37:22	11.0
68	2021-04-02 09:57:22	11.5
69	2021-04-02 10:17:22	12.5
70	2021-04-02 10:37:22	16.0
71	2021-04-02 10:57:22	18.0
72	2021-04-02 11:17:22	18.0
73	2021-04-02 11:37:22	16.5
74	2021-04-02 11:57:22	18.0
75	2021-04-02 12:17:22	18.0
76	2021-04-02 12:37:22	18.5
77	2021-04-02 12:57:22	17.0
78	2021-04-02 13:17:22	17.5
79	2021-04-02 13:37:22	18.0
80	2021-04-02 13:57:22	17.5
81	2021-04-02 14:17:22	19.0
82	2021-04-02 14:37:22	19.5
83	2021-04-02 14:57:22	20.0
84	2021-04-02 15:17:22	19.5
85	2021-04-02 15:37:22	20.5
86	2021-04-02 15:57:22	21.0
87	2021-04-02 16:17:22	18.5
88	2021-04-02 16:37:22	20.5
89	2021-04-02 16:57:22	19.0
90	2021-04-02 17:17:22	18.0
91	2021-04-02 17:37:22	17.0
92	2021-04-02 17:57:22	15.0
93	2021-04-02 18:17:22	15.0
94	2021-04-02 18:37:22	14.5
95	2021-04-02 18:57:22	12.5
96	2021-04-02 19:17:22	11.5
97	2021-04-02 19:37:22	10.5
98	2021-04-02 19:57:22	10.0
99	2021-04-02 20:17:22	10.0
100	2021-04-02 20:37:22	9.5
101	2021-04-02 20:57:22	9.5
102	2021-04-02 21:17:22	9.5
103	2021-04-02 21:37:22	9.5
104	2021-04-02 21:57:22	10.0
105	2021-04-02 22:17:22	10.0
106	2021-04-02 22:37:22	10.0
107	2021-04-02 22:57:22	9.5
108	2021-04-02 23:17:22	9.5
109	2021-04-02 23:37:22	9.0
110	2021-04-02 23:57:22	8.5
111	2021-04-03 00:17:22	8.0
112	2021-04-03 00:37:22	8.0
113	2021-04-03 00:57:22	7.0
114	2021-04-03 01:17:22	7.0
115	2021-04-03 01:37:22	7.0
116	2021-04-03 01:57:22	5.5
117	2021-04-03 02:17:22	6.0
118	2021-04-03 02:37:22	5.0
119	2021-04-03 02:57:22	4.5
120	2021-04-03 03:17:22	4.0
121	2021-04-03 03:37:22	5.5
122	2021-04-03 03:57:22	6.0
123	2021-04-03 04:17:22	6.0
124	2021-04-03 04:37:22	6.0
125	2021-04-03 04:57:22	6.0
126	2021-04-03 05:17:22	6.0
127	2021-04-03 05:37:22	6.0
128	2021-04-03 05:57:22	6.0
129	2021-04-03 06:17:22	5.5
130	2021-04-03 06:37:22	5.5
131	2021-04-03 06:57:22	5.5
132	2021-04-03 07:17:22	6.0
133	2021-04-03 07:37:22	6.5
134	2021-04-03 07:57:22	6.5
135	2021-04-03 08:17:22	8.5
136	2021-04-03 08:37:22	8.0
137	2021-04-03 08:57:22	8.5
138	2021-04-03 09:17:22	10.0
139	2021-04-03 09:37:22	8.5
140	2021-04-03 09:57:22	9.0
141	2021-04-03 10:17:22	9.5
142	2021-04-03 10:37:22	9.5
143	2021-04-03 10:57:22	10.5
144	2021-04-03 11:17:22	10.5
145	2021-04-03 11:37:22	11.0
146	2021-04-03 11:57:22	10.0
147	2021-04-03 12:17:22	11.5
148	2021-04-03 12:37:22	7.0
149	2021-04-03 12:57:22	10.5
150	2021-04-03 13:17:22	10.0
151	2021-04-03 13:37:22	13.5
152	2021-04-03 13:57:22	8.5
153	2021-04-03 14:17:22	12.5
154	2021-04-03 14:37:22	12.0
155	2021-04-03 14:57:22	12.0
156	2021-04-03 15:17:22	15.5
157	2021-04-03 15:37:22	13.5
158	2021-04-03 15:57:22	12.5
159	2021-04-03 16:17:22	13.0
160	2021-04-03 16:37:22	11.0
161	2021-04-03 16:57:22	11.5
162	2021-04-03 17:17:22	13.5
163	2021-04-03 17:37:22	10.0
164	2021-04-03 17:57:22	7.5
165	2021-04-03 18:17:22	7.0
166	2021-04-03 18:37:22	7.0
167	2021-04-03 18:57:22	7.0
168	2021-04-03 19:17:22	6.5
169	2021-04-03 19:37:22	6.0
170	2021-04-03 19:57:22	6.0
171	2021-04-03 20:17:22	6.0
172	2021-04-03 20:37:22	5.5
173	2021-04-03 20:57:22	5.5
174	2021-04-03 21:17:22	5.5
175	2021-04-03 21:37:22	5.0
176	2021-04-03 21:57:22	5.0
177	2021-04-03 22:17:22	5.0
178	2021-04-03 22:37:22	5.0
179	2021-04-03 22:57:22	4.5
180	2021-04-03 23:17:22	4.0
181	2021-04-03 23:37:22	4.5
182	2021-04-03 23:57:22	4.5
183	2021-04-04 00:17:22	4.5
184	2021-04-04 00:37:22	4.0
185	2021-04-04 00:57:22	2.5
186	2021-04-04 01:17:22	2.5
187	2021-04-04 01:37:22	2.5
188	2021-04-04 01:57:22	2.5
189	2021-04-04 02:17:22	2.5
190	2021-04-04 02:37:22	3.0
191	2021-04-04 02:57:22	3.0
192	2021-04-04 03:17:22	3.0
193	2021-04-04 03:37:22	3.0
194	2021-04-04 03:57:22	3.5
195	2021-04-04 04:17:22	3.5
196	2021-04-04 04:37:22	3.5
197	2021-04-04 04:57:22	3.5
198	2021-04-04 05:17:22	3.0
199	2021-04-04 05:37:22	3.0
200	2021-04-04 05:57:22	3.0
201	2021-04-04 06:17:22	3.0
202	2021-04-04 06:37:22	3.5
203	2021-04-04 06:57:22	4.0
204	2021-04-04 07:17:22	3.5
205	2021-04-04 07:37:22	4.5
206	2021-04-04 07:57:22	4.5
207	2021-04-04 08:17:22	5.0
208	2021-04-04 08:37:22	6.0
209	2021-04-04 08:57:22	9.0
210	2021-04-04 09:17:22	9.5
211	2021-04-04 09:37:22	10.0
212	2021-04-04 09:57:22	10.5
213	2021-04-04 10:17:22	8.5
214	2021-04-04 10:37:22	10.0
215	2021-04-04 10:57:22	10.0
216	2021-04-04 11:17:22	11.0
217	2021-04-04 11:37:22	11.0
218	2021-04-04 11:57:22	10.0
219	2021-04-04 12:17:22	10.0
220	2021-04-04 12:37:22	13.0
221	2021-04-04 12:57:22	14.5
222	2021-04-04 13:17:22	12.5
223	2021-04-04 13:37:22	11.0
224	2021-04-04 13:57:22	10.5
225	2021-04-04 14:17:22	10.0
226	2021-04-04 14:37:22	13.5
227	2021-04-04 14:57:22	13.5
228	2021-04-04 15:17:22	16.0
229	2021-04-04 15:37:22	12.5
230	2021-04-04 15:57:22	12.0
231	2021-04-04 16:17:22	11.5
232	2021-04-04 16:37:22	15.5
233	2021-04-04 16:57:22	13.0
234	2021-04-04 17:17:22	10.5
235	2021-04-04 17:37:22	10.0
236	2021-04-04 17:57:22	10.0
237	2021-04-04 18:17:22	9.0
238	2021-04-04 18:37:22	12.5
239	2021-04-04 18:57:22	11.0
240	2021-04-04 19:17:22	8.5
241	2021-04-04 19:37:22	5.0
242	2021-04-04 19:57:22	3.0
243	2021-04-04 20:17:22	2.5
244	2021-04-04 20:37:22	2.0
245	2021-04-04 20:57:22	1.5
246	2021-04-04 21:17:22	0.5
247	2021-04-04 21:37:22	0.0
248	2021-04-04 21:57:22	0.0
249	2021-04-04 22:17:22	-0.5
250	2021-04-04 22:37:22	-1.5
251	2021-04-04 22:57:22	-1.5
252	2021-04-04 23:17:22	-2.0
253	2021-04-04 23:37:22	-1.0
254	2021-04-04 23:57:22	-2.0
255	2021-04-05 00:17:22	-2.0
256	2021-04-05 00:37:22	-2.0
257	2021-04-05 00:57:22	-2.0
258	2021-04-05 01:17:22	-2.5
259	2021-04-05 01:37:22	-3.0
260	2021-04-05 01:57:22	-2.5
261	2021-04-05 02:17:22	-2.0
262	2021-04-05 02:37:22	-3.0
263	2021-04-05 02:57:22	-2.5
264	2021-04-05 03:17:22	-2.0
265	2021-04-05 03:37:22	-1.5
266	2021-04-05 03:57:22	-2.0
267	2021-04-05 04:17:22	-2.5
268	2021-04-05 04:37:22	-2.5
269	2021-04-05 04:57:22	-2.5
270	2021-04-05 05:17:22	-2.5
271	2021-04-05 05:37:22	-3.5
272	2021-04-05 05:57:22	-3.5
273	2021-04-05 06:17:22	-3.5
274	2021-04-05 06:37:22	-3.0
275	2021-04-05 06:57:22	-1.5
276	2021-04-05 07:17:22	0.5
277	2021-04-05 07:37:22	2.0
278	2021-04-05 07:57:22	3.5
279	2021-04-05 08:17:22	5.5
280	2021-04-05 08:37:22	7.5
281	2021-04-05 08:57:22	9.0
282	2021-04-05 09:17:22	10.0
283	2021-04-05 09:37:22	12.0
284	2021-04-05 09:57:22	14.0
285	2021-04-05 10:17:22	15.0
286	2021-04-05 10:37:22	16.0
287	2021-04-05 10:57:22	16.5
288	2021-04-05 11:17:22	17.5
289	2021-04-05 11:37:22	17.5
290	2021-04-05 11:57:22	17.5
291	2021-04-05 12:17:22	18.5
292	2021-04-05 12:37:22	18.5
293	2021-04-05 12:57:22	19.5
294	2021-04-05 13:17:22	20.5
295	2021-04-05 13:37:22	21.5
296	2021-04-05 13:57:22	21.0
297	2021-04-05 14:17:22	21.5
298	2021-04-05 14:37:22	21.0
299	2021-04-05 14:57:22	21.0
300	2021-04-05 15:17:22	20.5
301	2021-04-05 15:37:22	19.5
302	2021-04-05 15:57:22	19.5
303	2021-04-05 16:17:22	19.5
304	2021-04-05 16:37:22	18.5
305	2021-04-05 16:57:22	18.0
306	2021-04-05 17:17:22	17.5
307	2021-04-05 17:37:22	17.0
308	2021-04-05 17:57:22	16.5
309	2021-04-05 18:17:22	15.0
310	2021-04-05 18:37:22	14.0
311	2021-04-05 18:57:22	14.0
312	2021-04-05 19:17:22	13.0
313	2021-04-05 19:37:22	13.5
314	2021-04-05 19:57:22	13.5
315	2021-04-05 20:17:22	12.5
316	2021-04-05 20:37:22	14.5
317	2021-04-05 20:57:22	14.5
318	2021-04-05 21:17:22	13.0
319	2021-04-05 21:37:22	12.0
320	2021-04-05 21:57:22	11.0
321	2021-04-05 22:17:22	11.5
322	2021-04-05 22:37:22	11.0
323	2021-04-05 22:57:22	9.0
324	2021-04-05 23:17:22	5.0
325	2021-04-05 23:37:22	4.0
326	2021-04-05 23:57:22	3.5
327	2021-04-06 00:17:22	3.5
328	2021-04-06 00:37:22	3.0
329	2021-04-06 00:57:22	3.0
330	2021-04-06 01:17:22	2.5
331	2021-04-06 01:37:22	2.0
332	2021-04-06 01:57:22	2.0
333	2021-04-06 02:17:22	2.0
334	2021-04-06 02:37:22	2.0
335	2021-04-06 02:57:22	2.0
336	2021-04-06 03:17:22	1.5
337	2021-04-06 03:37:22	1.5
338	2021-04-06 03:57:22	1.5
339	2021-04-06 04:17:22	1.5
340	2021-04-06 04:37:22	1.5
341	2021-04-06 04:57:22	1.5
342	2021-04-06 05:17:22	1.5
343	2021-04-06 05:37:22	1.5
344	2021-04-06 05:57:22	1.0
345	2021-04-06 06:17:22	1.0
346	2021-04-06 06:37:22	1.0
347	2021-04-06 06:57:22	1.0
348	2021-04-06 07:17:22	1.0
349	2021-04-06 07:37:22	1.5
350	2021-04-06 07:57:22	2.0
351	2021-04-06 08:17:22	2.0
352	2021-04-06 08:37:22	2.5
353	2021-04-06 08:57:22	3.0
354	2021-04-06 09:17:22	4.5
355	2021-04-06 09:37:22	5.5
356	2021-04-06 09:57:22	6.0
357	2021-04-06 10:17:22	5.0
358	2021-04-06 10:37:22	5.0
359	2021-04-06 10:57:22	5.5
360	2021-04-06 11:17:22	7.0
361	2021-04-06 11:37:22	7.0
362	2021-04-06 11:57:22	7.0
363	2021-04-06 12:17:22	7.0
364	2021-04-06 12:37:22	6.0
365	2021-04-06 12:57:22	6.0
366	2021-04-06 13:17:22	6.0
367	2021-04-06 13:37:22	5.0
368	2021-04-06 13:57:22	5.0
369	2021-04-06 14:17:22	5.0
370	2021-04-06 14:37:22	4.5
371	2021-04-06 14:57:22	6.0
372	2021-04-06 15:17:22	4.5
373	2021-04-06 15:37:22	3.0
374	2021-04-06 15:57:22	6.0
375	2021-04-06 16:17:22	9.0
376	2021-04-06 16:37:22	9.0
377	2021-04-06 16:57:22	7.5
378	2021-04-06 17:17:22	5.0
379	2021-04-06 17:37:22	9.0
380	2021-04-06 17:57:22	9.5
381	2021-04-06 18:17:22	7.0
382	2021-04-06 18:37:22	5.5
383	2021-04-06 18:57:22	6.5
384	2021-04-06 19:17:22	4.5
385	2021-04-06 19:37:22	3.0
386	2021-04-06 19:57:22	2.0
387	2021-04-06 20:17:22	1.5
388	2021-04-06 20:37:22	1.0
389	2021-04-06 20:57:22	0.5
390	2021-04-06 21:17:22	0.0
391	2021-04-06 21:37:22	-0.5
392	2021-04-06 21:57:22	-1.0
393	2021-04-06 22:17:22	-1.0
394	2021-04-06 22:37:22	-0.5
395	2021-04-06 22:57:22	-1.0
396	2021-04-06 23:17:22	-0.5
397	2021-04-06 23:37:22	-1.0
398	2021-04-06 23:57:22	0.0
399	2021-04-07 00:17:22	-0.5
400	2021-04-07 00:37:22	-0.5
401	2021-04-07 00:57:22	-1.0
402	2021-04-07 01:17:22	-1.5
403	2021-04-07 01:37:22	-2.5
404	2021-04-07 01:57:22	-3.0
405	2021-04-07 02:17:22	-3.0
406	2021-04-07 02:37:22	-2.0
407	2021-04-07 02:57:22	-1.5
408	2021-04-07 03:17:22	-1.5
409	2021-04-07 03:37:22	-1.5
410	2021-04-07 03:57:22	-1.5
411	2021-04-07 04:17:22	-1.5
412	2021-04-07 04:37:22	-0.5
413	2021-04-07 04:57:22	-0.5
414	2021-04-07 05:17:22	-1.0
415	2021-04-07 05:37:22	-1.0
416	2021-04-07 05:57:22	-1.0
417	2021-04-07 06:17:22	-1.0
418	2021-04-07 06:37:22	-0.5
419	2021-04-07 06:57:22	0.0
420	2021-04-07 07:17:22	1.5
421	2021-04-07 07:37:22	2.5
422	2021-04-07 07:57:22	4.5
423	2021-04-07 08:17:22	6.5
424	2021-04-07 08:37:22	6.5
425	2021-04-07 08:57:22	7.0
426	2021-04-07 09:17:22	7.5
427	2021-04-07 09:37:22	7.5
428	2021-04-07 09:57:22	7.0
429	2021-04-07 10:17:22	6.5
430	2021-04-07 10:37:22	8.5
431	2021-04-07 10:57:22	8.5
432	2021-04-07 11:17:22	10.5
433	2021-04-07 11:37:22	9.5
434	2021-04-07 11:57:22	8.0
435	2021-04-07 12:17:22	9.0
436	2021-04-07 12:37:22	8.0
437	2021-04-07 12:57:22	9.5
438	2021-04-07 13:17:22	8.5
439	2021-04-07 13:37:22	8.0
440	2021-04-07 13:57:22	6.0
441	2021-04-07 14:17:22	10.5
442	2021-04-07 14:37:22	8.5
443	2021-04-07 14:57:22	10.0
444	2021-04-07 15:17:22	8.5
445	2021-04-07 15:37:22	9.5
446	2021-04-07 15:57:22	6.0
447	2021-04-07 16:17:22	3.5
448	2021-04-07 16:37:22	3.5
449	2021-04-07 16:57:22	3.0
450	2021-04-07 17:17:22	4.5
451	2021-04-07 17:37:22	1.0
452	2021-04-07 17:57:22	0.5
453	2021-04-07 18:17:22	1.0
454	2021-04-07 18:37:22	2.0
455	2021-04-07 18:57:22	1.5
456	2021-04-07 19:17:22	1.0
457	2021-04-07 19:37:22	1.0
458	2021-04-07 19:57:22	0.5
459	2021-04-07 20:17:22	0.0
460	2021-04-07 20:37:22	0.5
461	2021-04-07 20:57:22	1.0
462	2021-04-07 21:17:22	1.0
463	2021-04-07 21:37:22	1.0
464	2021-04-07 21:57:22	1.0
465	2021-04-07 22:17:22	0.5
466	2021-04-07 22:37:22	0.5
467	2021-04-07 22:57:22	0.5
468	2021-04-07 23:17:22	0.5
469	2021-04-07 23:37:22	0.5
470	2021-04-07 23:57:22	1.0
471	2021-04-08 00:17:22	1.0
472	2021-04-08 00:37:22	1.5
473	2021-04-08 00:57:22	1.5
474	2021-04-08 01:17:22	1.5
475	2021-04-08 01:37:22	1.5
476	2021-04-08 01:57:22	1.5
477	2021-04-08 02:17:22	1.5
478	2021-04-08 02:37:22	2.0
479	2021-04-08 02:57:22	2.0
480	2021-04-08 03:17:22	2.0
481	2021-04-08 03:37:22	1.5
482	2021-04-08 03:57:22	2.0
483	2021-04-08 04:17:22	2.0
484	2021-04-08 04:37:22	2.0
485	2021-04-08 04:57:22	2.5
486	2021-04-08 05:17:22	2.0
487	2021-04-08 05:37:22	2.0
488	2021-04-08 05:57:22	2.0
489	2021-04-08 06:17:22	1.5
490	2021-04-08 06:37:22	2.0
491	2021-04-08 06:57:22	2.5
492	2021-04-08 07:17:22	2.5
493	2021-04-08 07:37:22	3.0
494	2021-04-08 07:57:22	4.0
495	2021-04-08 08:17:22	5.0
496	2021-04-08 08:37:22	6.5
497	2021-04-08 08:57:22	7.0
498	2021-04-08 09:17:22	7.5
499	2021-04-08 09:37:22	7.0
500	2021-04-08 09:57:22	8.5
501	2021-04-08 10:17:22	7.5
502	2021-04-08 10:37:22	6.0
503	2021-04-08 10:57:22	7.0
504	2021-04-08 11:17:22	9.5
505	2021-04-08 11:37:22	8.5
506	2021-04-08 11:57:22	9.5
507	2021-04-08 12:17:22	8.5
508	2021-04-08 12:37:22	10.0
509	2021-04-08 12:57:22	11.5
510	2021-04-08 13:17:22	10.5
511	2021-04-08 13:37:22	12.5
512	2021-04-08 13:57:22	10.0
513	2021-04-08 14:17:22	13.5
514	2021-04-08 14:37:22	11.5
515	2021-04-08 14:57:22	12.5
516	2021-04-08 15:17:22	10.5
517	2021-04-08 15:37:22	12.0
518	2021-04-08 15:57:22	12.5
1	2021-04-11 11:11:18	21.5
2	2021-04-11 11:31:18	19.5
3	2021-04-11 11:51:18	19.5
4	2021-04-11 12:11:18	18.0
5	2021-04-11 12:31:18	18.0
6	2021-04-11 12:51:18	19.5
7	2021-04-11 13:11:18	19.0
8	2021-04-11 13:31:18	19.5
9	2021-04-11 13:51:18	19.0
10	2021-04-11 14:11:18	19.0
11	2021-04-11 14:31:18	21.5
12	2021-04-11 14:51:18	21.0
13	2021-04-11 15:11:18	21.5
14	2021-04-11 15:31:18	21.5
15	2021-04-11 15:51:18	21.5
16	2021-04-11 16:11:18	21.0
17	2021-04-11 16:31:18	21.0
18	2021-04-11 16:51:18	17.5
19	2021-04-11 17:11:18	17.5
20	2021-04-11 17:31:18	17.5
21	2021-04-11 17:51:18	17.5
22	2021-04-11 18:11:18	18.5
23	2021-04-11 18:31:18	17.5
24	2021-04-11 18:51:18	16.0
25	2021-04-11 19:11:18	15.5
26	2021-04-11 19:31:18	15.0
27	2021-04-11 19:51:18	14.5
28	2021-04-11 20:11:18	14.0
29	2021-04-11 20:31:18	13.5
30	2021-04-11 20:51:18	13.5
31	2021-04-11 21:11:18	13.0
32	2021-04-11 21:31:18	12.5
33	2021-04-11 21:51:18	12.0
34	2021-04-11 22:11:18	11.5
35	2021-04-11 22:31:18	11.0
36	2021-04-11 22:51:18	10.5
37	2021-04-11 23:11:18	10.0
38	2021-04-11 23:31:18	9.5
39	2021-04-11 23:51:18	9.0
40	2021-04-12 00:11:18	9.0
41	2021-04-12 00:31:18	9.0
42	2021-04-12 00:51:18	8.5
43	2021-04-12 01:11:18	8.5
44	2021-04-12 01:31:18	8.0
45	2021-04-12 01:51:18	8.0
46	2021-04-12 02:11:18	7.5
47	2021-04-12 02:31:18	6.5
48	2021-04-12 02:51:18	5.5
49	2021-04-12 03:11:18	5.0
50	2021-04-12 03:31:18	4.5
51	2021-04-12 03:51:18	4.5
52	2021-04-12 04:11:18	4.0
53	2021-04-12 04:31:18	4.0
54	2021-04-12 04:51:18	3.5
55	2021-04-12 05:11:18	3.0
56	2021-04-12 05:31:18	3.5
57	2021-04-12 05:51:18	3.5
58	2021-04-12 06:11:18	2.5
59	2021-04-12 06:31:18	3.5
60	2021-04-12 06:51:18	6.5
61	2021-04-12 07:11:18	7.0
62	2021-04-12 07:31:18	6.5
63	2021-04-12 07:51:18	7.0
64	2021-04-12 08:11:18	9.5
65	2021-04-12 08:31:18	12.5
66	2021-04-12 08:51:18	15.5
67	2021-04-12 09:11:18	18.0
68	2021-04-12 09:31:18	19.0
69	2021-04-12 09:51:18	17.5
70	2021-04-12 10:11:18	20.0
71	2021-04-12 10:31:18	19.0
72	2021-04-12 10:51:18	20.5
73	2021-04-12 11:11:18	21.0
74	2021-04-12 11:31:18	21.5
75	2021-04-12 11:51:18	22.5
76	2021-04-12 12:11:18	22.0
77	2021-04-12 12:31:18	22.5
78	2021-04-12 12:51:18	23.0
79	2021-04-12 13:11:18	23.5
80	2021-04-12 13:31:18	23.0
81	2021-04-12 13:51:18	22.0
82	2021-04-12 14:11:18	21.0
83	2021-04-12 14:31:18	20.5
84	2021-04-12 14:51:18	18.5
85	2021-04-12 15:11:18	17.0
86	2021-04-12 15:31:18	15.5
87	2021-04-12 15:51:18	13.5
88	2021-04-12 16:11:18	12.0
89	2021-04-12 16:31:18	10.5
90	2021-04-12 16:51:18	9.0
91	2021-04-12 17:11:18	7.5
92	2021-04-12 17:31:18	6.5
93	2021-04-12 17:51:18	6.0
94	2021-04-12 18:11:18	5.0
95	2021-04-12 18:31:18	4.5
96	2021-04-12 18:51:18	4.0
97	2021-04-12 19:11:18	4.0
98	2021-04-12 19:31:18	3.5
99	2021-04-12 19:51:18	3.5
100	2021-04-12 20:11:18	3.0
101	2021-04-12 20:31:18	3.5
102	2021-04-12 20:51:18	3.0
103	2021-04-12 21:11:18	3.0
104	2021-04-12 21:31:18	3.0
105	2021-04-12 21:51:18	3.5
106	2021-04-12 22:11:18	3.5
107	2021-04-12 22:31:18	3.5
108	2021-04-12 22:51:18	3.5
109	2021-04-12 23:11:18	3.5
110	2021-04-12 23:31:18	3.5
111	2021-04-12 23:51:18	3.5
112	2021-04-13 00:11:18	3.5
113	2021-04-13 00:31:18	3.5
114	2021-04-13 00:51:18	3.0
115	2021-04-13 01:11:18	3.0
116	2021-04-13 01:31:18	3.5
117	2021-04-13 01:51:18	3.5
118	2021-04-13 02:11:18	3.5
119	2021-04-13 02:31:18	3.5
120	2021-04-13 02:51:18	3.5
121	2021-04-13 03:11:18	3.5
122	2021-04-13 03:31:18	3.5
123	2021-04-13 03:51:18	3.5
124	2021-04-13 04:11:18	3.5
125	2021-04-13 04:31:18	3.5
126	2021-04-13 04:51:18	3.5
127	2021-04-13 05:11:18	3.5
128	2021-04-13 05:31:18	3.0
129	2021-04-13 05:51:18	3.0
130	2021-04-13 06:11:18	3.0
131	2021-04-13 06:31:18	3.0
132	2021-04-13 06:51:18	3.0
133	2021-04-13 07:11:18	3.0
134	2021-04-13 07:31:18	3.0
135	2021-04-13 07:51:18	3.5
136	2021-04-13 08:11:18	3.5
137	2021-04-13 08:31:18	3.5
138	2021-04-13 08:51:18	3.5
139	2021-04-13 09:11:18	4.0
140	2021-04-13 09:31:18	4.0
141	2021-04-13 09:51:18	3.5
142	2021-04-13 10:11:18	3.5
143	2021-04-13 10:31:18	4.0
144	2021-04-13 10:51:18	4.0
145	2021-04-13 11:11:18	4.0
146	2021-04-13 11:31:18	4.0
147	2021-04-13 11:51:18	4.5
148	2021-04-13 12:11:18	5.0
149	2021-04-13 12:31:18	5.0
150	2021-04-13 12:51:18	5.0
151	2021-04-13 13:11:18	4.5
152	2021-04-13 13:31:18	5.0
153	2021-04-13 13:51:18	5.0
154	2021-04-13 14:11:18	4.5
155	2021-04-13 14:31:18	4.5
156	2021-04-13 14:51:18	4.0
157	2021-04-13 15:11:18	4.5
158	2021-04-13 15:31:18	4.0
159	2021-04-13 15:51:18	4.0
160	2021-04-13 16:11:18	4.0
161	2021-04-13 16:31:18	3.5
162	2021-04-13 16:51:18	3.5
163	2021-04-13 17:11:18	3.5
164	2021-04-13 17:31:18	3.5
165	2021-04-13 17:51:18	3.5
166	2021-04-13 18:11:18	3.0
167	2021-04-13 18:31:18	3.0
168	2021-04-13 18:51:18	3.0
169	2021-04-13 19:11:18	2.5
170	2021-04-13 19:31:18	2.5
171	2021-04-13 19:51:18	2.5
172	2021-04-13 20:11:18	2.5
173	2021-04-13 20:31:18	2.0
174	2021-04-13 20:51:18	2.0
175	2021-04-13 21:11:18	2.0
176	2021-04-13 21:31:18	2.0
177	2021-04-13 21:51:18	2.5
178	2021-04-13 22:11:18	2.5
179	2021-04-13 22:31:18	2.5
180	2021-04-13 22:51:18	2.5
181	2021-04-13 23:11:18	2.5
182	2021-04-13 23:31:18	2.5
183	2021-04-13 23:51:18	2.5
184	2021-04-14 00:11:18	2.5
185	2021-04-14 00:31:18	2.5
186	2021-04-14 00:51:18	2.5
187	2021-04-14 01:11:18	2.0
188	2021-04-14 01:31:18	2.0
189	2021-04-14 01:51:18	2.0
190	2021-04-14 02:11:18	2.0
191	2021-04-14 02:31:18	2.0
192	2021-04-14 02:51:18	2.5
193	2021-04-14 03:11:18	2.5
194	2021-04-14 03:31:18	2.5
195	2021-04-14 03:51:18	2.5
196	2021-04-14 04:11:18	2.5
197	2021-04-14 04:31:18	2.5
198	2021-04-14 04:51:18	2.5
199	2021-04-14 05:11:18	2.5
200	2021-04-14 05:31:18	2.5
201	2021-04-14 05:51:18	2.5
202	2021-04-14 06:11:18	2.5
203	2021-04-14 06:31:18	2.5
204	2021-04-14 06:51:18	3.0
205	2021-04-14 07:11:18	3.0
206	2021-04-14 07:31:18	3.5
207	2021-04-14 07:51:18	4.5
208	2021-04-14 08:11:18	5.0
209	2021-04-14 08:31:18	5.5
210	2021-04-14 08:51:18	5.5
211	2021-04-14 09:11:18	6.0
212	2021-04-14 09:31:18	7.0
213	2021-04-14 09:51:18	8.0
214	2021-04-14 10:11:18	8.0
215	2021-04-14 10:31:18	7.5
216	2021-04-14 10:51:18	7.5
217	2021-04-14 11:11:18	8.0
218	2021-04-14 11:31:18	8.0
219	2021-04-14 11:51:18	7.5
220	2021-04-14 12:11:18	7.5
221	2021-04-14 12:31:18	8.5
222	2021-04-14 12:51:18	7.5
223	2021-04-14 13:11:18	7.0
224	2021-04-14 13:31:18	8.0
225	2021-04-14 13:51:18	8.0
226	2021-04-14 14:11:18	9.0
227	2021-04-14 14:31:18	6.5
228	2021-04-14 14:51:18	10.0
229	2021-04-14 15:11:18	11.0
230	2021-04-14 15:31:18	9.0
231	2021-04-14 15:51:18	9.5
232	2021-04-14 16:11:18	10.0
233	2021-04-14 16:31:18	9.5
234	2021-04-14 16:51:18	10.0
235	2021-04-14 17:11:18	9.0
236	2021-04-14 17:31:18	8.0
237	2021-04-14 17:51:18	8.0
238	2021-04-14 18:11:18	7.5
239	2021-04-14 18:31:18	7.0
240	2021-04-14 18:51:18	6.5
241	2021-04-14 19:11:18	6.0
242	2021-04-14 19:31:18	5.5
243	2021-04-14 19:51:18	5.5
244	2021-04-14 20:11:18	5.0
245	2021-04-14 20:31:18	5.0
246	2021-04-14 20:51:18	4.5
247	2021-04-14 21:11:18	4.0
248	2021-04-14 21:31:18	4.0
249	2021-04-14 21:51:18	4.0
250	2021-04-14 22:11:18	4.0
251	2021-04-14 22:31:18	4.0
252	2021-04-14 22:51:18	4.0
253	2021-04-14 23:11:18	4.0
254	2021-04-14 23:31:18	4.0
255	2021-04-14 23:51:18	4.0
256	2021-04-15 00:11:18	4.0
257	2021-04-15 00:31:18	3.5
258	2021-04-15 00:51:18	3.5
259	2021-04-15 01:11:18	3.0
260	2021-04-15 01:31:18	2.5
261	2021-04-15 01:51:18	2.0
262	2021-04-15 02:11:18	2.0
263	2021-04-15 02:31:18	2.0
264	2021-04-15 02:51:18	2.0
265	2021-04-15 03:11:18	2.5
266	2021-04-15 03:31:18	2.5
267	2021-04-15 03:51:18	2.5
268	2021-04-15 04:11:18	2.0
269	2021-04-15 04:31:18	2.0
270	2021-04-15 04:51:18	1.5
271	2021-04-15 05:11:18	1.5
272	2021-04-15 05:31:18	1.5
273	2021-04-15 05:51:18	1.5
274	2021-04-15 06:11:18	1.5
275	2021-04-15 06:31:18	1.5
276	2021-04-15 06:51:18	2.0
277	2021-04-15 07:11:18	3.5
278	2021-04-15 07:31:18	4.0
279	2021-04-15 07:51:18	5.0
280	2021-04-15 08:11:18	5.0
281	2021-04-15 08:31:18	5.5
282	2021-04-15 08:51:18	7.0
283	2021-04-15 09:11:18	7.5
284	2021-04-15 09:31:18	7.5
285	2021-04-15 09:51:18	7.5
286	2021-04-15 10:11:18	8.5
287	2021-04-15 10:31:18	8.0
288	2021-04-15 10:51:18	8.0
289	2021-04-15 11:11:18	8.5
290	2021-04-15 11:31:18	8.0
291	2021-04-15 11:51:18	7.5
292	2021-04-15 12:11:18	6.5
293	2021-04-15 12:31:18	7.0
294	2021-04-15 12:51:18	7.0
295	2021-04-15 13:11:18	10.0
296	2021-04-15 13:31:18	8.5
297	2021-04-15 13:51:18	8.5
298	2021-04-15 14:11:18	8.0
299	2021-04-15 14:31:18	9.0
300	2021-04-15 14:51:18	9.0
301	2021-04-15 15:11:18	9.5
302	2021-04-15 15:31:18	8.0
303	2021-04-15 15:51:18	7.0
304	2021-04-15 16:11:18	7.5
305	2021-04-15 16:31:18	7.5
306	2021-04-15 16:51:18	8.0
307	2021-04-15 17:11:18	8.0
308	2021-04-15 17:31:18	7.5
309	2021-04-15 17:51:18	7.0
310	2021-04-15 18:11:18	6.0
311	2021-04-15 18:31:18	5.5
312	2021-04-15 18:51:18	5.0
313	2021-04-15 19:11:18	4.5
314	2021-04-15 19:31:18	4.0
315	2021-04-15 19:51:18	4.0
316	2021-04-15 20:11:18	3.5
317	2021-04-15 20:31:18	3.0
318	2021-04-15 20:51:18	3.0
319	2021-04-15 21:11:18	2.5
320	2021-04-15 21:31:18	2.5
321	2021-04-15 21:51:18	2.5
322	2021-04-15 22:11:18	2.5
323	2021-04-15 22:31:18	2.5
324	2021-04-15 22:51:18	2.5
325	2021-04-15 23:11:18	2.5
326	2021-04-15 23:31:18	2.0
327	2021-04-15 23:51:18	2.0
328	2021-04-16 00:11:18	1.5
329	2021-04-16 00:31:18	2.0
330	2021-04-16 00:51:18	2.0
331	2021-04-16 01:11:18	2.0
332	2021-04-16 01:31:18	1.5
333	2021-04-16 01:51:18	1.5
334	2021-04-16 02:11:18	2.0
335	2021-04-16 02:31:18	2.5
336	2021-04-16 02:51:18	2.5
337	2021-04-16 03:11:18	3.0
338	2021-04-16 03:31:18	3.0
339	2021-04-16 03:51:18	2.5
340	2021-04-16 04:11:18	2.5
341	2021-04-16 04:31:18	2.0
342	2021-04-16 04:51:18	2.0
343	2021-04-16 05:11:18	2.0
344	2021-04-16 05:31:18	2.0
345	2021-04-16 05:51:18	2.0
346	2021-04-16 06:11:18	2.0
347	2021-04-16 06:31:18	2.0
348	2021-04-16 06:51:18	2.5
349	2021-04-16 07:11:18	3.0
350	2021-04-16 07:31:18	3.5
351	2021-04-16 07:51:18	4.0
352	2021-04-16 08:11:18	4.5
353	2021-04-16 08:31:18	5.5
354	2021-04-16 08:51:18	5.5
355	2021-04-16 09:11:18	5.0
356	2021-04-16 09:31:18	5.5
357	2021-04-16 09:51:18	5.5
358	2021-04-16 10:11:18	6.0
359	2021-04-16 10:31:18	6.5
360	2021-04-16 10:51:18	6.5
361	2021-04-16 11:11:18	7.0
362	2021-04-16 11:31:18	7.0
363	2021-04-16 11:51:18	7.0
364	2021-04-16 12:11:18	7.5
365	2021-04-16 12:31:18	8.0
366	2021-04-16 12:51:18	8.5
367	2021-04-16 13:11:18	8.5
368	2021-04-16 13:31:18	8.5
369	2021-04-16 13:51:18	8.5
370	2021-04-16 14:11:18	8.0
371	2021-04-16 14:31:18	8.0
372	2021-04-16 14:51:18	8.0
373	2021-04-16 15:11:18	8.5
374	2021-04-16 15:31:18	12.0
375	2021-04-16 15:51:18	12.0
376	2021-04-16 16:11:18	11.5
377	2021-04-16 16:31:18	11.5
378	2021-04-16 16:51:18	11.0
379	2021-04-16 17:11:18	10.5
380	2021-04-16 17:31:18	11.0
381	2021-04-16 17:51:18	9.0
382	2021-04-16 18:11:18	8.0
383	2021-04-16 18:31:18	7.5
384	2021-04-16 18:51:18	7.0
385	2021-04-16 19:11:18	7.0
386	2021-04-16 19:31:18	6.5
387	2021-04-16 19:51:18	6.5
388	2021-04-16 20:11:18	6.5
389	2021-04-16 20:31:18	6.5
390	2021-04-16 20:51:18	6.5
391	2021-04-16 21:11:18	6.0
392	2021-04-16 21:31:18	6.0
393	2021-04-16 21:51:18	5.5
394	2021-04-16 22:11:18	5.5
395	2021-04-16 22:31:18	5.5
396	2021-04-16 22:51:18	5.5
397	2021-04-16 23:11:18	5.0
398	2021-04-16 23:31:18	5.5
399	2021-04-16 23:51:18	5.0
400	2021-04-17 00:11:18	5.0
401	2021-04-17 00:31:18	5.0
402	2021-04-17 00:51:18	5.0
403	2021-04-17 01:11:18	5.0
404	2021-04-17 01:31:18	4.5
405	2021-04-17 01:51:18	4.0
406	2021-04-17 02:11:18	4.5
407	2021-04-17 02:31:18	4.5
408	2021-04-17 02:51:18	4.5
409	2021-04-17 03:11:18	4.5
410	2021-04-17 03:31:18	4.5
411	2021-04-17 03:51:18	4.5
412	2021-04-17 04:11:18	4.5
413	2021-04-17 04:31:18	4.5
414	2021-04-17 04:51:18	4.5
415	2021-04-17 05:11:18	4.5
416	2021-04-17 05:31:18	4.5
417	2021-04-17 05:51:18	4.5
418	2021-04-17 06:11:18	4.5
419	2021-04-17 06:31:18	4.5
420	2021-04-17 06:51:18	4.5
421	2021-04-17 07:11:18	5.0
422	2021-04-17 07:31:18	5.5
423	2021-04-17 07:51:18	6.0
424	2021-04-17 08:11:18	6.0
425	2021-04-17 08:31:18	7.0
426	2021-04-17 08:51:18	7.0
427	2021-04-17 09:11:18	8.0
428	2021-04-17 09:31:18	8.0
429	2021-04-17 09:51:18	8.5
430	2021-04-17 10:11:18	9.5
431	2021-04-17 10:31:18	9.5
432	2021-04-17 10:51:18	10.0
433	2021-04-17 11:11:18	10.5
434	2021-04-17 11:31:18	11.0
435	2021-04-17 11:51:18	10.5
436	2021-04-17 12:11:18	11.0
437	2021-04-17 12:31:18	10.5
438	2021-04-17 12:51:18	10.5
439	2021-04-17 13:11:18	10.5
440	2021-04-17 13:31:18	11.5
441	2021-04-17 13:51:18	11.0
442	2021-04-17 14:11:18	10.5
443	2021-04-17 14:31:18	11.0
444	2021-04-17 14:51:18	10.5
445	2021-04-17 15:11:18	11.5
446	2021-04-17 15:31:18	11.0
447	2021-04-17 15:51:18	10.5
448	2021-04-17 16:11:18	11.0
449	2021-04-17 16:31:18	10.0
450	2021-04-17 16:51:18	10.0
451	2021-04-17 17:11:18	9.5
452	2021-04-17 17:31:18	9.0
453	2021-04-17 17:51:18	9.5
454	2021-04-17 18:11:18	9.5
455	2021-04-17 18:31:18	8.5
456	2021-04-17 18:51:18	8.0
457	2021-04-17 19:11:18	7.5
458	2021-04-17 19:31:18	7.0
459	2021-04-17 19:51:18	7.0
460	2021-04-17 20:11:18	7.0
461	2021-04-17 20:31:18	6.5
462	2021-04-17 20:51:18	6.5
463	2021-04-17 21:11:18	6.5
464	2021-04-17 21:31:18	6.5
465	2021-04-17 21:51:18	6.0
466	2021-04-17 22:11:18	6.0
467	2021-04-17 22:31:18	6.0
468	2021-04-17 22:51:18	6.0
469	2021-04-17 23:11:18	6.0
470	2021-04-17 23:31:18	6.0
471	2021-04-17 23:51:18	6.0
472	2021-04-18 00:11:18	5.5
473	2021-04-18 00:31:18	5.5
474	2021-04-18 00:51:18	5.5
475	2021-04-18 01:11:18	5.5
476	2021-04-18 01:31:18	5.5
477	2021-04-18 01:51:18	5.0
478	2021-04-18 02:11:18	5.0
479	2021-04-18 02:31:18	5.0
480	2021-04-18 02:51:18	5.0
481	2021-04-18 03:11:18	5.0
482	2021-04-18 03:31:18	5.0
483	2021-04-18 03:51:18	5.0
484	2021-04-18 04:11:18	5.0
485	2021-04-18 04:31:18	5.0
486	2021-04-18 04:51:18	5.0
487	2021-04-18 05:11:18	5.0
488	2021-04-18 05:31:18	5.0
489	2021-04-18 05:51:18	5.0
490	2021-04-18 06:11:18	5.0
491	2021-04-18 06:31:18	5.0
492	2021-04-18 06:51:18	5.0
493	2021-04-18 07:11:18	5.0
[truncated: 1,469 more rows]
