# Supplementary material for: A bench-top Dark-Root device built with LEGO® bricks enables a non-invasive plant root development analysis in soil conditions mirroring nature
Source: Front Plant Sci. 2023 May 31;14:1166511. doi: 10.3389/fpls.2023.1166511 (PMC10264708; doi:10.3389/fpls.2023.1166511)
Supplement: Supplementary Table 3 — Excel file of results and mathematical analysis of the proteomic data. [file Table_3.xlsx]

## Sheet: proteinGroups_original data
Protein IDs	Majority protein IDs	Peptide counts (all)	Peptide counts (razor+unique)	Peptide counts (unique)	Fasta headers	Number of proteins	Peptides	Razor + unique peptides	Unique peptides	Peptides 16_tap_DR1	Peptides 16_tap_DR2	Peptides 16_tap_DR3	Peptides 16_tap_DR4	Peptides 16_tap_DS1	Peptides 16_tap_DS2	Peptides 16_tap_DS3	Peptides 16_tap_LR1	Peptides 16_tap_LR2	Peptides 16_tap_LR3	Peptides 16_tap_LS1	Peptides 16_tap_LS2	Peptides 16_tap_LS3	Peptides 16_tap_LS4	Peptides 8_tap_DR1	Peptides 8_tap_DR2	Peptides 8_tap_DR3	Peptides 8_tap_DR4	Peptides 8_tap_DS1	Peptides 8_tap_DS2	Peptides 8_tap_DS3	Peptides 8_tap_DS4	Peptides 8_tap_LR1	Peptides 8_tap_LR2	Peptides 8_tap_LR3	Peptides 8_tap_LR4	Peptides 8_tap_LS1	Peptides 8_tap_LS2	Peptides 8_tap_LS3	Peptides 8_tap_LS4	Razor + unique peptides 16_tap_DR1	Razor + unique peptides 16_tap_DR2	Razor + unique peptides 16_tap_DR3	Razor + unique peptides 16_tap_DR4	Razor + unique peptides 16_tap_DS1	Razor + unique peptides 16_tap_DS2	Razor + unique peptides 16_tap_DS3	Razor + unique peptides 16_tap_LR1	Razor + unique peptides 16_tap_LR2	Razor + unique peptides 16_tap_LR3
A0A191TDI2	A0A191TDI2	2	2	2	ATP synthase protein MI25	1	2	2	2	1	1	1	1	1	1	1	1	1	1	1	1	1	1	1	1	1	1	1	1	1	1	1	1	1	1	1	0	1	1	1	1	1	1	1	1	1	1	1	1
A0A287DTW2;A0A287G041	A0A287DTW2;A0A287G041	10;9	10;9	10;9	Phospholipase A1; Phospholipase A1	2	10	10	10	6	6	5	6	3	3	3	5	5	4	5	5	5	4	5	6	5	5	6	6	5	6	4	4	5	4	6	5	4	6	6	6	5	6	3	3	3	5	5	4
A0A287DTW3	A0A287DTW3	1	1	1	BOWMAN_BIRK domain-containing protein	1	1	1	1	1	1	1	1	1	1	1	1	1	1	1	1	1	1	1	1	1	1	1	1	1	1	1	1	1	1	1	1	1	1	1	1	1	1	1	1	1	1	1	1
A0A287G051;A0A287DTW9	A0A287G051;A0A287DTW9	1;1	1;1	1;1	BOWMAN_BIRK domain-containing protein; BOWMAN_BIRK domain-containing protein	2	1	1	1	1	1	1	1	1	1	1	1	1	1	1	1	1	1	1	1	1	0	0	0	0	0	1	0	1	0	1	0	1	1	1	1	1	1	1	1	1	1	1	1
A0A287DU90	A0A287DU90	4	4	4	Uncharacterized protein	1	4	4	4	2	1	2	1	0	0	2	2	2	1	1	2	1	1	2	3	2	2	2	2	2	2	2	3	4	2	3	2	2	1	2	1	2	1	0	0	2	2	2	1
A0A287DUE7	A0A287DUE7	3	3	3	Uncharacterized protein	1	3	3	3	0	0	0	0	3	3	3	0	0	0	3	3	2	2	0	0	0	0	3	2	1	1	0	0	0	0	2	2	2	2	0	0	0	0	3	3	3	0	0	0
A0A287DUG1;A0A287GTI0	A0A287DUG1;A0A287GTI0	1;1	1;1	1;1	Uncharacterized protein; SHSP domain-containing protein	2	1	1	1	1	1	1	1	1	1	1	1	1	1	1	1	1	1	1	1	1	1	1	1	1	1	1	1	1	1	0	1	1	1	1	1	1	1	1	1	1	1	1	1
A0A287DUS3;A0A287U5P4	A0A287DUS3;A0A287U5P4	9;5	9;5	9;5	FAD-binding FR-type domain-containing protein; NAD_binding_1 domain-containing protein	2	9	9	9	2	2	2	2	5	5	7	1	1	2	5	3	4	4	2	3	2	0	4	5	4	6	2	1	3	1	5	4	4	5	2	2	2	2	5	5	7	1	1	2
A0A287HG54;A0A287DUZ3	A0A287HG54;A0A287DUZ3	3;3	2;2	2;2	Peroxidase; Peroxidase	2	3	2	2	2	1	1	1	0	0	0	0	0	1	0	0	0	0	0	0	0	0	0	0	0	0	0	0	0	0	0	0	0	0	1	1	1	1	0	0	0	0	0	1
A0A287DV89;A0A287HUJ6	A0A287DV89;A0A287HUJ6	13;12	13;12	13;12	Uncharacterized protein; Uncharacterized protein	2	13	13	13	0	2	0	3	11	9	10	2	1	2	11	10	11	9	3	2	0	0	9	7	9	7	0	0	0	1	10	8	10	6	0	2	0	3	11	9	10	2	1	2
A0A287DVK2;A0A287TN51	A0A287DVK2	12;3	12;3	4;0	Uncharacterized protein	2	12	12	4	7	6	11	9	9	6	8	10	8	8	9	5	6	5	8	8	11	9	8	9	10	9	9	9	9	8	9	8	10	8	7	6	11	9	9	6	8	10	8	8
A0A287DVN8	A0A287DVN8	3	3	3	Uncharacterized protein	1	3	3	3	2	2	2	2	2	2	2	2	2	2	2	1	2	1	1	2	2	2	2	2	2	2	2	2	2	2	2	1	2	2	2	2	2	2	2	2	2	2	2	2
A0A287DVR0	A0A287DVR0	8	5	5	S10_plectin domain-containing protein	1	8	5	5	7	7	6	6	4	5	5	8	7	7	5	4	4	2	7	7	8	8	7	6	8	7	8	7	7	8	6	6	7	6	4	4	4	3	4	4	4	5	4	4
A0A287DVV4	A0A287DVV4	2	2	2	Peroxidase	1	2	2	2	0	1	0	0	2	1	1	0	0	0	0	1	2	1	0	0	1	0	1	1	2	1	0	0	0	0	2	1	2	0	0	1	0	0	2	1	1	0	0	0
A0A287DVV6	A0A287DVV6	23	23	19	Glyceraldehyde-3-phosphate dehydrogenase	1	23	23	19	2	2	0	1	20	18	19	2	2	2	19	20	19	17	10	1	4	3	16	17	16	16	3	2	2	3	19	16	17	14	2	2	0	1	20	18	19	2	2	2
A0A287DWE5	A0A287DWE5	1	1	1	Uncharacterized protein	1	1	1	1	0	0	0	0	0	0	0	0	0	0	0	0	0	0	1	1	1	1	0	1	1	1	1	1	1	1	1	1	1	0	0	0	0	0	0	0	0	0	0	0
A0A287DWF9	A0A287DWF9	4	4	4	ATPase_AAA_core domain-containing protein	1	4	4	4	0	0	1	1	3	1	2	0	0	0	3	3	2	2	0	0	0	0	1	0	1	1	1	0	0	1	1	0	1	1	0	0	1	1	3	1	2	0	0	0
A0A287DWK1	A0A287DWK1	4	4	4	Peptidase A1 domain-containing protein	1	4	4	4	1	0	1	0	1	3	1	1	0	1	2	1	0	1	0	1	1	0	2	2	2	2	0	0	0	0	4	3	2	3	1	0	1	0	1	3	1	1	0	1
A0A287DWL7;A0A287JW01;A0A287DWP5;A0A287WA10	A0A287DWL7;A0A287JW01	12;12;3;1	12;12;3;1	12;12;3;1	Uncharacterized protein; Uncharacterized protein	4	12	12	12	8	9	9	9	6	4	8	9	7	9	6	6	7	7	6	9	10	8	7	8	10	9	8	8	11	8	10	7	11	8	8	9	9	9	6	4	8	9	7	9
A0A287DX56	A0A287DX56	2	2	1	Uncharacterized protein	1	2	2	1	1	1	1	1	1	1	1	1	1	1	1	1	1	1	1	2	1	1	1	1	2	1	1	1	1	1	1	1	1	1	1	1	1	1	1	1	1	1	1	1
A0A287DXE1;A0A287E9A0;A0A287E9B6	A0A287DXE1;A0A287E9A0;A0A287E9B6	8;6;4	8;6;4	8;6;4	SCP domain-containing protein; SCP domain-containing protein; SCP domain-containing protein	3	8	8	8	8	6	6	5	1	1	0	6	5	6	0	1	1	0	1	1	1	2	0	1	0	0	1	0	0	1	1	1	0	0	8	6	6	5	1	1	0	6	5	6
A0A287DXQ3	A0A287DXQ3	1	1	1	ANAPC4_WD40 domain-containing protein	1	1	1	1	1	1	1	1	1	1	1	1	1	1	1	1	1	1	1	1	1	1	1	1	1	1	1	1	1	1	1	1	1	1	1	1	1	1	1	1	1	1	1	1
A0A287DY20	A0A287DY20	4	4	4	Beta-galactosidase	1	4	4	4	3	4	3	4	4	4	3	4	4	3	4	4	3	4	3	4	4	2	3	4	4	4	4	3	2	3	3	4	3	4	3	4	3	4	4	4	3	4	4	3
A0A287DYC5	A0A287DYC5	2	2	2	Uncharacterized protein	1	2	2	2	0	1	0	1	1	2	2	1	1	1	0	2	1	2	1	2	1	1	2	2	2	2	1	1	1	1	2	2	2	1	0	1	0	1	1	2	2	1	1	1
A0A287DYK7;A0A287Q494;A0A287Q486;A0A287DYH8;D4HR92;A0A287DYM4	A0A287DYK7;A0A287Q494;A0A287Q486;A0A287DYH8	3;3;3;2;1;1	3;3;3;2;1;1	1;1;1;0;0;0	Germin-like protein; Germin-like protein; Germin-like protein; Germin-like protein	6	3	3	1	0	0	0	0	0	0	0	0	0	0	1	0	1	0	0	0	0	0	0	0	0	0	0	0	0	0	0	0	0	0	0	0	0	0	0	0	0	0	0	0
A0A287Q404;D4HR88;A0A287DYM9;A0A287DYH3	A0A287Q404;D4HR88;A0A287DYM9;A0A287DYH3	3;3;3;2	1;1;1;1	1;1;1;1	Germin-like protein; Germin-like protein; Germin-like protein; Germin-like protein	4	3	1	1	0	0	0	0	0	0	0	0	0	0	1	0	1	0	0	0	0	0	0	0	0	0	0	0	0	0	0	0	0	0	0	0	0	0	0	0	0	0	0	0
A0A287DYT9;A0A287QHH7	A0A287DYT9	6;1	1;1	1;1	ATP-synt_ab_N domain-containing protein	2	6	1	1	0	0	0	0	4	5	4	0	1	1	5	4	5	5	2	1	0	0	2	2	4	4	0	0	1	0	2	2	3	2	0	0	0	0	0	1	1	0	0	0
F2D868;A0A287DZQ0	F2D868;A0A287DZQ0	3;3	3;3	3;3	Methionyl-tRNA synthetase; Methionyl-tRNA synthetase	2	3	3	3	1	1	2	2	1	1	1	2	1	1	1	2	1	0	1	1	0	1	1	1	1	1	2	1	2	1	1	0	1	0	1	1	2	2	1	1	1	2	1	1
A0A287DZR4	A0A287DZR4	8	7	7	Bet_v_1 domain-containing protein	1	8	7	7	5	2	4	5	3	3	2	4	4	4	1	2	2	3	0	2	2	2	2	2	2	1	1	2	2	1	2	3	3	2	5	2	4	5	3	3	2	4	4	4
A0A287E0A9	A0A287E0A9	2	2	2	PAP_fibrillin domain-containing protein	1	2	2	2	0	0	0	1	2	2	1	0	0	1	2	1	1	1	0	0	0	0	0	1	0	0	0	0	0	0	1	0	0	1	0	0	0	1	2	2	1	0	0	1
A0A287E0M0	A0A287E0M0	8	8	7	PKS_ER domain-containing protein	1	8	8	7	4	4	4	4	3	4	2	4	2	4	0	1	4	2	2	5	3	3	1	1	4	1	4	3	4	4	4	2	4	3	4	4	4	4	3	4	2	4	2	4
A0A287E0R3;A0A287RNR5;A0A287RP61;A0A287MGX2;A0A287S131;A0A287P7S0;A0A287K6N3	A0A287E0R3;A0A287RNR5;A0A287RP61;A0A287MGX2;A0A287S131	5;5;5;4;3;2;2	2;2;2;2;2;0;0	2;2;2;2;2;0;0	Histone H2A; Histone H2A; Histone H2A; Histone H2A; Histone H2A	7	5	2	2	2	2	3	3	1	1	1	3	1	3	1	1	1	1	2	3	3	3	2	1	3	2	3	2	3	2	4	2	4	3	1	1	1	1	0	0	0	1	0	1
A0A287E0R8	A0A287E0R8	8	8	1	Glucose-6-phosphate isomerase	1	8	8	1	3	4	4	3	1	0	0	4	5	4	0	2	0	1	5	5	4	5	2	2	2	1	3	4	4	4	2	2	2	0	3	4	4	3	1	0	0	4	5	4
A0A287E0W7;A0A287RUV4	A0A287E0W7;A0A287RUV4	5;5	5;5	5;5	NTF2 domain-containing protein; NTF2 domain-containing protein	2	5	5	5	4	2	2	3	3	5	4	4	2	4	3	2	5	2	3	4	4	5	4	4	4	4	4	4	5	4	4	3	3	2	4	2	2	3	3	5	4	4	2	4
A0A287E139	A0A287E139	11	11	3	Succinate dehydrogenase [ubiquinone] flavoprotein subunit, mitochondrial	1	11	11	3	8	8	6	8	7	8	8	7	6	7	8	7	7	8	8	7	8	8	8	7	7	6	7	7	8	7	9	8	9	8	8	8	6	8	7	8	8	7	6	7
A0A287E164	A0A287E164	7	7	4	(S)-2-hydroxy-acid oxidase	1	7	7	4	0	1	0	1	7	6	5	0	0	0	6	6	5	5	2	0	1	0	4	3	1	3	0	0	0	0	1	1	1	1	0	1	0	1	7	6	5	0	0	0
A0A287E1B2;A0A287SRN7	A0A287E1B2;A0A287SRN7	7;4	7;4	7;4	Leuk-A4-hydro_C domain-containing protein; Leuk-A4-hydro_C domain-containing protein	2	7	7	7	4	4	5	3	3	3	2	4	5	4	2	3	3	2	2	3	2	3	1	2	4	2	1	3	2	1	2	2	1	2	4	4	5	3	3	3	2	4	5	4
A0A287E1D1	A0A287E1D1	3	3	3	Glucose-1-phosphate adenylyltransferase	1	3	3	3	0	0	1	0	1	1	0	0	0	0	1	1	0	0	0	1	0	1	1	1	0	1	1	0	0	0	1	1	0	1	0	0	1	0	1	1	0	0	0	0
A0A287E1G7;A0A287E1E2;A0A287SW71	A0A287E1G7;A0A287E1E2;A0A287SW71	1;1;1	1;1;1	1;1;1	ETF domain-containing protein; Electron transfer flavoprotein subunit alpha; Electron transfer flavoprotein subunit alpha	3	1	1	1	1	1	1	1	1	1	1	1	1	1	1	1	1	1	1	1	1	1	1	1	1	1	1	1	1	1	1	1	1	1	1	1	1	1	1	1	1	1	1	1
A0A287E1I1;A0A287T177;A0A287IDE8;A0A287FGE7	A0A287E1I1;A0A287T177;A0A287IDE8;A0A287FGE7	2;2;1;1	2;2;1;1	2;2;1;1	Glyco_hydro_32N domain-containing protein; Uncharacterized protein; Uncharacterized protein; Uncharacterized protein	4	2	2	2	1	1	1	1	1	0	0	1	0	1	0	1	0	1	1	0	1	0	0	1	0	1	1	0	0	0	0	0	1	0	1	1	1	1	1	0	0	1	0	1
A0A287E2Z1	A0A287E2Z1	4	4	4	Uncharacterized protein	1	4	4	4	0	0	1	1	3	4	3	0	0	0	4	4	2	4	0	0	1	0	4	3	3	4	0	1	2	0	4	3	4	4	0	0	1	1	3	4	3	0	0	0
A0A287E369	A0A287E369	1	1	1	Uncharacterized protein	1	1	1	1	0	1	0	1	1	1	0	1	1	1	1	0	1	0	1	1	0	0	1	0	0	1	0	0	0	0	0	0	1	1	0	1	0	1	1	1	0	1	1	1
A0A287E422	A0A287E422	5	5	5	ArsA_ATPase domain-containing protein	1	5	5	5	2	2	1	2	4	4	4	1	2	0	4	4	2	2	2	1	1	1	3	5	3	3	1	1	4	1	3	3	2	4	2	2	1	2	4	4	4	1	2	0
A0A287E469;A0A287UW06	A0A287E469;A0A287UW06	2;2	2;2	2;2	Uncharacterized protein; Uncharacterized protein	2	2	2	2	0	0	0	0	1	1	1	1	1	0	2	1	1	1	0	0	1	0	2	2	2	2	0	0	0	0	1	2	2	2	0	0	0	0	1	1	1	1	1	0
A0A287E473;A0A287UX90;A0A287UX81	A0A287E473	3;1;1	3;1;1	3;1;1	Uncharacterized protein	3	3	3	3	3	1	3	1	2	2	2	3	2	3	1	2	2	1	3	2	1	2	2	1	2	0	1	2	3	2	1	1	1	0	3	1	3	1	2	2	2	3	2	3
A0A287E4A9	A0A287E4A9	3	3	3	DNA replication licensing factor MCM5	1	3	3	3	1	2	3	2	1	1	1	2	2	0	2	1	1	1	3	3	2	2	2	1	2	3	3	2	2	2	2	2	1	2	1	2	3	2	1	1	1	2	2	0
A0A287E4C0	A0A287E4C0	9	9	9	Aspartate aminotransferase	1	9	9	9	4	3	2	3	5	5	5	5	4	3	7	4	5	6	4	6	5	4	5	6	2	2	3	4	3	4	5	3	5	5	4	3	2	3	5	5	5	5	4	3
A0A287E4H8	A0A287E4H8	3	3	3	Pyr_redox_2 domain-containing protein	1	3	3	3	2	2	2	2	1	0	0	2	1	0	1	0	1	0	1	0	0	1	1	0	0	0	0	0	1	1	0	1	1	0	2	2	2	2	1	0	0	2	1	0
A0A287E4J1	A0A287E4J1	2	2	2	CBS domain-containing protein	1	2	2	2	0	1	0	1	1	2	2	0	0	0	2	2	2	2	1	0	0	0	2	2	1	1	0	0	0	0	2	2	1	2	0	1	0	1	1	2	2	0	0	0
A0A287E4Z8;A0A287E348	A0A287E4Z8	5;1	5;1	5;1	Uncharacterized protein	2	5	5	5	2	0	2	1	0	1	2	1	0	1	1	0	1	1	0	1	0	0	1	3	1	2	2	1	2	0	1	2	3	3	2	0	2	1	0	1	2	1	0	1
A0A287E525	A0A287E525	10	10	10	Uncharacterized protein	1	10	10	10	3	6	2	3	4	5	4	4	1	2	2	4	4	4	4	4	5	3	4	3	4	2	6	4	5	3	4	5	5	5	3	6	2	3	4	5	4	4	1	2
A0A287E555;A0A287JE24	A0A287E555;A0A287JE24	12;8	12;8	12;8	Uncharacterized protein; Uncharacterized protein	2	12	12	12	1	1	3	1	7	10	8	1	2	4	8	7	5	8	2	2	2	2	11	11	11	11	2	3	1	3	9	10	11	10	1	1	3	1	7	10	8	1	2	4
A0A287E5F7	A0A287E5F7	7	7	7	Abhydrolase_3 domain-containing protein	1	7	7	7	3	4	4	5	4	4	2	4	4	3	4	3	3	4	3	3	3	2	2	1	2	4	2	3	4	3	4	3	3	4	3	4	4	5	4	4	2	4	4	3
A0A287E5P2;A0A287XDA7	A0A287E5P2;A0A287XDA7	2;2	2;2	2;2	Uncharacterized protein; Uncharacterized protein	2	2	2	2	0	1	1	0	1	0	0	0	0	0	1	1	1	0	0	0	0	0	0	0	0	0	0	0	1	0	1	1	0	1	0	1	1	0	1	0	0	0	0	0
A0A287E5S2;A0A287WUX8;A0A287FJN2;A0A287P8F4	A0A287E5S2	22;3;2;2	21;3;2;2	21;3;2;2	ATP synthase subunit alpha	4	22	21	21	18	19	20	18	16	17	12	17	15	18	16	16	16	14	17	18	19	16	15	16	19	18	18	17	18	18	14	17	19	16	17	18	19	17	15	16	11	16	15	17
A0A287E627	A0A287E627	4	4	4	Uncharacterized protein	1	4	4	4	2	2	0	2	0	0	0	2	1	1	1	0	0	1	3	2	4	3	1	2	0	1	2	4	3	2	3	1	0	2	2	2	0	2	0	0	0	2	1	1
A0A287E6H1	A0A287E6H1	4	4	4	PHB domain-containing protein	1	4	4	4	4	4	3	3	2	3	1	4	3	4	3	1	2	3	4	4	3	4	3	4	2	3	4	4	4	4	3	3	2	1	4	4	3	3	2	3	1	4	3	4
A0A287E6J4	A0A287E6J4	6	6	6	Uncharacterized protein	1	6	6	6	3	1	3	2	1	2	1	2	1	1	1	2	1	1	2	2	3	4	2	3	2	2	2	3	5	4	3	3	3	2	3	1	3	2	1	2	1	2	1	1
A0A287E6Z5	A0A287E6Z5	1	1	1	Dus domain-containing protein	1	1	1	1	1	1	1	1	0	0	1	1	1	0	0	1	0	0	1	1	1	0	1	1	1	1	1	1	1	1	1	0	1	1	1	1	1	1	0	0	1	1	1	0
A0A287XI88;A0A287E767;A0A287XI65;F2D1T0	A0A287XI88;A0A287E767;A0A287XI65;F2D1T0	4;4;4;2	4;4;4;2	4;4;4;2	Xyloglucan endotransglucosylase/hydrolase; Xyloglucan endotransglucosylase/hydrolase; Xyloglucan endotransglucosylase/hydrolase; Xyloglucan endotransglucosylase/hydrolase	4	4	4	4	1	1	1	1	3	3	3	0	1	1	3	3	3	3	1	1	0	1	3	3	3	2	1	1	0	1	4	4	4	3	1	1	1	1	3	3	3	0	1	1
A0A287EA60;A0A287E7Z4	A0A287EA60;A0A287E7Z4	10;10	10;10	10;10	Uncharacterized protein; Uncharacterized protein	2	10	10	10	10	9	9	10	0	0	0	8	9	9	0	0	0	1	9	7	8	9	0	0	1	0	9	10	9	10	0	0	0	0	10	9	9	10	0	0	0	8	9	9
A0A287E853;A0A287EB41;A0A287WRH9	A0A287E853;A0A287EB41;A0A287WRH9	1;1;1	1;1;1	1;1;1	Uncharacterized protein; Uncharacterized protein; Uncharacterized protein	3	1	1	1	1	1	1	1	0	0	0	1	1	1	0	0	0	0	1	1	1	1	0	0	0	0	1	1	1	1	0	0	0	0	1	1	1	1	0	0	0	1	1	1
A0A287E899	A0A287E899	4	4	4	N-acetyltransferase domain-containing protein	1	4	4	4	1	1	1	0	3	2	2	0	0	0	2	2	3	3	1	0	1	0	3	3	3	3	1	2	1	1	3	3	3	3	1	1	1	0	3	2	2	0	0	0
A0A287E8A7;A0A287G2L7;A0A287XTC6	A0A287E8A7;A0A287G2L7;A0A287XTC6	5;5;4	5;5;4	5;5;4	Ribosomal_L7Ae domain-containing protein; Ribosomal_L7Ae domain-containing protein; Ribosomal_L7Ae domain-containing protein	3	5	5	5	2	4	2	2	1	3	3	2	3	3	3	2	3	2	3	3	4	4	3	5	4	4	4	4	4	3	3	5	3	5	2	4	2	2	1	3	3	2	3	3
A0A287RQ10;A0A287EBC6;A0A287E8R3;A0A287XQ83;A0A287E9L6;S4YYM7;A0A287MPK4	A0A287RQ10;A0A287EBC6;A0A287E8R3;A0A287XQ83;A0A287E9L6;S4YYM7;A0A287MPK4	2;2;2;2;2;2;1	2;2;2;2;2;2;1	2;2;2;2;2;2;1	S1-like domain-containing protein; S1-like domain-containing protein; S1-like domain-containing protein; S1-like domain-containing protein; S1-like domain-containing protein; Translation initiation factor IF-1, chloroplastic; S1-like domain-containing pro	7	2	2	2	0	0	0	0	2	2	2	0	0	0	2	1	1	1	0	0	0	0	2	2	0	1	0	0	0	0	2	1	1	0	0	0	0	0	2	2	2	0	0	0
A0A287EB27;S4Z893;A0A287RJG6;A0A287NX43;A0A287E8T9;A0A287GNA8;A0A287HJT7	A0A287EB27;S4Z893;A0A287RJG6;A0A287NX43;A0A287E8T9;A0A287GNA8;A0A287HJT7	2;2;2;2;2;1;1	2;2;2;2;2;1;1	2;2;2;2;2;1;1	NAD(P)H-quinone oxidoreductase subunit J, chloroplastic; NAD(P)H-quinone oxidoreductase subunit J, chloroplastic; NAD(P)H-quinone oxidoreductase subunit J, chloroplastic; NAD(P)H-quinone oxidoreductase subunit J, chloroplastic; NAD(P)H-quinone oxidoreduct	7	2	2	2	0	0	0	1	1	2	1	0	1	0	1	2	2	2	1	0	0	0	2	0	0	1	0	0	0	1	0	0	0	1	0	0	0	1	1	2	1	0	1	0
F2EEH7;A0A287ENQ5;A0A287E9B0;A0A287ENR2;A0A287ENS3;A0A287ENR9;A0A287ENN3;A0A287ENQ1;A0A287ENR1;A0A287ENP8	F2EEH7;A0A287ENQ5;A0A287E9B0;A0A287ENR2;A0A287ENS3;A0A287ENR9;A0A287ENN3;A0A287ENQ1;A0A287ENR1;A0A287ENP8	2;2;2;2;1;1;1;1;1;1	2;2;2;2;1;1;1;1;1;1	2;2;2;2;1;1;1;1;1;1	Predicted protein; AAI domain-containing protein; AAI domain-containing protein; AAI domain-containing protein; Uncharacterized protein; Uncharacterized protein; AAI domain-containing protein; Uncharacterized protein; AAI domain-containing protein; AAI do	10	2	2	2	0	0	0	0	0	1	0	0	0	0	0	0	0	0	1	0	0	0	0	0	0	0	2	1	2	0	2	1	1	0	0	0	0	0	0	1	0	0	0	0
A0A287E9D1;A0A287G054;A0A287VZV9;A0A287UTC1;A0A287WPX1	A0A287E9D1;A0A287G054	13;12;2;1;1	13;12;2;1;1	13;12;2;1;1	Assimilatory sulfite reductase (ferredoxin); Assimilatory sulfite reductase (ferredoxin)	5	13	13	13	4	5	4	3	7	6	6	4	5	4	6	6	6	4	4	4	4	4	2	4	3	4	3	2	2	2	7	4	5	5	4	5	4	3	7	6	6	4	5	4
A0A287SQV8;A0A287R0T3;A0A287E9H5;A0A287LUS2;A0A287I1L6	A0A287SQV8;A0A287R0T3;A0A287E9H5;A0A287LUS2;A0A287I1L6	2;2;2;2;1	2;2;2;2;1	2;2;2;2;1	Uncharacterized protein; Uncharacterized protein; Uncharacterized protein; Uncharacterized protein; Uncharacterized protein	5	2	2	2	1	1	1	1	1	2	1	2	1	1	1	2	1	1	1	2	1	1	2	1	1	2	1	1	2	1	1	1	1	1	1	1	1	1	1	2	1	2	1	1
A0A287UHU1;A0A287E9M7	A0A287UHU1;A0A287E9M7	6;6	6;6	6;6	Uncharacterized protein; Uncharacterized protein	2	6	6	6	4	5	5	4	3	2	3	5	5	4	4	3	2	3	4	5	5	5	4	5	3	4	4	5	4	4	3	6	4	4	4	5	5	4	3	2	3	5	5	4
A0A287EA09	A0A287EA09	1	1	1	Plastid-encoded RNA polymerase subunit alpha	1	1	1	1	0	0	0	0	0	0	0	0	0	0	0	0	0	0	0	0	0	0	0	1	0	0	0	0	0	0	0	0	0	0	0	0	0	0	0	0	0	0	0	0
A0A287QYS2;A0A287EA47;A0A287P7R4;A0A287IM96	A0A287QYS2;A0A287EA47;A0A287P7R4	10;10;5;3	10;10;5;3	10;10;5;3	Uncharacterized protein; Uncharacterized protein; Uncharacterized protein	4	10	10	10	9	9	8	8	7	6	7	6	6	4	6	5	6	7	7	7	7	8	6	7	9	6	8	8	7	7	7	7	6	7	9	9	8	8	7	6	7	6	6	4
A0A287EA85;A0A287XRX4;A0A287EAG9;A0A287EB02	A0A287EA85;A0A287XRX4;A0A287EAG9	4;4;4;1	4;4;4;1	4;4;4;1	AAI domain-containing protein; AAI domain-containing protein; AAI domain-containing protein	4	4	4	4	4	3	3	3	1	1	1	3	3	4	2	0	1	1	4	4	2	4	0	1	0	1	4	4	3	3	1	1	0	0	4	3	3	3	1	1	1	3	3	4
A0A287U2Z9;A0A287JPZ3;A0A287ICQ2;A0A287EA97;A0A287QT18	A0A287U2Z9;A0A287JPZ3;A0A287ICQ2;A0A287EA97;A0A287QT18	1;1;1;1;1	1;1;1;1;1	1;1;1;1;1	Ribosomal_L2 domain-containing protein; Ribosomal_L2 domain-containing protein; Ribosomal_L2 domain-containing protein; Ribosomal_L2 domain-containing protein; Ribosomal_L2 domain-containing protein	5	1	1	1	0	0	0	0	0	0	1	0	1	0	0	0	0	0	0	0	0	0	0	0	0	0	0	0	0	0	1	0	1	0	0	0	0	0	0	0	1	0	1	0
A0A287EAM8;A0A287UIE0	A0A287EAM8;A0A287UIE0	3;3	3;3	2;2	AAA domain-containing protein; AAA domain-containing protein	2	3	3	2	1	2	1	2	0	0	0	1	0	0	0	0	1	0	1	1	2	1	1	1	0	0	0	1	2	0	1	1	2	1	1	2	1	2	0	0	0	1	0	0
A0A287EB37;A0A287EB22;A0A287UT88;A0A287UTC6;A0A287UT81	A0A287EB37;A0A287EB22;A0A287UT88;A0A287UTC6;A0A287UT81	2;2;2;2;2	1;1;1;1;1	1;1;1;1;1	Aamy domain-containing protein; Alpha-amylase; Alpha-amylase; Alpha-amylase; Alpha-amylase	5	2	1	1	0	0	0	0	0	0	0	0	1	0	1	0	0	0	0	1	0	0	0	0	0	0	1	1	1	1	0	1	1	1	0	0	0	0	0	0	0	0	1	0
A0A287EB54	A0A287EB54	10	1	1	H(+)-transporting two-sector ATPase	1	10	1	1	3	3	1	3	9	9	9	5	4	2	9	9	8	8	6	5	4	2	6	7	7	9	3	2	1	2	8	6	6	8	0	0	0	0	0	0	0	0	0	0
A0A287EB60	A0A287EB60	5	4	4	ATP-synt_DE_N domain-containing protein	1	5	4	4	1	0	1	1	5	4	4	1	0	0	5	4	4	5	1	0	0	0	3	4	3	4	0	0	0	1	3	2	3	4	0	0	0	0	4	3	3	1	0	0
A0A287WRI7;A0A287EB68;A0A287E7Y1;A0A287EC40;A0A287Y2M6;A0A287M8Q1	A0A287WRI7;A0A287EB68;A0A287E7Y1;A0A287EC40;A0A287Y2M6;A0A287M8Q1	2;2;1;1;1;1	2;2;1;1;1;1	2;2;1;1;1;1	Uncharacterized protein; Uncharacterized protein; Uncharacterized protein; Uncharacterized protein; Uncharacterized protein; Uncharacterized protein	6	2	2	2	2	2	2	2	0	0	0	2	2	2	0	0	0	0	2	2	2	2	0	0	0	0	2	2	2	2	0	0	0	0	2	2	2	2	0	0	0	2	2	2
A0A287EB72;A0A287NKW4;A0A287NL19	A0A287EB72;A0A287NKW4	3;3;1	3;3;1	2;2;1	Glucose-1-phosphate adenylyltransferase; Glucose-1-phosphate adenylyltransferase	3	3	3	2	1	0	0	0	2	1	1	0	0	0	1	1	2	0	0	1	0	0	0	1	1	1	0	0	0	0	1	1	1	1	1	0	0	0	2	1	1	0	0	0
A0A287EBD3;F2CXZ9;A0A287RJM1;A0A287Q7S5;A0A287JQ61;A0A287QTH4;A0A287U3T6;A0A287NYY5	A0A287EBD3;F2CXZ9;A0A287RJM1;A0A287Q7S5;A0A287JQ61	5;5;5;5;4;2;1;1	5;5;5;5;4;2;1;1	5;5;5;5;4;2;1;1	Ribosomal protein S7; 30S ribosomal protein S7, chloroplastic; Ribosomal protein S7; Ribosomal protein S7; Ribosomal protein S7	8	5	5	5	0	0	0	0	3	4	4	0	0	1	2	3	3	3	1	0	0	1	3	5	5	4	0	0	0	0	5	5	5	5	0	0	0	0	3	4	4	0	0	1
A0A287Q848;A0A287Q828;A0A287ICT1;A0A287EBE3;A0A287E8R8;A0A287RJN0;A0A287U212	A0A287Q848;A0A287Q828;A0A287ICT1;A0A287EBE3;A0A287E8R8;A0A287RJN0;A0A287U212	4;4;4;4;3;3;3	4;4;4;4;3;3;3	4;4;4;4;3;3;3	30S ribosomal protein S19, chloroplastic; 30S ribosomal protein S19, chloroplastic; 30S ribosomal protein S19, chloroplastic; 30S ribosomal protein S19, chloroplastic; Uncharacterized protein; 30S ribosomal protein S19, chloroplastic; Maturase K	7	4	4	4	1	1	1	1	3	3	3	0	1	1	3	3	4	3	1	1	0	1	4	4	4	4	1	1	0	1	4	3	3	4	1	1	1	1	3	3	3	0	1	1
A0A287Q759;A0A287EBQ8	A0A287Q759;A0A287EBQ8	2;2	1;1	1;1	Uncharacterized protein; Uncharacterized protein	2	2	1	1	1	1	1	1	0	0	1	0	0	1	1	0	0	0	0	0	0	0	0	0	0	0	0	0	0	0	0	0	0	0	1	1	1	1	0	0	0	0	0	1
A0A287ECP2	A0A287ECP2	7	7	7	MBD domain-containing protein	1	7	7	7	1	2	3	3	4	4	6	2	5	3	4	4	4	2	1	1	2	1	3	2	3	4	1	1	4	1	3	3	4	4	1	2	3	3	4	4	6	2	5	3
A0A287ECT2	A0A287ECT2	4	4	4	PAP_fibrillin domain-containing protein	1	4	4	4	0	1	0	0	4	3	3	0	0	0	4	3	2	1	1	0	0	0	1	1	0	3	0	0	0	1	2	1	0	1	0	1	0	0	4	3	3	0	0	0
A0A287EDF4	A0A287EDF4	1	1	1	Uncharacterized protein	1	1	1	1	0	0	0	0	0	0	0	0	0	0	0	0	0	0	0	0	0	0	0	0	0	0	0	0	0	0	1	0	1	0	0	0	0	0	0	0	0	0	0	0
A0A287EEA4	A0A287EEA4	3	3	3	Uncharacterized protein	1	3	3	3	3	2	2	2	2	2	2	2	2	2	3	2	2	2	2	2	2	2	2	2	2	2	2	2	2	2	2	2	2	2	3	2	2	2	2	2	2	2	2	2
A0A287EEP4	A0A287EEP4	1	1	1	Uncharacterized protein	1	1	1	1	1	0	0	0	0	0	0	0	0	0	0	0	0	0	0	0	0	0	0	0	0	0	0	0	0	0	0	1	1	0	1	0	0	0	0	0	0	0	0	0
A0A287EET9;A0A287EEU0;A0A287JI60	A0A287EET9	10;2;1	10;2;1	10;2;1	Uncharacterized protein	3	10	10	10	4	5	6	7	6	6	5	6	4	5	5	5	4	3	3	5	5	5	5	8	8	5	3	5	5	6	8	7	6	8	4	5	6	7	6	6	5	6	4	5
A0A287EEV6	A0A287EEV6	1	1	1	Chalcone-flavonone isomerase family protein	1	1	1	1	0	0	0	0	1	1	1	0	0	0	1	0	0	1	0	0	0	0	1	1	1	0	0	0	0	0	1	0	0	0	0	0	0	0	1	1	1	0	0	0
A0A287EF37	A0A287EF37	5	5	5	Mannan endo-1,4-beta-mannosidase	1	5	5	5	3	2	2	3	0	0	0	3	3	2	0	0	0	1	2	1	2	3	0	1	0	0	0	2	2	2	0	0	1	0	3	2	2	3	0	0	0	3	3	2
A0A287EF60	A0A287EF60	9	9	9	Peptidyl-prolyl cis-trans isomerase	1	9	9	9	7	5	5	4	6	6	7	5	5	5	7	5	6	6	6	4	5	5	7	7	8	6	6	3	5	6	7	5	7	7	7	5	5	4	6	6	7	5	5	5
A0A287EF80	A0A287EF80	5	5	5	Uncharacterized protein	1	5	5	5	2	2	3	2	1	2	1	2	2	0	1	1	0	1	2	3	2	3	2	3	2	2	2	2	2	2	1	3	2	1	2	2	3	2	1	2	1	2	2	0
A0A287EIY8;A0A287EF95	A0A287EIY8;A0A287EF95	1;1	1;1	1;1	Dirigent protein; Dirigent protein	2	1	1	1	0	0	0	0	0	0	0	0	0	0	0	0	0	0	0	0	0	0	0	0	0	0	0	0	0	0	0	0	0	0	0	0	0	0	0	0	0	0	0	0
A0A287EFA1	A0A287EFA1	2	2	2	Dirigent protein	1	2	2	2	2	2	2	2	1	0	0	2	2	2	1	0	1	0	2	2	2	2	0	0	0	0	1	2	2	2	0	1	0	0	2	2	2	2	1	0	0	2	2	2
A0A287EFE3	A0A287EFE3	2	2	2	Uncharacterized protein	1	2	2	2	2	2	1	2	1	1	1	2	2	1	1	1	1	1	1	2	1	2	1	1	1	1	2	1	2	1	1	1	2	1	2	2	1	2	1	1	1	2	2	1
A0A287EFW7	A0A287EFW7	10	9	8	Oxidored_FMN domain-containing protein	1	10	9	8	4	5	4	6	0	1	1	4	4	3	1	1	0	1	3	4	5	4	0	1	2	0	3	4	4	4	2	1	1	2	3	4	3	5	0	1	1	3	3	2
F2DI56;A0A287EG05;A0A287X931;A0A287SXY8;A0A287LL74;A0A287M214;M0W8Z3;F2CRE8;A0A287RZU8;F2D8K5;A0A287XB22;A0A287F3Q2	F2DI56;A0A287EG05;A0A287X931;A0A287SXY8;A0A287LL74;A0A287M214;M0W8Z3	4;4;4;4;3;3;2;1;1;1;1;1	4;4;4;4;3;3;2;1;1;1;1;1	1;1;1;1;0;0;0;0;0;0;0;0	Predicted protein; Uncharacterized protein; Uncharacterized protein; Uncharacterized protein; Uncharacterized protein; Uncharacterized protein; Uncharacterized protein	12	4	4	1	4	3	2	3	2	0	0	3	1	2	3	1	1	1	3	3	2	2	2	1	2	1	3	4	3	3	1	1	2	1	4	3	2	3	2	0	0	3	1	2
A0A287EG10	A0A287EG10	13	13	8	Oxidored_FMN domain-containing protein	1	13	13	8	4	5	4	4	1	1	1	5	3	5	1	1	1	1	6	2	3	3	1	1	1	1	3	4	3	2	1	1	1	1	4	5	4	4	1	1	1	5	3	5
A0A287EG36;A0A287H1D4	A0A287EG36	7;1	7;1	7;1	Arginine decarboxylase	2	7	7	7	1	0	0	0	1	1	1	0	2	1	0	1	0	0	0	0	0	1	2	3	4	1	0	0	0	0	3	3	4	2	1	0	0	0	1	1	1	0	2	1
A0A287EG58	A0A287EG58	5	5	5	Methionine S-methyltransferase	1	5	5	5	3	2	3	3	0	2	0	4	4	5	1	1	1	2	2	1	1	2	1	0	1	0	2	1	2	2	3	2	1	1	3	2	3	3	0	2	0	4	4	5
A0A287EGQ3	A0A287EGQ3	2	2	2	Acidic protein	1	2	2	2	1	1	1	0	1	1	1	1	1	1	1	1	1	1	1	2	1	1	1	1	1	0	1	1	1	0	1	1	2	1	1	1	1	0	1	1	1	1	1	1
A0A287EGU1	A0A287EGU1	13	7	2	Uncharacterized protein	1	13	7	2	11	13	11	11	10	9	10	10	12	10	9	10	8	10	9	10	12	9	9	8	10	8	10	10	11	11	9	10	9	10	6	7	7	7	5	6	6	6	7	6
A0A287EHL3	A0A287EHL3	11	9	9	Uncharacterized protein	1	11	9	9	6	8	7	6	1	1	2	7	7	7	3	1	2	1	8	9	8	8	2	1	2	1	7	8	8	8	1	2	1	2	5	7	6	5	0	0	1	6	6	6
A0A287EHW3	A0A287EHW3	3	3	3	Uncharacterized protein	1	3	3	3	1	1	2	1	0	1	2	1	1	1	0	1	1	0	1	1	2	1	1	3	2	3	2	2	2	2	2	3	2	2	1	1	2	1	0	1	2	1	1	1
A0A287EI07	A0A287EI07	4	4	3	Uncharacterized protein	1	4	4	3	1	1	1	1	2	1	2	1	1	1	2	2	1	1	2	1	1	1	1	1	1	1	1	1	1	1	2	2	2	1	1	1	1	1	2	1	2	1	1	1
A0A287EI81	A0A287EI81	1	1	1	Inhibitor_I29 domain-containing protein	1	1	1	1	0	0	0	0	0	0	0	0	0	0	0	0	0	0	0	0	0	0	0	1	1	1	0	0	1	1	1	1	1	1	0	0	0	0	0	0	0	0	0	0
A0A287EI84	A0A287EI84	5	5	5	NAD(P)-bd_dom domain-containing protein	1	5	5	5	0	2	0	0	5	4	4	0	0	0	4	4	3	3	1	0	0	1	4	4	4	3	0	0	1	0	5	5	4	3	0	2	0	0	5	4	4	0	0	0
A0A287EII4	A0A287EII4	4	3	3	Uncharacterized protein	1	4	3	3	3	3	3	3	2	1	2	3	2	3	1	2	1	2	1	3	2	2	1	1	2	1	2	2	3	2	2	1	2	2	3	3	3	3	2	1	2	3	2	3
A0A287EIM2	A0A287EIM2	4	4	4	Uncharacterized protein	1	4	4	4	2	1	2	1	2	3	3	1	1	2	3	3	3	3	2	1	4	2	3	3	2	3	1	1	2	1	2	3	2	2	2	1	2	1	2	3	3	1	1	2
A0A287EJH9	A0A287EJH9	1	1	1	Uncharacterized protein	1	1	1	1	1	1	1	1	0	0	0	0	0	0	0	0	0	0	0	1	1	0	1	1	1	1	1	1	1	1	1	1	1	1	1	1	1	1	0	0	0	0	0	0
A0A287EJJ3	A0A287EJJ3	1	1	1	Uncharacterized protein	1	1	1	1	1	1	1	1	1	1	0	1	1	1	1	1	1	1	1	1	1	1	1	1	1	1	1	1	1	1	1	1	1	1	1	1	1	1	1	1	0	1	1	1
A0A287EKE6	A0A287EKE6	15	15	15	Uncharacterized protein	1	15	15	15	9	10	8	8	9	6	4	10	10	11	9	7	9	8	7	9	10	8	8	8	8	4	10	8	8	8	9	9	8	9	9	10	8	8	9	6	4	10	10	11
A0A287EKF4	A0A287EKF4	2	2	2	Beta-hexosaminidase	1	2	2	2	0	0	1	1	1	0	0	1	1	2	1	1	0	1	0	1	0	1	0	0	2	1	0	0	0	0	0	0	0	0	0	0	1	1	1	0	0	1	1	2
A0A287EKQ3	A0A287EKQ3	3	3	3	Laccase	1	3	3	3	0	0	0	0	0	0	0	0	0	1	0	0	0	0	0	0	0	0	0	0	0	0	0	0	0	0	0	0	0	0	0	0	0	0	0	0	0	0	0	1
A0A287EKS1;A0A287E607;A0A287W691;A0A287GCX6;A0A287E616	A0A287EKS1;A0A287E607;A0A287W691;A0A287GCX6;A0A287E616	2;1;1;1;1	2;1;1;1;1	2;1;1;1;1	Alginate_lyase2 domain-containing protein; Alginate_lyase2 domain-containing protein; Alginate_lyase2 domain-containing protein; Alginate_lyase2 domain-containing protein; Alginate_lyase2 domain-containing protein	5	2	2	2	0	0	0	0	0	0	0	0	0	0	0	0	0	0	0	0	0	0	0	0	0	0	0	0	0	0	0	0	0	0	0	0	0	0	0	0	0	0	0	0
A0A287ELS1;A0A287QM08;A0A287L4R3	A0A287ELS1	6;1;1	6;1;1	4;0;0	Uncharacterized protein	3	6	6	4	4	4	4	4	3	4	3	3	4	3	4	3	3	4	4	2	5	4	3	3	3	4	5	2	3	3	4	3	4	2	4	4	4	4	3	4	3	3	4	3
A0A287END7	A0A287END7	13	13	12	Patatin	1	13	13	12	7	7	8	7	2	2	2	6	7	7	2	1	3	0	7	9	9	7	3	5	4	4	10	10	8	9	4	5	5	3	7	7	8	7	2	2	2	6	7	7
A0A287ENJ5;A0A287TE43	A0A287ENJ5;A0A287TE43	4;4	4;4	4;4	Ribosome biogenesis regulatory protein; Ribosome biogenesis regulatory protein	2	4	4	4	1	1	1	1	1	1	1	1	0	1	1	1	1	1	2	1	1	1	2	2	1	1	2	2	2	2	3	2	1	1	1	1	1	1	1	1	1	1	0	1
A0A287EP65	A0A287EP65	4	4	4	Uncharacterized protein	1	4	4	4	0	0	0	1	0	0	0	0	0	0	0	0	0	0	0	0	1	1	0	0	0	0	0	0	0	0	0	1	0	0	0	0	0	1	0	0	0	0	0	0
A0A287EP81	A0A287EP81	7	6	6	Dihydrolipoyl dehydrogenase	1	7	6	6	2	1	3	2	6	5	5	1	0	0	5	5	5	4	0	0	2	0	5	4	4	4	1	2	3	2	5	3	5	5	2	1	2	1	6	5	5	1	0	0
A0A287EPV5	A0A287EPV5	1	1	1	Uncharacterized protein	1	1	1	1	0	0	0	0	0	0	0	0	0	0	0	0	0	0	0	0	0	0	0	0	0	0	0	0	0	0	0	0	0	0	0	0	0	0	0	0	0	0	0	0
A0A287EPY4	A0A287EPY4	1	1	1	J domain-containing protein	1	1	1	1	1	1	1	0	1	1	1	1	1	1	1	1	1	1	1	1	1	1	1	1	1	1	1	1	1	1	1	1	1	1	1	1	1	0	1	1	1	1	1	1
A0A287EQD9	A0A287EQD9	8	8	8	Uncharacterized protein	1	8	8	8	5	5	4	4	5	5	4	5	5	5	3	4	3	3	4	4	6	5	4	4	5	4	5	4	3	3	4	5	5	3	5	5	4	4	5	5	4	5	5	5
A0A287EQE0	A0A287EQE0	4	4	4	Glutamate--cysteine ligase	1	4	4	4	1	3	3	3	4	3	3	3	2	2	3	3	2	2	2	3	3	2	2	2	1	2	3	2	2	2	2	3	2	2	1	3	3	3	4	3	3	3	2	2
A0A287EQS1	A0A287EQS1	3	3	3	AMP-binding domain-containing protein	1	3	3	3	0	0	0	0	0	1	0	0	0	0	1	0	1	0	0	0	0	0	1	1	2	3	0	0	0	0	0	1	1	0	0	0	0	0	0	1	0	0	0	0
A0A287ERB5	A0A287ERB5	8	8	8	Peroxidase	1	8	8	8	5	6	5	7	8	7	7	8	6	5	8	7	6	7	7	7	7	8	7	7	5	7	3	5	7	4	7	6	5	7	5	6	5	7	8	7	7	8	6	5
A0A287ERH3;A0A287MUD8;A0A287MUF2	A0A287ERH3	3;1;1	3;1;1	3;1;1	Glutathione transferase	3	3	3	3	1	0	0	2	1	1	1	0	1	1	2	1	1	1	1	1	1	1	1	1	1	1	1	1	1	1	1	1	1	1	1	0	0	2	1	1	1	0	1	1
A0A287ERI9	A0A287ERI9	1	1	1	Cupin type-1 domain-containing protein	1	1	1	1	1	1	1	1	0	0	1	1	1	0	0	0	1	0	0	0	1	0	1	0	1	0	0	1	1	1	1	1	1	1	1	1	1	1	0	0	1	1	1	0
A0A287M3W2;A0A287G5W2;A0A287ES82;A0A287XKV0;A0A287G4N4;A0A287W955;A0A287TDM0;A0A287NJ32;A0A287S5P4;A0A287TAF4;A0A287GNX2;A0A287JC73;A0A287GFF3;A0A287XVU5;A0A287XVM3	A0A287M3W2;A0A287G5W2;A0A287ES82;A0A287XKV0;A0A287G4N4;A0A287W955;A0A287TDM0;A0A287NJ32;A0A287S5P4;A0A287TAF4;A0A287GNX2;A0A287JC73	10;10;10;10;10;10;10;10;10;10;9;6;4;3;2	10;10;10;10;10;10;10;10;10;10;9;6;4;3;2	10;10;10;10;10;10;10;10;10;10;9;6;4;3;2	Histone H4; Histone H4; Histone H4; Histone H4; Histone H4; Histone H4; Histone H4; Histone H4; Histone H4; Histone H4; Histone H4; Histone H4	15	10	10	10	7	6	7	5	7	3	5	7	6	7	6	8	7	6	5	6	8	7	5	7	7	6	7	7	7	6	8	6	8	6	7	6	7	5	7	3	5	7	6	7
A0A287ES85;A0A287VVI0;A0A287W004;A0A287IGA6;A0A287VYM2;A0A287TR51;A0A287IW89;A0A287FSM5;A0A287VR91;F2DMK0;A0A287G2N5;G1APU3;A0A287G2P9;A0A287E8E4	A0A287ES85;A0A287VVI0;A0A287W004;A0A287IGA6;A0A287VYM2;A0A287TR51;A0A287IW89;A0A287FSM5	5;5;5;5;5;5;5;5;2;2;1;1;1;1	2;2;2;2;2;2;2;2;0;0;0;0;0;0	2;2;2;2;2;2;2;2;0;0;0;0;0;0	Histone domain-containing protein; Histone domain-containing protein; Histone domain-containing protein; Histone domain-containing protein; Histone domain-containing protein; Histone domain-containing protein; Histone domain-containing protein; Histone do	14	5	2	2	5	4	4	4	4	5	4	4	4	5	5	5	5	4	4	5	5	5	5	5	5	5	4	5	4	3	5	3	5	3	2	1	1	1	1	2	2	2	2	2
A0A287ESC5	A0A287ESC5	4	4	4	RRM domain-containing protein	1	4	4	4	3	3	4	4	3	3	4	4	4	4	3	4	3	2	4	4	4	4	4	3	3	3	3	4	4	4	3	4	4	3	3	3	4	4	3	3	4	4	4	4
A0A287ESJ7	A0A287ESJ7	14	14	14	Uncharacterized protein	1	14	14	14	1	6	3	3	2	4	4	5	3	3	5	5	3	2	7	7	10	6	8	8	8	8	5	6	7	7	10	9	9	7	1	6	3	3	2	4	4	5	3	3
A0A287ESM3	A0A287ESM3	1	1	1	Uncharacterized protein	1	1	1	1	0	0	0	0	0	0	0	1	0	0	1	0	0	1	1	0	0	0	0	0	1	0	0	0	1	1	0	1	1	1	0	0	0	0	0	0	0	1	0	0
A0A287ESQ8;A0A287WWH4	A0A287ESQ8	11;1	11;1	11;1	Aminotran_1_2 domain-containing protein	2	11	11	11	5	5	4	5	5	5	4	4	6	5	6	5	4	4	3	6	4	3	3	2	2	2	3	4	3	4	4	4	3	3	5	5	4	5	5	5	4	4	6	5
A0A287ESU5	A0A287ESU5	1	1	1	Carboxypeptidase	1	1	1	1	0	0	0	0	1	1	1	1	0	0	0	0	0	0	0	1	0	1	0	0	0	0	0	1	1	0	0	0	1	0	0	0	0	0	1	1	1	1	0	0
A0A287ESY0	A0A287ESY0	1	1	1	Ribosome biogenesis protein NOP53	1	1	1	1	1	1	0	0	0	1	0	0	1	0	0	1	0	1	1	0	1	0	1	1	0	1	0	0	1	0	1	1	0	0	1	1	0	0	0	1	0	0	1	0
A0A287ETW4	A0A287ETW4	6	6	6	PDZ domain-containing protein	1	6	6	6	0	0	1	0	5	4	4	1	0	0	4	4	4	4	1	0	1	0	3	3	4	4	0	1	0	1	3	2	2	3	0	0	1	0	5	4	4	1	0	0
A0A287ETZ7	A0A287ETZ7	2	2	2	DLH domain-containing protein	1	2	2	2	1	1	2	2	0	0	1	1	1	1	0	0	0	0	1	1	1	2	0	1	1	2	1	1	1	2	1	0	0	0	1	1	2	2	0	0	1	1	1	1
A0A287EU71	A0A287EU71	1	1	1	Uncharacterized protein	1	1	1	1	1	1	1	1	1	1	1	1	1	1	1	0	1	1	1	1	1	1	1	1	1	1	1	1	1	1	1	1	1	1	1	1	1	1	1	1	1	1	1	1
A0A287EUJ9	A0A287EUJ9	1	1	1	PWWP domain-containing protein	1	1	1	1	0	0	0	0	0	0	0	0	0	0	0	0	0	0	0	0	0	0	0	0	0	0	0	0	0	0	0	0	0	0	0	0	0	0	0	0	0	0	0	0
A0A287EUQ8	A0A287EUQ8	9	8	8	Peroxidase	1	9	8	8	1	1	0	0	8	8	8	1	1	1	8	9	7	7	2	0	1	0	9	7	8	7	1	1	1	1	8	7	8	7	0	0	0	0	7	7	7	0	0	0
A0A287EUR9	A0A287EUR9	2	2	2	Uncharacterized protein	1	2	2	2	1	1	1	0	0	1	0	1	0	1	0	0	0	0	1	1	1	1	1	1	1	1	1	1	0	1	1	1	1	1	1	1	1	0	0	1	0	1	0	1
A0A287EUT4;A0A287W268	A0A287EUT4;A0A287W268	6;3	6;3	4;1	Glutathione transferase; Glutathione transferase	2	6	6	4	0	0	1	0	0	0	0	1	0	1	0	0	0	0	0	0	3	1	0	0	0	0	1	0	1	0	0	0	1	1	0	0	1	0	0	0	0	1	0	1
A0A287EUU8	A0A287EUU8	2	2	2	Asparagine--tRNA ligase	1	2	2	2	1	1	1	1	1	1	2	1	1	1	2	1	2	1	1	2	1	1	2	2	1	1	1	1	1	1	2	1	1	1	1	1	1	1	1	1	2	1	1	1
A0A287EVF1	A0A287EVF1	4	4	4	Histidine--tRNA ligase	1	4	4	4	2	2	1	4	1	0	0	4	2	3	1	1	1	2	3	2	4	3	1	2	2	2	1	2	2	3	2	1	2	1	2	2	1	4	1	0	0	4	2	3
A0A287EVF8	A0A287EVF8	4	4	4	Uncharacterized protein	1	4	4	4	3	3	4	3	3	2	2	4	2	2	3	3	0	2	4	3	2	3	2	2	2	2	4	4	3	3	3	3	2	2	3	3	4	3	3	2	2	4	2	2
A0A287EVG1	A0A287EVG1	11	11	11	40S ribosomal protein S4	1	11	11	11	7	6	7	9	5	5	5	7	5	8	6	6	3	5	7	7	9	6	6	7	5	6	7	6	8	6	9	6	7	5	7	6	7	9	5	5	5	7	5	8
A0A287EVI3	A0A287EVI3	3	3	3	Uncharacterized protein	1	3	3	3	2	3	1	2	2	1	1	2	2	2	2	2	2	1	1	3	2	3	1	0	1	1	2	2	2	2	1	1	2	1	2	3	1	2	2	1	1	2	2	2
A0A287EVT9;A0A287HQX7;A0A287IVF5;A0A287HR72	A0A287EVT9;A0A287HQX7;A0A287IVF5;A0A287HR72	3;3;3;2	1;1;1;0	1;1;1;0	Phenylalanine ammonia-lyase; Phenylalanine ammonia-lyase; Phenylalanine ammonia-lyase; Phenylalanine ammonia-lyase	4	3	1	1	3	2	2	1	1	1	1	2	1	2	1	1	1	2	1	1	1	1	1	2	1	1	1	2	2	1	1	2	2	1	1	1	0	0	0	0	0	1	0	1
A0A287EVZ8	A0A287EVZ8	1	1	1	Uncharacterized protein	1	1	1	1	1	1	1	1	1	1	1	1	1	1	1	1	1	1	1	1	1	1	1	1	1	1	1	1	1	1	1	1	1	1	1	1	1	1	1	1	1	1	1	1
A0A287EW57	A0A287EW57	1	1	1	CYTOSOL_AP domain-containing protein	1	1	1	1	1	1	1	1	0	1	0	1	1	1	0	0	0	0	1	1	1	1	1	1	1	0	0	1	1	1	1	1	0	1	1	1	1	1	0	1	0	1	1	1
A0A287GLT1;A0A287EWJ6;A0A287SVU3;A0A287U5I4;A0A287GLC5;A0A287Q5D6	A0A287GLT1;A0A287EWJ6;A0A287SVU3;A0A287U5I4;A0A287GLC5;A0A287Q5D6	2;2;1;1;1;1	2;2;1;1;1;1	2;2;1;1;1;1	Uncharacterized protein; Uncharacterized protein; Uncharacterized protein; Uncharacterized protein; Uncharacterized protein; Uncharacterized protein	6	2	2	2	0	0	0	0	2	2	2	0	0	0	2	2	2	2	0	0	0	0	1	0	0	0	0	0	0	0	0	0	0	0	0	0	0	0	2	2	2	0	0	0
A0A287EWL1	A0A287EWL1	6	6	5	Ribosomal_L18e/L15P domain-containing protein	1	6	6	5	5	6	6	5	5	5	5	6	4	4	4	4	3	5	6	6	6	5	4	5	5	5	5	4	4	5	6	6	4	4	5	6	6	5	5	5	5	6	4	4
A0A287EWP5	A0A287EWP5	11	8	8	Importin subunit alpha	1	11	8	8	8	8	9	8	7	8	7	10	10	9	9	8	8	8	11	8	9	10	8	8	8	6	9	10	8	9	7	6	8	8	6	6	6	5	4	5	4	7	7	6
A0A287EWS7	A0A287EWS7	17	17	17	Protein disulfide-isomerase	1	17	17	17	12	12	14	13	8	10	11	13	12	12	12	9	9	9	11	12	15	12	9	12	13	10	15	13	16	15	12	12	12	11	12	12	14	13	8	10	11	13	12	12
A0A287EWW0	A0A287EWW0	3	3	3	J domain-containing protein	1	3	3	3	1	2	1	1	1	1	2	1	2	2	1	2	2	2	3	1	0	1	2	1	2	2	2	2	2	1	2	2	2	2	1	2	1	1	1	1	2	1	2	2
A0A287EWY0	A0A287EWY0	9	9	9	Dihydrolipoyl dehydrogenase	1	9	9	9	4	4	4	3	4	5	4	4	3	3	4	4	4	4	3	5	4	4	3	4	4	4	5	4	4	6	5	5	5	5	4	4	4	3	4	5	4	4	3	3
A0A287EX51	A0A287EX51	5	5	5	Usp domain-containing protein	1	5	5	5	3	2	1	4	2	2	1	2	1	1	3	3	2	1	2	2	3	1	1	3	2	2	3	2	3	2	4	3	4	4	3	2	1	4	2	2	1	2	1	1
A0A287EXJ4	A0A287EXJ4	19	19	18	Dihydrolipoyl dehydrogenase	1	19	19	18	14	12	13	13	12	12	11	11	10	11	10	10	11	12	12	12	14	11	10	12	12	12	12	12	13	11	13	11	12	11	14	12	13	13	12	12	11	11	10	11
A0A287EXK4;A0A287XMC4;A0A287TN05;A0A287FCB8;A0A287XMN6;A0A287QJR7;A0A287JA17;A0A287GM38;A0A287ECA9;A0A287TE62;A0A287K647;A0A287XML3;A0A287J9T4;A0A287XSC1;A0A287PDT2;A0A287US60;A0A287TE80;A0A287VVH9;A0A287VVS1;A0A287XMP8;A0A287RRT7;A0A287TF69;A0A287E928;A0A287NV34;A0A287PB32;A0A287RBL4;A0A287GHG4	A0A287EXK4;A0A287XMC4;A0A287TN05;A0A287FCB8;A0A287XMN6;A0A287QJR7;A0A287JA17;A0A287GM38;A0A287ECA9;A0A287TE62;A0A287K647;A0A287XML3;A0A287J9T4;A0A287XSC1;A0A287PDT2	14;7;7;7;7;7;7;7;7;7;7;7;7;7;7;5;5;4;4;3;3;2;2;2;1;1;1	14;7;7;7;7;7;7;7;7;7;7;7;7;7;7;5;5;4;4;3;3;2;2;2;1;1;1	7;0;0;0;0;0;0;0;0;0;0;0;0;0;0;0;0;0;0;0;0;0;0;0;0;0;0	Ubiquitin; Uncharacterized protein; Uncharacterized protein; Ubiquitin; Uncharacterized protein; Uncharacterized protein; Ubiquitin; Ubiquitin; Uncharacterized protein; Uncharacterized protein; Uncharacterized protein; Uncharacterized protein; Ubiquitin;	27	14	14	7	10	10	10	9	9	9	8	9	9	9	10	8	8	9	9	10	10	10	8	8	10	9	12	10	11	10	10	9	10	9	10	10	10	9	9	9	8	9	9	9
A0A287EXL8;A0A287EC09	A0A287EXL8	12;4	12;4	12;4	Peroxidase	2	12	12	12	11	9	11	10	1	0	3	8	7	9	2	2	2	2	10	8	9	10	2	3	2	3	8	9	9	9	1	3	1	2	11	9	11	10	1	0	3	8	7	9
A0A287EXS1	A0A287EXS1	1	1	1	Arginyl-tRNA synthetase	1	1	1	1	1	1	1	1	1	1	1	1	1	1	1	1	1	1	1	1	1	1	1	1	1	1	1	1	1	0	1	1	1	0	1	1	1	1	1	1	1	1	1	1
A0A287EXW6	A0A287EXW6	8	8	8	Uncharacterized protein	1	8	8	8	5	4	4	4	2	2	2	6	6	6	2	3	3	3	3	5	5	4	1	1	3	0	5	5	4	5	2	1	2	2	5	4	4	4	2	2	2	6	6	6
A0A287EY89;A0A287NCW7	A0A287EY89	6;1	6;1	6;1	Ribosomal_L16 domain-containing protein	2	6	6	6	3	4	3	3	2	3	2	3	2	3	1	4	2	3	3	3	4	2	5	4	3	3	4	2	3	2	3	2	2	2	3	4	3	3	2	3	2	3	2	3
A0A287EYR9	A0A287EYR9	4	4	4	Uncharacterized protein	1	4	4	4	2	1	2	2	2	2	4	3	1	1	3	3	4	4	3	0	1	2	4	4	4	4	1	2	2	2	3	3	4	3	2	1	2	2	2	2	4	3	1	1
A0A287EZA9;A0A287EC71	A0A287EZA9;A0A287EC71	3;2	3;2	3;2	Cellulose synthase; Cellulose synthase	2	3	3	3	2	1	3	1	0	0	0	1	0	0	0	0	0	0	2	2	1	2	1	1	2	0	1	0	1	1	1	1	1	1	2	1	3	1	0	0	0	1	0	0
A0A287EZH9	A0A287EZH9	8	1	1	Uncharacterized protein	1	8	1	1	6	6	7	6	6	4	4	6	4	6	3	5	5	3	2	5	5	5	4	4	5	4	4	4	4	4	4	5	4	3	1	1	1	1	1	1	0	1	1	1
A0A287EZP5	A0A287EZP5	22	22	15	Uncharacterized protein	1	22	22	15	16	16	15	16	13	11	9	12	11	12	11	9	11	11	9	14	15	14	8	8	9	7	10	11	10	11	13	11	10	8	16	16	15	16	13	11	9	12	11	12
M0VHJ4;A0A287EZT2	M0VHJ4;A0A287EZT2	1;1	1;1	1;1	UBC core domain-containing protein; UBC core domain-containing protein	2	1	1	1	1	1	1	1	1	1	1	1	1	0	0	1	1	1	1	1	1	1	1	1	1	1	1	1	1	1	1	1	1	1	1	1	1	1	1	1	1	1	1	0
A0A287F081	A0A287F081	10	10	8	Malic enzyme	1	10	10	8	5	6	6	6	5	4	6	5	5	6	5	6	5	5	5	7	4	6	3	5	3	4	4	4	6	5	2	2	3	2	5	6	6	6	5	4	6	5	5	6
A0A287F0C4	A0A287F0C4	5	5	5	Proteasome subunit beta	1	5	5	5	3	3	4	2	3	2	1	3	3	3	3	2	2	3	3	3	4	3	2	3	4	2	3	3	3	3	3	2	3	2	3	3	4	2	3	2	1	3	3	3
A0A287F0Q7;A0A287KH95	A0A287F0Q7	7;1	7;1	7;1	Uncharacterized protein	2	7	7	7	5	6	5	5	3	3	3	5	5	5	3	4	3	4	5	5	5	5	3	4	5	3	4	5	4	5	4	4	3	3	5	6	5	5	3	3	3	5	5	5
A0A287KHE9;A0A287F0S2	A0A287KHE9;A0A287F0S2	4;4	4;4	4;4	Uncharacterized protein; Uncharacterized protein	2	4	4	4	3	3	3	4	1	2	3	2	3	4	3	4	2	2	3	3	4	4	3	3	4	3	3	3	4	3	4	3	3	3	3	3	3	4	1	2	3	2	3	4
A0A287F193	A0A287F193	1	1	1	DNA replication licensing factor MCM6	1	1	1	1	1	1	1	1	0	0	0	1	0	0	0	0	0	0	1	1	1	1	0	1	0	1	1	1	1	1	1	1	1	0	1	1	1	1	0	0	0	1	0	0
A0A287F1N0	A0A287F1N0	1	1	1	RING-type domain-containing protein	1	1	1	1	1	1	1	1	0	1	1	1	1	1	0	1	0	0	1	1	1	1	0	1	1	1	1	1	1	1	1	0	1	0	1	1	1	1	0	1	1	1	1	1
A0A287F1V1	A0A287F1V1	31	15	15	Uncharacterized protein	1	31	15	15	11	12	13	15	20	19	22	9	10	7	20	19	20	21	10	11	12	11	22	22	26	19	14	13	16	12	23	20	25	22	4	4	5	5	7	7	9	2	4	2
A0A287F2X4	A0A287F2X4	7	4	4	40S ribosomal protein S3a	1	7	4	4	4	4	3	3	4	5	4	6	5	5	4	5	4	3	4	5	5	4	6	6	5	4	3	5	3	5	5	3	5	4	3	2	1	2	2	2	1	3	2	2
A0A287F3A8	A0A287F3A8	2	2	2	Uncharacterized protein	1	2	2	2	2	1	2	2	1	2	1	2	1	1	2	1	2	2	1	1	2	2	2	2	2	2	2	2	1	1	2	2	2	2	2	1	2	2	1	2	1	2	1	1
A0A287F3K1	A0A287F3K1	1	1	1	RING-type domain-containing protein	1	1	1	1	0	0	0	0	0	0	0	0	0	0	0	0	0	0	0	0	0	0	0	0	0	0	0	0	0	0	0	0	0	0	0	0	0	0	0	0	0	0	0	0
A0A287F3V0	A0A287F3V0	2	2	2	TP_methylase domain-containing protein	1	2	2	2	1	1	1	1	1	1	1	0	0	0	1	1	1	1	1	0	1	1	1	1	1	1	1	0	0	0	1	1	1	1	1	1	1	1	1	1	1	0	0	0
A0A287F428	A0A287F428	4	4	4	Histone H2A	1	4	4	4	3	3	3	3	2	1	3	3	2	2	3	1	2	1	1	3	1	2	3	2	3	2	3	3	2	2	3	3	3	2	3	3	3	3	2	1	3	3	2	2
A0A287F544	A0A287F544	5	5	5	Uncharacterized protein	1	5	5	5	4	5	4	4	2	3	3	4	2	2	3	2	2	3	5	5	2	4	4	4	4	4	5	3	3	2	5	4	4	3	4	5	4	4	2	3	3	4	2	2
A0A287HET9;A0A287F5N7	A0A287HET9;A0A287F5N7	3;3	3;3	3;3	Abhydrolase_3 domain-containing protein; Abhydrolase_3 domain-containing protein	2	3	3	3	0	0	2	0	0	0	0	0	0	0	0	0	0	0	0	1	1	1	1	0	0	0	1	1	1	1	0	0	0	0	0	0	2	0	0	0	0	0	0	0
A0A287F5Q4	A0A287F5Q4	10	10	10	Uncharacterized protein	1	10	10	10	1	1	1	1	6	8	7	0	0	1	7	6	5	6	0	0	0	0	7	6	10	6	1	0	0	0	7	7	8	7	1	1	1	1	6	8	7	0	0	1
A0A287F651	A0A287F651	3	3	3	Midasin	1	3	3	3	0	0	1	0	2	1	1	0	0	1	2	1	1	1	0	1	0	0	1	1	1	1	0	0	0	0	1	1	1	1	0	0	1	0	2	1	1	0	0	1
A0A287F6F5	A0A287F6F5	3	3	3	Inosine triphosphate pyrophosphatase	1	3	3	3	1	2	1	1	2	2	2	2	3	1	2	2	2	2	0	2	1	1	2	2	2	1	2	2	0	0	2	3	1	1	1	2	1	1	2	2	2	2	3	1
A0A287F6G3	A0A287F6G3	14	12	12	Uncharacterized protein	1	14	12	12	11	10	9	11	9	7	8	10	7	10	10	7	8	7	10	9	10	10	11	10	10	9	11	10	9	9	9	11	10	9	10	10	8	10	8	7	7	9	7	9
A0A287F6T5	A0A287F6T5	25	11	11	Uncharacterized protein	1	25	11	11	18	19	18	19	14	19	19	18	16	16	16	18	14	15	17	18	21	18	13	16	17	17	20	18	17	18	13	15	16	16	6	8	8	8	5	8	7	7	6	5
A0A287F802	A0A287F802	7	7	7	Uncharacterized protein	1	7	7	7	7	6	6	7	6	5	6	6	3	6	4	4	2	3	7	7	7	6	6	7	7	6	7	6	6	7	7	7	6	6	7	6	6	7	6	5	6	6	3	6
A0A287F824	A0A287F824	4	4	4	Cyanate hydratase	1	4	4	4	3	1	3	3	1	3	3	3	2	2	2	1	3	1	2	3	2	3	2	3	2	3	3	3	3	3	2	2	2	2	3	1	3	3	1	3	3	3	2	2
A0A287FA93	A0A287FA93	4	4	4	Coatomer subunit gamma	1	4	4	4	3	3	3	3	0	1	2	3	3	2	2	2	2	2	3	4	2	2	2	3	3	3	2	1	1	2	1	1	2	0	3	3	3	3	0	1	2	3	3	2
A0A287FAD4	A0A287FAD4	6	6	6	Uncharacterized protein	1	6	6	6	4	4	5	4	4	4	4	4	4	4	4	4	4	4	4	4	5	4	4	4	5	4	4	4	5	4	5	4	5	5	4	4	5	4	4	4	4	4	4	4
A0A287FAE0	A0A287FAE0	5	5	5	Nascent polypeptide-associated complex subunit beta	1	5	5	5	5	5	3	5	4	5	5	5	5	5	5	5	5	3	5	5	5	5	4	5	5	3	5	5	4	2	5	5	5	4	5	5	3	5	4	5	5	5	5	5
A0A287FAQ3	A0A287FAQ3	1	1	1	Uncharacterized protein	1	1	1	1	1	1	0	0	1	0	0	1	1	1	1	1	0	1	1	1	1	1	1	1	0	0	1	1	0	0	0	0	0	0	1	1	0	0	1	0	0	1	1	1
A0A287FBZ2	A0A287FBZ2	10	10	10	Uncharacterized protein	1	10	10	10	6	5	4	7	3	3	2	4	4	4	2	4	3	3	5	4	5	3	3	3	2	2	4	3	3	2	2	4	4	2	6	5	4	7	3	3	2	4	4	4
A0A287FC46	A0A287FC46	10	10	10	Alpha-galactosidase	1	10	10	10	6	6	5	5	4	3	3	5	6	6	2	4	1	3	5	5	4	4	3	4	5	4	5	6	5	6	5	5	4	4	6	6	5	5	4	3	3	5	6	6
A0A287FC98	A0A287FC98	4	4	4	Uncharacterized protein	1	4	4	4	1	1	1	0	4	4	3	1	0	0	4	3	3	3	1	1	0	0	1	0	1	0	1	1	1	1	1	1	1	1	1	1	1	0	4	4	3	1	0	0
A0A287FCC2;A0A287R3V8	A0A287FCC2	12;1	12;1	12;1	Uncharacterized protein	2	12	12	12	5	6	6	5	10	9	10	5	6	4	9	9	9	7	6	5	5	5	8	8	8	8	6	5	5	3	6	6	6	4	5	6	6	5	10	9	10	5	6	4
A0A287FCD3	A0A287FCD3	4	4	4	Uncharacterized protein	1	4	4	4	0	0	1	0	0	0	0	0	1	0	0	0	0	1	0	0	0	0	0	0	0	0	1	1	1	0	1	0	0	0	0	0	1	0	0	0	0	0	1	0
A0A287FCK3	A0A287FCK3	1	1	1	DNA ligase	1	1	1	1	0	1	1	0	1	1	0	0	0	0	1	1	0	1	1	1	0	0	1	0	0	1	0	0	1	0	1	1	1	0	0	1	1	0	1	1	0	0	0	0
A0A287FDC4;A0A287FWY3	A0A287FDC4;A0A287FWY3	3;2	3;2	3;2	Uncharacterized protein; Uncharacterized protein	2	3	3	3	1	1	1	1	1	1	1	1	1	1	1	1	1	1	1	1	0	1	1	1	1	1	1	1	1	1	1	2	1	1	1	1	1	1	1	1	1	1	1	1
A0A287FDK0	A0A287FDK0	11	11	11	Uncharacterized protein	1	11	11	11	1	0	0	0	6	6	8	0	0	2	6	4	6	5	1	1	1	1	6	5	6	6	0	0	1	0	8	6	8	5	1	0	0	0	6	6	8	0	0	2
A0A287FDK7	A0A287FDK7	4	4	4	Cytochrome b5 heme-binding domain-containing protein	1	4	4	4	1	0	2	2	0	1	1	0	0	0	2	1	2	2	0	1	1	1	2	0	2	1	1	0	0	0	1	0	0	0	1	0	2	2	0	1	1	0	0	0
A0A287FDN0;A0A287UCT1	A0A287FDN0	3;1	3;1	3;1	Cytochrome b5 heme-binding domain-containing protein	2	3	3	3	2	2	2	2	2	3	2	2	2	2	2	3	2	1	2	2	2	2	2	2	3	2	1	3	2	3	1	1	2	2	2	2	2	2	2	3	2	2	2	2
A0A287FDU2;A0A287FDU8	A0A287FDU2;A0A287FDU8	1;1	1;1	1;1	Uncharacterized protein; Uncharacterized protein	2	1	1	1	1	1	1	1	0	0	0	0	0	0	0	0	0	0	0	0	0	0	0	0	0	0	0	0	0	0	0	0	0	0	1	1	1	1	0	0	0	0	0	0
A0A287FDW4	A0A287FDW4	3	3	3	Malic enzyme	1	3	3	3	1	1	1	1	1	1	1	1	1	1	0	1	1	1	1	1	1	1	1	1	1	1	0	1	1	1	0	1	1	1	1	1	1	1	1	1	1	1	1	1
A0A287FE18;F2D6M6	A0A287FE18	3;1	3;1	3;1	Uncharacterized protein	2	3	3	3	2	0	1	2	0	1	0	2	1	1	1	0	0	0	1	2	2	1	1	1	1	0	2	1	3	2	2	1	0	1	2	0	1	2	0	1	0	2	1	1
A0A287FEE6	A0A287FEE6	4	4	4	AAI domain-containing protein	1	4	4	4	0	2	0	1	3	3	3	0	1	1	3	3	3	4	3	2	2	2	3	4	4	4	3	2	3	2	4	4	4	4	0	2	0	1	3	3	3	0	1	1
A0A287FET5	A0A287FET5	3	3	3	Uncharacterized protein	1	3	3	3	3	2	2	3	2	0	0	2	2	2	1	1	2	0	3	3	2	2	3	2	3	0	3	3	2	3	3	2	1	1	3	2	2	3	2	0	0	2	2	2
A0A287FF47	A0A287FF47	4	4	3	Uncharacterized protein	1	4	4	3	3	2	2	3	2	2	2	2	2	3	2	3	3	3	3	3	3	3	3	3	2	3	3	3	4	4	2	2	2	2	3	2	2	3	2	2	2	2	2	3
A0A287FFN5	A0A287FFN5	6	6	6	Methionine aminopeptidase	1	6	6	6	5	3	4	4	0	0	1	2	1	2	1	0	0	0	2	4	5	4	1	3	4	2	6	2	5	3	1	1	1	1	5	3	4	4	0	0	1	2	1	2
A0A287FFY4	A0A287FFY4	3	3	3	Cytochrome b5 heme-binding domain-containing protein	1	3	3	3	0	0	0	1	1	1	2	0	1	1	0	0	2	1	1	1	1	1	1	0	1	2	0	2	1	1	2	1	1	2	0	0	0	1	1	1	2	0	1	1
A0A287FG53	A0A287FG53	3	3	3	Uncharacterized protein	1	3	3	3	1	0	2	2	2	1	1	1	1	1	0	2	1	1	2	2	2	2	1	1	0	1	2	2	1	2	1	1	2	0	1	0	2	2	2	1	1	1	1	1
A0A287WQI5;A0A287FGU5;A0A287PVB0	A0A287WQI5;A0A287FGU5;A0A287PVB0	2;2;1	2;2;1	2;2;1	Uncharacterized protein; Uncharacterized protein; Uncharacterized protein	3	2	2	2	1	1	2	1	1	1	1	1	1	1	1	1	1	1	2	1	2	1	1	1	1	1	1	1	1	1	1	1	2	1	1	1	2	1	1	1	1	1	1	1
A0A287FGY5	A0A287FGY5	1	1	1	Uncharacterized protein	1	1	1	1	1	1	1	1	0	0	0	1	1	0	1	0	0	0	1	1	1	1	0	0	0	0	1	1	1	1	0	0	0	0	1	1	1	1	0	0	0	1	1	0
A0A287FGZ3	A0A287FGZ3	2	2	2	Uncharacterized protein	1	2	2	2	0	0	0	0	0	0	0	0	0	0	0	0	0	0	0	0	0	0	0	0	0	0	0	0	0	0	0	0	0	0	0	0	0	0	0	0	0	0	0	0
A0A287FH00	A0A287FH00	3	2	2	Uncharacterized protein	1	3	2	2	0	0	0	0	0	0	0	0	0	0	0	0	0	0	0	0	0	0	0	0	0	0	0	0	0	0	1	1	1	0	0	0	0	0	0	0	0	0	0	0
A0A287FI72	A0A287FI72	12	12	12	Uncharacterized protein	1	12	12	12	9	8	6	6	8	7	10	8	7	6	8	7	7	8	8	9	10	8	9	9	9	9	8	8	9	6	9	8	9	10	9	8	6	6	8	7	10	8	7	6
A0A287FI78	A0A287FI78	2	2	2	Uncharacterized protein	1	2	2	2	0	2	0	1	2	2	2	2	1	1	2	2	1	2	1	1	1	0	1	1	1	1	1	0	1	1	0	2	2	2	0	2	0	1	2	2	2	2	1	1
A0A287FIJ0	A0A287FIJ0	3	3	3	PAP_fibrillin domain-containing protein	1	3	3	3	0	1	1	1	2	3	3	1	0	1	3	3	2	3	0	1	1	0	1	2	1	0	0	0	0	0	2	2	1	1	0	1	1	1	2	3	3	1	0	1
A0A287FIJ1	A0A287FIJ1	2	2	2	J domain-containing protein	1	2	2	2	1	1	1	0	0	0	0	0	0	0	0	0	0	0	0	0	1	0	0	0	0	0	0	0	0	0	0	0	0	0	1	1	1	0	0	0	0	0	0	0
A0A287FIQ1	A0A287FIQ1	2	2	2	Inositol-tetrakisphosphate 1-kinase	1	2	2	2	1	1	1	1	1	1	1	1	1	1	1	1	1	1	1	1	1	1	1	1	1	1	2	1	1	1	1	1	1	1	1	1	1	1	1	1	1	1	1	1
A0A287FIQ8	A0A287FIQ8	2	2	2	Uncharacterized protein	1	2	2	2	2	2	2	2	0	0	0	2	1	1	1	0	1	0	2	2	1	2	1	1	2	1	1	0	2	1	1	1	2	1	2	2	2	2	0	0	0	2	1	1
A0A287FJ03	A0A287FJ03	2	2	1	Uncharacterized protein	1	2	2	1	2	0	0	2	0	0	0	1	2	0	1	0	0	1	0	1	1	2	0	0	0	0	2	0	0	1	0	0	0	0	2	0	0	2	0	0	0	1	2	0
A0A287FJH7	A0A287FJH7	5	5	5	NADH dehydrogenase [ubiquinone] 1 alpha subcomplex subunit 12	1	5	5	5	2	2	1	2	2	1	3	1	1	2	3	3	2	1	3	3	5	3	1	3	3	4	3	1	4	1	2	2	3	3	2	2	1	2	2	1	3	1	1	2
A0A287FJK6	A0A287FJK6	3	3	3	Cupin_3 domain-containing protein	1	3	3	3	0	0	0	0	1	1	0	1	1	1	0	0	0	1	0	1	0	0	2	2	2	2	0	0	0	1	2	2	2	2	0	0	0	0	1	1	0	1	1	1
A0A287FJN3	A0A287FJN3	2	2	2	Uncharacterized protein	1	2	2	2	0	0	1	0	0	1	0	0	0	0	0	0	0	0	1	0	0	1	1	0	1	0	0	0	1	0	0	1	0	1	0	0	1	0	0	1	0	0	0	0
A0A287FK03	A0A287FK03	2	2	2	UBC core domain-containing protein	1	2	2	2	1	0	1	0	0	0	0	0	0	0	0	0	0	0	0	1	0	0	0	1	1	0	1	1	1	0	0	1	1	0	1	0	1	0	0	0	0	0	0	0
A0A287FKJ0	A0A287FKJ0	4	4	4	Ubiquitin-like domain-containing protein	1	4	4	4	1	1	4	2	2	2	3	3	3	2	3	1	2	2	3	3	2	3	3	2	4	3	2	1	2	3	2	2	3	0	1	1	4	2	2	2	3	3	3	2
A0A287FLQ7	A0A287FLQ7	3	3	3	Lactamase_B domain-containing protein	1	3	3	3	0	0	0	0	0	0	0	0	0	0	0	0	0	0	0	0	0	0	0	0	0	0	0	0	0	0	0	1	0	0	0	0	0	0	0	0	0	0	0	0
A0A287FM59;A0A287Q048	A0A287FM59;A0A287Q048	2;1	2;1	2;1	Branched-chain-amino-acid aminotransferase; Branched-chain-amino-acid aminotransferase	2	2	2	2	2	2	1	0	1	0	2	2	1	2	1	0	0	0	1	2	2	2	1	2	1	2	0	2	1	1	1	2	0	0	2	2	1	0	1	0	2	2	1	2
A0A287FMM7	A0A287FMM7	7	7	4	Uncharacterized protein	1	7	7	4	6	6	4	5	4	3	5	6	5	5	3	4	3	5	4	5	6	6	4	3	4	5	5	6	6	6	5	4	4	3	6	6	4	5	4	3	5	6	5	5
A0A287FN26;A0A287MJ94;A0A287U8B3;A0A287JWD0;M0YZK5;A0A287QJM6	A0A287FN26;A0A287MJ94;A0A287U8B3;A0A287JWD0;M0YZK5;A0A287QJM6	2;1;1;1;1;1	2;1;1;1;1;1	1;0;0;0;0;0	Expansin-like CBD domain-containing protein; Uncharacterized protein; Uncharacterized protein; Uncharacterized protein; Uncharacterized protein; Uncharacterized protein	6	2	2	1	1	1	0	0	0	1	1	1	1	0	1	1	1	0	1	0	1	1	0	0	0	0	1	1	1	2	0	0	0	1	1	1	0	0	0	1	1	1	1	0
A0A287FNA5	A0A287FNA5	9	9	7	Pyruvate kinase	1	9	9	7	6	6	6	7	3	3	3	6	7	4	3	3	3	4	8	9	8	8	5	6	5	5	8	7	8	8	5	6	6	9	6	6	6	7	3	3	3	6	7	4
A0A287FNF0	A0A287FNF0	3	3	3	Uncharacterized protein	1	3	3	3	1	1	1	1	1	0	1	1	1	1	1	1	0	1	1	1	1	1	0	0	1	0	1	1	1	1	1	0	1	1	1	1	1	1	1	0	1	1	1	1
A0A287FPI1	A0A287FPI1	11	11	11	Uncharacterized protein	1	11	11	11	5	6	4	3	7	8	6	7	6	6	4	6	6	8	4	6	5	8	5	8	6	8	5	7	6	6	8	8	6	6	5	6	4	3	7	8	6	7	6	6
A0A287FPM3	A0A287FPM3	6	6	6	Protein-methionine-S-oxide reductase	1	6	6	6	3	3	4	3	3	3	4	4	2	2	4	4	2	4	3	3	4	3	4	3	3	4	3	3	3	3	5	5	4	2	3	3	4	3	3	3	4	4	2	2
A0A287FPY6	A0A287FPY6	4	3	3	Serine hydroxymethyltransferase	1	4	3	3	2	3	3	2	3	3	3	3	3	2	2	2	2	2	3	3	3	3	2	3	2	3	3	1	3	2	3	2	3	3	1	2	2	1	2	2	2	2	3	1
A0A287SJI1;A0A287FQ38	A0A287SJI1;A0A287FQ38	1;1	1;1	1;1	ML domain-containing protein; RRM domain-containing protein	2	1	1	1	1	1	1	1	1	1	1	1	1	1	1	1	1	1	1	1	1	1	1	1	1	1	1	1	1	1	1	1	1	1	1	1	1	1	1	1	1	1	1	1
A0A287FQR2	A0A287FQR2	12	12	12	Ribosomal protein	1	12	12	12	0	2	1	0	9	10	9	0	0	1	10	8	8	9	4	0	1	1	7	11	11	10	1	2	2	1	8	9	9	6	0	2	1	0	9	10	9	0	0	1
A0A287FQW8	A0A287FQW8	2	2	2	Uncharacterized protein	1	2	2	2	0	0	0	0	0	0	0	0	0	0	0	0	0	0	0	0	0	0	0	0	0	0	0	0	0	0	0	0	0	0	0	0	0	0	0	0	0	0	0	0
A0A287FR53	A0A287FR53	8	8	8	Uncharacterized protein	1	8	8	8	3	1	3	1	2	2	3	2	4	2	2	2	1	3	3	4	3	4	1	4	4	2	5	6	4	4	2	3	2	4	3	1	3	1	2	2	3	2	4	2
A0A287FRB0	A0A287FRB0	2	2	2	Uncharacterized protein	1	2	2	2	1	1	1	2	1	1	1	1	1	1	2	2	1	1	2	1	0	1	1	0	1	1	0	0	1	0	0	0	0	0	1	1	1	2	1	1	1	1	1	1
A0A287FRQ4	A0A287FRQ4	4	4	4	Uncharacterized protein	1	4	4	4	2	2	4	3	1	2	1	2	1	2	2	1	1	2	1	2	4	2	2	2	3	2	2	3	2	2	3	2	2	2	2	2	4	3	1	2	1	2	1	2
A0A287FSM4	A0A287FSM4	2	2	2	Uncharacterized protein	1	2	2	2	0	0	0	1	1	0	0	0	0	0	0	0	0	0	0	0	1	0	0	0	0	0	0	0	0	0	1	0	0	0	0	0	0	1	1	0	0	0	0	0
A0A287FST5	A0A287FST5	1	1	1	Uncharacterized protein	1	1	1	1	0	0	0	0	0	0	0	0	0	0	0	0	0	0	0	0	0	0	0	0	0	0	0	0	0	0	0	0	1	0	0	0	0	0	0	0	0	0	0	0
A0A287FSX1;A0A287KTX3;A0A287MHV8;A0A287XEI2;A0A287U406;A0A287GNA4;A0A287S4I8;A0A287VPJ7	A0A287FSX1	11;2;2;1;1;1;1;1	10;2;2;1;1;1;1;1	7;1;1;1;1;1;1;1	UDP-glucuronate decarboxylase	8	11	10	7	7	6	7	4	3	2	1	7	4	7	3	3	3	3	6	8	8	7	5	5	5	5	6	8	7	4	5	5	4	5	6	5	6	4	3	1	1	6	4	7
A0A287FU58	A0A287FU58	2	2	2	AMP deaminase	1	2	2	2	1	1	1	1	1	1	1	1	0	0	1	1	0	1	1	1	1	1	1	1	1	0	2	0	0	1	0	0	0	0	1	1	1	1	1	1	1	1	0	0
A0A287FU94	A0A287FU94	13	13	13	Peptidase_M24 domain-containing protein	1	13	13	13	8	9	8	6	5	4	7	6	1	7	6	5	4	6	8	8	9	8	9	10	9	9	8	8	9	6	8	9	10	7	8	9	8	6	5	4	7	6	1	7
A0A287FUE1;A0A287SMI4	A0A287FUE1;A0A287SMI4	2;1	2;1	2;1	Uncharacterized protein; Uncharacterized protein	2	2	2	2	1	1	1	1	1	1	1	1	1	1	1	1	1	1	1	1	1	1	1	1	1	1	1	1	2	1	1	1	1	1	1	1	1	1	1	1	1	1	1	1
A0A287FUJ6;A0A287DWX2;A0A287KKW2;A0A287KKS3;A0A287KKV1	A0A287FUJ6;A0A287DWX2;A0A287KKW2;A0A287KKS3	19;10;10;10;1	1;0;0;0;0	1;0;0;0;0	Uncharacterized protein; Uncharacterized protein; Uncharacterized protein; Uncharacterized protein	5	19	1	1	12	13	12	12	12	12	13	12	13	13	12	13	11	13	11	12	13	13	11	11	14	12	12	11	12	13	11	9	12	13	0	0	0	0	0	1	1	0	1	1
A0A287FUM0	A0A287FUM0	2	2	2	PX domain-containing protein	1	2	2	2	2	2	2	1	1	0	1	2	1	2	1	0	1	1	1	1	1	1	0	0	1	0	2	2	1	1	2	0	0	0	2	2	2	1	1	0	1	2	1	2
A0A287UE41;A0A287FVB8;A0A287H8P2;A0A287QTA0;A0A287UFZ8	A0A287UE41;A0A287FVB8;A0A287H8P2	3;3;3;1;1	3;3;3;1;1	3;3;3;1;1	Uncharacterized protein; Uncharacterized protein; Uncharacterized protein	5	3	3	3	2	2	2	1	1	1	3	1	2	2	1	2	2	2	1	2	2	2	2	1	1	2	2	2	2	2	2	1	2	2	2	2	2	1	1	1	3	1	2	2
F2EFW5;A0A287XWT8;A0A287FVD3	F2EFW5;A0A287XWT8;A0A287FVD3	2;2;2	2;2;2	2;2;2	H(+)-exporting diphosphatase; H(+)-exporting diphosphatase; H(+)-exporting diphosphatase	3	2	2	2	2	1	1	2	0	1	1	1	2	2	2	1	1	2	2	1	2	2	2	2	2	2	2	2	1	2	2	1	1	0	2	1	1	2	0	1	1	1	2	2
A0A287FVG7	A0A287FVG7	17	17	17	Pyruvate, phosphate dikinase	1	17	17	17	1	1	2	1	2	1	1	0	0	1	2	2	3	1	1	1	0	2	2	1	2	3	1	2	1	3	2	1	1	2	1	1	2	1	2	1	1	0	0	1
A0A287FW14;A0A287FW20	A0A287FW14	3;1	3;1	3;1	TPM_phosphatase domain-containing protein	2	3	3	3	0	0	0	0	3	3	3	0	1	0	3	3	2	2	1	0	0	0	1	1	1	2	0	0	0	1	2	1	0	1	0	0	0	0	3	3	3	0	1	0
A0A287FWB2	A0A287FWB2	7	7	6	DLH domain-containing protein	1	7	7	6	3	3	4	3	3	3	4	4	2	3	4	4	4	4	3	4	6	2	3	4	6	5	4	5	5	4	4	5	5	6	3	3	4	3	3	3	4	4	2	3
A0A287FWW9	A0A287FWW9	4	4	4	Uncharacterized protein	1	4	4	4	2	2	2	2	1	1	0	2	2	2	1	2	1	1	2	2	2	2	0	0	1	1	2	2	2	2	1	1	1	1	2	2	2	2	1	1	0	2	2	2
A0A287FX31	A0A287FX31	14	14	11	Coatomer subunit delta	1	14	14	11	11	7	11	10	7	6	7	9	13	9	8	9	7	7	9	11	10	10	9	7	8	10	11	10	8	7	6	7	7	6	11	7	11	10	7	6	7	9	13	9
A0A287FXT0	A0A287FXT0	7	1	1	WPP domain-containing protein	1	7	1	1	1	4	3	3	3	3	3	2	5	5	2	2	3	2	3	2	4	3	3	4	3	3	3	3	5	4	4	5	3	6	0	1	1	1	1	0	1	0	1	1
A0A287FY11;A0A287FXW8	A0A287FY11;A0A287FXW8	2;2	2;2	2;2	Abhydrolase_3 domain-containing protein; Abhydrolase_3 domain-containing protein	2	2	2	2	2	2	2	2	1	2	2	1	1	2	1	2	2	2	1	1	0	1	1	1	0	0	0	0	1	1	1	1	0	1	2	2	2	2	1	2	2	1	1	2
A0A287FYP3;A0A287JUK0;A0A287M8W6	A0A287FYP3	4;1;1	4;1;1	4;1;1	Cytochrome c domain-containing protein	3	4	4	4	4	3	4	4	3	4	4	3	2	4	3	4	4	3	3	4	4	4	3	4	4	4	4	3	4	4	4	4	4	4	4	3	4	4	3	4	4	3	2	4
A0A287FYT4	A0A287FYT4	15	15	15	Uncharacterized protein	1	15	15	15	9	11	9	8	8	9	8	7	9	8	10	8	8	8	10	11	12	8	9	12	12	8	11	7	10	9	12	10	10	9	9	11	9	8	8	9	8	7	9	8
A0A287FZ57;A0A287P8C3	A0A287FZ57	6;1	2;1	2;1	Guanosine nucleotide diphosphate dissociation inhibitor	2	6	2	2	4	2	2	4	3	3	3	4	1	3	3	4	2	3	2	3	4	2	2	3	3	4	1	3	4	4	3	2	2	4	2	1	1	2	1	2	2	2	1	2
A0A287FZA7	A0A287FZA7	1	1	1	Uncharacterized protein	1	1	1	1	1	1	1	1	1	0	1	1	1	1	1	1	1	1	1	1	1	1	1	1	1	1	1	1	1	0	1	1	1	1	1	1	1	1	1	0	1	1	1	1
A0A287FZE4	A0A287FZE4	4	4	4	Uncharacterized protein	1	4	4	4	0	2	1	1	4	4	4	1	1	3	4	4	4	4	3	2	1	1	4	4	4	4	1	1	0	1	3	4	4	4	0	2	1	1	4	4	4	1	1	3
A0A287FZI9;M0XAY7;S4Z8B5	A0A287FZI9;M0XAY7;S4Z8B5	1;1;1	1;1;1	1;1;1	Uncharacterized protein; 50S ribosomal protein L32, chloroplastic; 50S ribosomal protein L32, chloroplastic	3	1	1	1	0	0	0	0	1	0	0	0	0	0	1	1	1	1	0	0	0	0	0	1	1	1	0	0	0	0	1	1	1	1	0	0	0	0	1	0	0	0	0	0
A0A287G0E4	A0A287G0E4	1	1	1	Peptidase_S9 domain-containing protein	1	1	1	1	0	1	1	0	0	0	0	1	0	0	0	0	0	0	0	1	1	0	0	0	0	0	0	0	0	0	0	0	0	0	0	1	1	0	0	0	0	1	0	0
A0A287G0K9	A0A287G0K9	6	5	4	NAD(P)H dehydrogenase (quinone)	1	6	5	4	5	4	5	4	3	4	4	4	4	4	3	3	4	3	3	4	5	3	3	4	4	4	5	4	5	4	4	4	4	4	5	4	5	4	3	4	4	4	4	4
A0A287G0W7;F2EF48	A0A287G0W7;F2EF48	2;2	2;2	2;2	Uncharacterized protein; Predicted protein	2	2	2	2	1	2	0	0	1	1	1	1	2	1	1	1	0	1	1	2	2	1	1	2	1	1	1	1	1	1	1	1	1	1	1	2	0	0	1	1	1	1	2	1
A0A287G0Z3	A0A287G0Z3	2	2	2	Uncharacterized protein	1	2	2	2	0	0	0	0	0	0	0	0	0	0	0	0	0	0	0	0	0	0	0	0	0	0	0	0	0	0	0	0	0	0	0	0	0	0	0	0	0	0	0	0
A0A287G108;A0A287G0Z6;A0A287G0Z8;A0A287G0Z5	A0A287G108;A0A287G0Z6;A0A287G0Z8	9;9;9;1	9;9;9;1	7;7;7;1	Peroxidase; Peroxidase; Peroxidase	4	9	9	7	7	6	8	7	1	0	1	6	5	5	1	0	0	0	6	7	8	5	1	1	1	1	8	5	6	7	1	1	1	1	7	6	8	7	1	0	1	6	5	5
A0A287G100	A0A287G100	5	3	3	Peroxidase	1	5	3	3	2	4	1	1	0	0	0	2	1	0	0	0	0	0	1	1	2	0	2	1	1	1	2	0	2	1	2	2	3	1	1	2	0	0	0	0	0	1	0	0
A0A287G1X7	A0A287G1X7	2	2	2	Uncharacterized protein	1	2	2	2	2	2	2	2	1	2	2	2	2	1	1	2	2	1	2	2	2	2	1	1	1	1	2	0	1	1	0	1	2	0	2	2	2	2	1	2	2	2	2	1
A0A287G1X9	A0A287G1X9	2	2	2	Uncharacterized protein	1	2	2	2	0	0	0	0	1	0	0	0	0	0	0	0	0	0	0	0	0	0	0	0	0	0	0	0	0	0	0	0	0	0	0	0	0	0	1	0	0	0	0	0
A0A287G1Z8	A0A287G1Z8	2	2	2	Uncharacterized protein	1	2	2	2	1	1	0	0	0	0	1	1	1	1	0	1	1	1	1	0	1	1	1	1	1	1	1	1	1	1	1	1	1	1	1	1	0	0	0	0	1	1	1	1
A0A287G2A6;A0A287G298	A0A287G2A6;A0A287G298	3;3	3;3	3;3	Cysteine proteinase inhibitor; Cysteine proteinase inhibitor	2	3	3	3	0	1	0	0	0	0	0	1	0	0	0	0	0	0	1	1	1	0	0	0	0	0	0	0	1	0	0	0	0	0	0	1	0	0	0	0	0	1	0	0
A0A287G338	A0A287G338	4	2	2	Peroxidase	1	4	2	2	3	1	3	2	0	0	0	1	0	0	0	0	0	0	1	3	2	2	0	0	1	1	2	2	2	2	1	1	1	2	1	0	2	1	0	0	0	0	0	0
A0A287G386	A0A287G386	2	2	2	NOT2_3_5 domain-containing protein	1	2	2	2	2	2	2	2	1	2	2	2	2	2	2	2	2	2	2	2	2	2	2	2	2	2	2	2	2	2	2	2	2	2	2	2	2	2	1	2	2	2	2	2
A0A287JLV4;A0A287LWG0;A0A287G3N8	A0A287JLV4;A0A287LWG0;A0A287G3N8	5;5;5	5;5;5	2;2;2	UBC core domain-containing protein; UBC core domain-containing protein; UBC core domain-containing protein	3	5	5	2	3	3	3	3	3	4	3	2	3	2	3	4	2	2	4	4	3	4	2	4	4	4	2	2	2	4	2	3	3	3	3	3	3	3	3	4	3	2	3	2
A0A287G481	A0A287G481	2	2	2	Uncharacterized protein	1	2	2	2	0	0	0	0	2	2	1	0	0	0	2	2	1	1	1	0	0	0	2	2	1	1	0	0	0	0	2	2	1	1	0	0	0	0	2	2	1	0	0	0
A0A287G489	A0A287G489	7	7	7	Aldo_ket_red domain-containing protein	1	7	7	7	0	0	1	1	0	1	1	0	0	1	1	0	0	1	1	2	2	1	0	0	0	0	0	2	1	0	1	0	1	1	0	0	1	1	0	1	1	0	0	1
A0A287G4K3	A0A287G4K3	1	1	1	Omp85 domain-containing protein	1	1	1	1	0	0	0	0	0	0	0	0	0	1	0	0	1	0	0	0	1	1	0	0	0	0	1	1	1	1	1	1	1	0	0	0	0	0	0	0	0	0	0	1
A0A287G4N8;A0A287IN58	A0A287G4N8;A0A287IN58	2;1	2;1	2;1	Fe2OG dioxygenase domain-containing protein; Fe2OG dioxygenase domain-containing protein	2	2	2	2	2	2	2	2	1	1	1	2	2	1	1	1	1	1	2	1	1	2	2	1	1	2	2	1	2	1	2	1	1	1	2	2	2	2	1	1	1	2	2	1
A0A287G566	A0A287G566	7	7	7	Aminotran_1_2 domain-containing protein	1	7	7	7	6	7	5	7	0	0	0	7	6	3	0	2	1	0	0	0	1	1	0	1	0	0	1	2	2	0	0	0	0	1	6	7	5	7	0	0	0	7	6	3
A0A287G5P1	A0A287G5P1	3	3	3	PWWP domain-containing protein	1	3	3	3	1	0	1	0	1	0	1	1	0	0	1	0	0	0	0	1	1	1	0	0	0	1	0	0	1	1	1	0	1	0	1	0	1	0	1	0	1	1	0	0
A0A287G654	A0A287G654	1	1	1	Histone H2A	1	1	1	1	1	1	1	1	1	0	0	1	1	1	1	1	1	1	1	1	1	1	0	1	1	0	1	1	0	0	0	0	0	0	1	1	1	1	1	0	0	1	1	1
A0A287G6E3;A0A287M3A6	A0A287G6E3;A0A287M3A6	3;2	3;2	3;2	UBC core domain-containing protein; UBC core domain-containing protein	2	3	3	3	2	2	2	2	2	2	2	2	2	2	1	1	2	2	2	2	2	2	2	2	2	2	2	2	2	2	2	2	2	2	2	2	2	2	2	2	2	2	2	2
A0A287G6G3;A0A287P870	A0A287G6G3	18;2	2;0	1;0	Uncharacterized protein	2	18	2	1	10	9	7	10	10	9	8	7	8	9	9	8	7	9	10	13	13	12	10	11	12	10	13	13	12	11	12	13	13	11	0	1	0	0	0	0	0	0	0	0
A0A287G6S2	A0A287G6S2	3	3	3	AAA domain-containing protein	1	3	3	3	1	2	1	1	1	1	2	1	1	1	2	1	1	2	1	1	1	1	1	1	1	1	1	0	2	2	1	1	1	2	1	2	1	1	1	1	2	1	1	1
A0A287G6W4	A0A287G6W4	1	1	1	Peptidylprolyl isomerase	1	1	1	1	1	1	1	1	1	1	1	1	1	1	1	1	1	1	1	1	1	1	1	1	1	1	1	1	1	1	1	0	1	1	1	1	1	1	1	1	1	1	1	1
A0A287G6Y6	A0A287G6Y6	1	1	1	Uncharacterized protein	1	1	1	1	1	1	1	0	0	1	1	1	1	1	0	0	0	0	1	1	1	1	0	0	0	1	0	1	1	1	1	1	0	1	1	1	1	0	0	1	1	1	1	1
A0A287G731;A0A287G711;M0YHS1	A0A287G731	6;1;1	6;1;1	6;1;1	Aldo_ket_red domain-containing protein	3	6	6	6	1	0	0	0	5	5	4	1	0	1	4	5	4	4	0	0	1	1	2	5	4	4	1	0	1	0	6	5	5	4	1	0	0	0	5	5	4	1	0	1
A0A287G756	A0A287G756	16	16	14	Delta-1-pyrroline-5-carboxylate synthase	1	16	16	14	5	8	7	4	4	5	4	6	7	6	5	4	2	4	3	5	6	6	3	6	3	4	5	5	3	4	3	4	1	1	5	8	7	4	4	5	4	6	7	6
A0A287G759	A0A287G759	7	7	7	UMP pyrophosphorylase	1	7	7	7	1	2	4	2	5	5	5	1	1	1	5	5	6	5	3	2	3	2	6	4	4	5	1	4	2	0	3	6	4	3	1	2	4	2	5	5	5	1	1	1
A0A287G894	A0A287G894	6	6	4	Uncharacterized protein	1	6	6	4	2	3	2	1	5	6	6	1	1	2	5	5	5	4	3	4	2	3	6	6	6	5	3	3	3	2	6	4	6	6	2	3	2	1	5	6	6	1	1	2
A0A287G8Q8;A0A287LZY0	A0A287G8Q8;A0A287LZY0	5;5	5;5	2;2	Histone domain-containing protein; Uncharacterized protein	2	5	5	2	5	4	4	3	4	3	2	3	3	3	4	4	3	3	3	4	4	3	4	4	4	3	4	4	4	3	5	4	4	2	5	4	4	3	4	3	2	3	3	3
A0A287G8Y4	A0A287G8Y4	4	4	4	Amidophosphoribosyltransferase	1	4	4	4	2	1	1	2	0	0	1	2	2	2	0	1	1	1	1	1	3	2	1	0	1	1	1	2	2	2	0	1	1	0	2	1	1	2	0	0	1	2	2	2
A0A287G906	A0A287G906	6	6	6	Aminotran_1_2 domain-containing protein	1	6	6	6	4	3	3	5	1	2	2	4	4	4	4	1	1	1	4	3	1	4	2	3	2	2	3	3	3	5	3	3	2	2	4	3	3	5	1	2	2	4	4	4
A0A287G9H9;A0A287GA24	A0A287G9H9	6;1	6;1	6;1	Inorganic diphosphatase	2	6	6	6	3	3	3	4	0	1	4	4	2	2	0	0	2	2	4	4	4	3	2	2	2	2	5	3	4	4	2	2	4	1	3	3	3	4	0	1	4	4	2	2
A0A287G9P1	A0A287G9P1	14	14	12	Uncharacterized protein	1	14	14	12	10	10	14	11	6	6	9	10	12	11	8	7	7	7	10	10	13	11	5	8	6	8	11	10	12	10	7	9	6	5	10	10	14	11	6	6	9	10	12	11
A0A287G9R5	A0A287G9R5	4	4	4	Uncharacterized protein	1	4	4	4	4	4	3	3	4	2	3	3	3	3	2	2	2	3	3	3	3	3	3	3	4	3	3	2	3	2	2	2	3	2	4	4	3	3	4	2	3	3	3	3
A0A287G9U9	A0A287G9U9	9	9	9	Uncharacterized protein	1	9	9	9	3	4	4	4	3	3	3	5	3	3	4	4	4	2	4	5	5	5	2	3	2	1	4	5	6	3	6	4	4	5	3	4	4	4	3	3	3	5	3	3
A0A287G9W2;A0A287LJA5	A0A287G9W2	3;1	3;1	3;1	ATP-dependent 6-phosphofructokinase	2	3	3	3	1	0	0	0	0	1	1	0	0	1	1	0	0	0	1	1	0	1	0	1	1	0	1	0	1	0	1	1	0	0	1	0	0	0	0	1	1	0	0	1
A0A287GA50	A0A287GA50	4	4	4	Phosphotransferase	1	4	4	4	3	1	2	2	2	2	0	3	3	3	2	2	1	2	1	3	2	2	0	0	1	1	2	2	2	2	0	1	1	1	3	1	2	2	2	2	0	3	3	3
A0A287GAU2	A0A287GAU2	4	4	4	Vesicle-fusing ATPase	1	4	4	4	3	3	2	1	2	2	1	3	2	2	1	1	1	1	3	3	3	0	1	2	0	2	3	1	3	2	3	3	3	1	3	3	2	1	2	2	1	3	2	2
A0A287GB07	A0A287GB07	2	2	2	Uncharacterized protein	1	2	2	2	1	1	1	1	1	1	1	1	1	1	1	1	1	1	1	1	1	1	0	1	1	0	1	1	1	1	1	1	1	1	1	1	1	1	1	1	1	1	1	1
A0A287GB31	A0A287GB31	1	1	1	Folate gamma-glutamyl hydrolase	1	1	1	1	1	1	0	1	1	0	1	1	1	0	0	1	1	1	0	1	0	0	1	1	1	1	1	1	1	1	1	1	1	1	1	1	0	1	1	0	1	1	1	0
A0A287GB61;A0A287KMJ2;F2DEK7;A0A287GFQ5;A0A287LGM5	A0A287GB61;A0A287KMJ2;F2DEK7;A0A287GFQ5	4;3;3;2;1	4;3;3;2;1	4;3;3;2;1	Uncharacterized protein; Uncharacterized protein; Predicted protein; Uncharacterized protein	5	4	4	4	2	2	3	3	1	2	3	3	3	1	2	1	2	2	3	2	3	3	2	1	2	1	1	1	3	2	0	2	1	2	2	2	3	3	1	2	3	3	3	1
A0A287GBB2	A0A287GBB2	4	4	4	Protein-synthesizing GTPase	1	4	4	4	1	1	1	1	2	1	1	1	1	1	1	1	1	0	1	1	1	1	0	0	0	1	1	1	1	1	1	1	0	1	1	1	1	1	2	1	1	1	1	1
A0A287GC12	A0A287GC12	4	4	4	Uncharacterized protein	1	4	4	4	2	1	1	1	0	0	1	1	2	1	0	0	0	1	2	2	2	3	0	0	0	0	3	2	2	2	1	0	1	1	2	1	1	1	0	0	1	1	2	1
A0A287GCI3	A0A287GCI3	5	5	5	Poly [ADP-ribose] polymerase	1	5	5	5	2	1	0	0	0	0	0	1	1	1	0	1	0	0	1	0	0	0	0	0	0	0	0	1	1	0	0	2	0	1	2	1	0	0	0	0	0	1	1	1
A0A287GCP8	A0A287GCP8	7	7	7	Uncharacterized protein	1	7	7	7	4	4	4	4	4	3	4	4	4	4	4	3	4	4	4	4	4	5	4	4	4	4	4	5	4	4	5	4	4	4	4	4	4	4	4	3	4	4	4	4
A0A287GCX8	A0A287GCX8	4	4	4	Uncharacterized protein	1	4	4	4	1	1	0	0	0	0	0	1	2	0	0	0	0	0	1	2	1	0	0	0	0	0	1	1	1	1	1	0	0	0	1	1	0	0	0	0	0	1	2	0
A0A287GDC6	A0A287GDC6	16	16	14	Uncharacterized protein	1	16	16	14	10	11	9	10	7	5	7	10	8	9	8	8	6	6	5	6	8	9	3	4	6	4	7	8	8	6	4	6	4	4	10	11	9	10	7	5	7	10	8	9
A0A287GDF1	A0A287GDF1	9	4	2	Chlorophyll a-b binding protein, chloroplastic	1	9	4	2	0	3	1	0	4	4	5	0	1	0	5	5	3	3	2	0	0	0	4	5	5	5	1	0	0	0	6	4	5	3	0	1	1	0	1	1	3	0	1	0
A0A287GE07;A0A287L293	A0A287GE07	6;1	6;1	6;1	J domain-containing protein	2	6	6	6	3	2	5	2	3	3	2	2	3	3	3	1	2	4	3	3	4	3	2	1	2	1	3	3	3	5	3	3	4	2	3	2	5	2	3	3	2	2	3	3
A0A287GER5	A0A287GER5	2	2	2	Cytokinin riboside 5-monophosphate phosphoribohydrolase	1	2	2	2	0	0	0	0	0	0	0	0	0	0	0	0	0	0	0	0	0	0	0	0	0	0	0	0	0	0	0	0	0	0	0	0	0	0	0	0	0	0	0	0
A0A287GF99;A0A287XU15	A0A287GF99	6;2	6;2	6;2	Uncharacterized protein	2	6	6	6	4	4	5	2	5	4	4	2	3	3	4	2	2	1	4	4	4	4	3	4	2	4	4	4	5	4	4	5	4	1	4	4	5	2	5	4	4	2	3	3
A0A287GFM8	A0A287GFM8	8	8	8	Aldedh domain-containing protein	1	8	8	8	1	2	2	1	1	1	1	2	2	1	2	1	0	0	2	2	3	2	1	1	0	1	1	2	1	1	1	1	2	2	1	2	2	1	1	1	1	2	2	1
A0A287GFQ6	A0A287GFQ6	8	8	8	Uncharacterized protein	1	8	8	8	7	7	7	8	8	7	7	7	8	7	8	5	7	7	7	7	7	7	6	7	7	6	7	7	7	7	6	5	6	5	7	7	7	8	8	7	7	7	8	7
A0A287GFW2	A0A287GFW2	14	13	13	6-phosphogluconate dehydrogenase, decarboxylating	1	14	13	13	9	9	8	11	5	5	6	9	8	5	6	4	4	4	6	9	8	11	6	6	4	4	10	10	7	9	6	5	5	6	9	8	8	10	4	5	6	9	8	5
A0A287GFZ9	A0A287GFZ9	1	1	1	Uncharacterized protein	1	1	1	1	1	1	1	1	1	1	1	1	1	1	1	1	1	1	1	1	1	1	1	1	1	1	1	1	1	0	1	1	1	1	1	1	1	1	1	1	1	1	1	1
A0A287GGQ2	A0A287GGQ2	3	3	3	HABP4_PAI-RBP1 domain-containing protein	1	3	3	3	2	3	3	3	2	2	2	3	2	3	1	1	2	1	3	3	2	3	2	2	2	2	3	1	3	3	2	3	3	3	2	3	3	3	2	2	2	3	2	3
A0A287GGQ7;A0A287JSA9	A0A287GGQ7;A0A287JSA9	2;2	2;2	2;2	Uncharacterized protein; Pre-mRNA cleavage factor Im 25 kDa subunit	2	2	2	2	2	2	2	1	1	1	1	2	1	1	1	1	1	1	2	2	2	2	1	2	1	1	2	2	2	1	2	2	2	2	2	2	2	1	1	1	1	2	1	1
F2E3I2;A0A287W5T8;A0A287W556;A0A287W4Z2;A0A287GGW1;A0A287QE56	F2E3I2;A0A287W5T8;A0A287W556;A0A287W4Z2;A0A287GGW1;A0A287QE56	2;2;2;2;2;1	1;1;1;1;1;1	1;1;1;1;1;1	Peroxidase; Peroxidase; Peroxidase; Peroxidase; Peroxidase; Peroxidase	6	2	1	1	2	1	2	2	0	0	0	1	2	1	0	0	0	0	2	2	1	2	0	0	0	0	2	1	2	2	0	0	0	0	1	1	1	1	0	0	0	0	1	1
A0A287GH92	A0A287GH92	1	1	1	Phytocyanin domain-containing protein	1	1	1	1	0	0	0	1	0	0	0	1	1	0	0	0	0	0	0	1	0	0	0	1	0	0	1	1	1	1	1	1	1	1	0	0	0	1	0	0	0	1	1	0
A0A287GHA7	A0A287GHA7	1	1	1	26S proteasome non-ATPase regulatory subunit 1 homolog	1	1	1	1	1	1	1	1	0	0	0	1	1	1	0	0	0	0	1	1	1	1	0	1	1	0	1	0	0	0	0	0	0	0	1	1	1	1	0	0	0	1	1	1
A0A287GHZ3	A0A287GHZ3	4	2	2	Threonine synthase	1	4	2	2	2	3	3	2	3	3	2	2	4	3	3	3	2	3	3	4	4	2	1	3	4	2	1	2	2	3	2	3	3	4	1	1	2	0	2	1	0	1	2	1
A0A287GI21;A0A287GQT2	A0A287GI21	16;1	16;1	16;1	Uncharacterized protein	2	16	16	16	2	3	0	1	2	0	2	3	4	0	1	2	0	1	7	5	4	7	7	8	6	7	6	3	7	8	5	7	6	7	2	3	0	1	2	0	2	3	4	0
A0A287GIZ9	A0A287GIZ9	18	17	17	Uncharacterized protein	1	18	17	17	12	13	12	12	9	10	12	12	14	14	8	8	9	7	14	12	16	15	12	14	10	13	14	12	15	13	13	11	12	9	11	12	11	11	8	9	12	11	13	13
A0A287GJ58	A0A287GJ58	26	25	4	ATP synthase subunit beta	1	26	25	4	21	19	20	20	20	17	20	20	21	19	20	20	21	16	17	21	22	22	17	20	20	16	21	20	19	17	17	17	20	15	21	19	19	20	20	17	20	20	21	19
A0A287GJ73;A0A287K1H7;A0A287K1B2	A0A287GJ73	3;1;1	3;1;1	3;1;1	Uncharacterized protein	3	3	3	3	0	0	0	0	2	2	2	0	0	0	2	2	2	2	1	0	0	0	1	2	2	2	0	0	0	0	1	1	2	0	0	0	0	0	2	2	2	0	0	0
A0A287HC21;A0A287GJ75;A0A287HC29;A0A287HBV9	A0A287HC21;A0A287GJ75;A0A287HC29	6;6;5;2	6;6;5;2	6;6;5;2	Nop domain-containing protein; Nop domain-containing protein; Nop domain-containing protein	4	6	6	6	2	2	3	3	3	2	1	2	4	3	2	2	1	2	5	3	5	3	1	1	3	3	3	4	3	2	3	5	3	1	2	2	3	3	3	2	1	2	4	3
A0A287GJC4	A0A287GJC4	4	4	4	t-SNARE coiled-coil homology domain-containing protein	1	4	4	4	3	3	2	3	3	4	3	4	3	3	3	2	2	3	4	4	4	4	4	4	4	3	4	3	3	4	3	3	2	1	3	3	2	3	3	4	3	4	3	3
A0A287N2L3;A0A287GK11	A0A287N2L3;A0A287GK11	2;2	2;2	2;2	RuvB-like helicase; RuvB-like helicase	2	2	2	2	1	1	1	1	1	1	1	1	1	1	1	1	1	1	1	1	1	1	1	1	1	1	1	1	1	1	1	1	1	1	1	1	1	1	1	1	1	1	1	1
A0A287GK67	A0A287GK67	6	6	6	Uncharacterized protein	1	6	6	6	3	2	2	2	1	0	2	3	3	3	2	2	1	2	3	3	3	3	3	3	1	3	2	3	3	4	2	3	2	2	3	2	2	2	1	0	2	3	3	3
A0A287LAY1;A0A287GK97;A0A287X398	A0A287LAY1;A0A287GK97;A0A287X398	4;4;4	4;4;4	4;4;4	Uncharacterized protein; Uncharacterized protein; Uncharacterized protein	3	4	4	4	2	2	2	2	1	2	1	2	1	2	1	1	1	1	2	1	3	3	1	1	3	2	2	1	2	1	3	2	4	2	2	2	2	2	1	2	1	2	1	2
A0A287GKE2	A0A287GKE2	5	5	5	Peptidase A1 domain-containing protein	1	5	5	5	1	2	2	2	0	0	0	1	0	0	0	0	0	0	2	3	3	2	1	1	1	1	4	2	2	2	1	2	2	1	1	2	2	2	0	0	0	1	0	0
A0A287GKJ5	A0A287GKJ5	4	4	4	Uncharacterized protein	1	4	4	4	2	2	2	1	1	0	1	1	0	2	1	0	0	1	3	2	3	2	1	1	0	1	3	1	2	3	1	2	1	0	2	2	2	1	1	0	1	1	0	2
A0A287LJN9;A0A287GKS1;A0A287HB89	A0A287LJN9;A0A287GKS1	5;5;1	4;4;0	4;4;0	Uncharacterized protein; Uncharacterized protein	3	5	4	4	1	1	0	0	2	2	2	1	2	0	2	2	1	0	0	1	0	0	2	3	3	3	0	1	2	1	3	2	2	2	1	0	0	0	1	1	1	1	1	0
A0A287GLA0;A0A287GLB5;A0A287GLB3	A0A287GLA0;A0A287GLB5;A0A287GLB3	7;7;5	7;7;5	1;1;1	UBC core domain-containing protein; UBC core domain-containing protein; UBC core domain-containing protein	3	7	7	1	5	6	5	5	5	5	5	4	6	6	5	4	4	4	5	5	5	6	4	5	5	3	4	5	4	6	4	5	6	4	5	6	5	5	5	5	5	4	6	6
A0A287GLQ0	A0A287GLQ0	3	3	3	GH16 domain-containing protein	1	3	3	3	1	1	1	1	1	1	1	1	1	1	1	1	1	1	1	1	1	1	1	1	1	1	1	1	1	1	1	1	1	1	1	1	1	1	1	1	1	1	1	1
F2CY01;A0A287GLR2	F2CY01;A0A287GLR2	1;1	1;1	1;1	Predicted protein; Uncharacterized protein	2	1	1	1	1	0	0	1	1	0	0	1	1	1	1	1	0	0	1	1	1	1	0	0	0	1	1	1	1	1	0	1	1	0	1	0	0	1	1	0	0	1	1	1
A0A287GLZ4	A0A287GLZ4	7	7	7	FAS1 domain-containing protein	1	7	7	7	5	5	5	6	2	4	4	5	5	4	3	5	2	2	4	5	5	4	3	2	4	3	5	6	5	4	5	3	3	2	5	5	5	6	2	4	4	5	5	4
A0A287GM74;A0A287L9L3	A0A287GM74;A0A287L9L3	3;2	3;2	3;2	60S ribosomal protein L18a; 60S ribosomal protein L18a	2	3	3	3	1	1	1	1	2	2	2	1	1	1	2	2	2	3	1	3	3	2	3	3	3	2	1	1	2	2	3	3	3	2	1	1	1	1	2	2	2	1	1	1
A0A287GME4	A0A287GME4	3	3	3	cobW domain-containing protein	1	3	3	3	2	1	2	1	2	2	2	1	1	1	1	3	2	2	1	2	2	1	2	2	3	1	2	2	2	1	3	2	3	2	2	1	2	1	2	2	2	1	1	1
A0A287GML3	A0A287GML3	6	6	3	Epimerase domain-containing protein	1	6	6	3	3	3	4	4	3	3	2	5	5	5	3	2	4	4	4	3	3	3	3	2	5	2	3	4	5	5	4	4	5	1	3	3	4	4	3	3	2	5	5	5
A0A287GMW4	A0A287GMW4	14	14	14	Eukaryotic translation initiation factor 3 subunit D	1	14	14	14	7	8	6	6	7	5	7	9	9	7	4	4	5	5	9	10	10	9	6	8	9	5	10	7	8	8	6	4	7	8	7	8	6	6	7	5	7	9	9	7
A0A287GMW7;A0A287V373	A0A287GMW7	17;1	17;1	16;0	Uncharacterized protein	2	17	17	16	13	13	14	14	11	7	8	11	9	9	9	9	9	7	11	12	12	12	9	11	9	8	12	13	12	12	10	11	12	11	13	13	14	14	11	7	8	11	9	9
A0A287GMX3;M0W5R5;A0A287SNQ5	A0A287GMX3;M0W5R5;A0A287SNQ5	8;8;7	1;1;0	1;1;0	Chlorophyll a-b binding protein, chloroplastic; Chlorophyll a-b binding protein, chloroplastic; Chlorophyll a-b binding protein, chloroplastic	3	8	1	1	0	3	0	0	6	6	4	0	1	0	6	6	5	5	3	0	0	0	6	7	5	6	1	0	0	0	5	5	6	3	0	0	0	0	1	1	1	0	0	0
A0A287GMX5;A0A287V6Q2;A0A287V730	A0A287GMX5;A0A287V6Q2;A0A287V730	8;7;7	1;1;1	1;1;1	Chlorophyll a-b binding protein, chloroplastic; Chlorophyll a-b binding protein, chloroplastic; Chlorophyll a-b binding protein, chloroplastic	3	8	1	1	0	3	0	0	5	5	3	0	0	0	5	5	4	3	2	0	0	0	5	6	4	4	1	0	0	0	5	5	5	3	0	1	0	0	1	1	0	0	0	0
A0A287GMY4	A0A287GMY4	9	2	1	Chlorophyll a-b binding protein, chloroplastic	1	9	2	1	0	3	0	0	7	7	5	0	1	0	7	7	5	5	3	0	0	0	5	5	4	5	1	0	0	0	5	3	4	3	0	1	0	0	2	2	1	0	1	0
A0A287GMZ6	A0A287GMZ6	3	3	3	FRIGIDA-like protein	1	3	3	3	2	3	2	3	1	2	2	2	2	2	1	3	1	3	3	3	3	2	3	2	2	2	2	2	2	2	2	2	3	2	2	3	2	3	1	2	2	2	2	2
A0A287GN02	A0A287GN02	4	4	4	Uncharacterized protein	1	4	4	4	1	1	1	0	1	3	2	0	0	1	2	3	3	1	1	0	1	1	2	2	3	3	1	2	2	1	2	4	1	3	1	1	1	0	1	3	2	0	0	1
A0A287GN16	A0A287GN16	6	5	5	DUF1296 domain-containing protein	1	6	5	5	4	4	4	3	4	4	4	4	3	3	4	3	3	4	5	4	4	3	5	4	4	5	5	4	4	2	5	5	6	6	3	3	3	2	3	3	3	3	2	2
A0A287GNC1;A0A287PD61;A0A287UKE2	A0A287GNC1	6;2;1	6;2;1	6;2;1	PDZ domain-containing protein	3	6	6	6	0	0	0	0	3	3	3	0	0	0	4	3	2	2	0	1	0	1	2	2	2	2	0	0	1	1	1	1	2	0	0	0	0	0	3	3	3	0	0	0
A0A287GP79;A0A287W168	A0A287GP79	13;2	13;2	13;2	Acetohydroxy-acid reductoisomerase	2	13	13	13	12	10	11	11	12	9	11	10	11	10	11	10	11	10	11	10	11	11	9	11	11	11	10	9	10	9	9	6	11	10	12	10	11	11	12	9	11	10	11	10
A0A287GPB7	A0A287GPB7	2	2	2	Ldh_1_N domain-containing protein	1	2	2	2	2	2	1	2	2	2	2	2	2	2	2	2	2	1	2	2	2	1	2	2	2	1	2	2	1	1	2	2	2	2	2	2	1	2	2	2	2	2	2	2
A0A287GPD5	A0A287GPD5	1	1	1	Amidase domain-containing protein	1	1	1	1	0	0	0	0	1	1	1	0	0	0	1	1	1	0	0	0	0	0	0	1	1	0	0	0	0	0	0	0	0	0	0	0	0	0	1	1	1	0	0	0
A0A287GPD6;A0A287EA34	A0A287GPD6;A0A287EA34	8;4	8;4	3;1	GTP-binding nuclear protein; GTP-binding nuclear protein	2	8	8	3	6	6	5	7	7	4	4	4	4	6	4	5	5	5	5	7	8	7	5	6	7	6	8	6	7	7	7	6	6	5	6	6	5	7	7	4	4	4	4	6
A0A287GPD9	A0A287GPD9	12	11	11	Malate dehydrogenase	1	12	11	11	8	10	10	7	8	8	7	9	9	8	7	8	8	6	9	8	10	9	9	8	10	8	11	9	10	10	9	9	7	8	7	9	9	6	7	7	6	8	8	7
A0A287GQ60;A0A287K5L5;A0A287GDM9;A0A287GDL4;A0A287XT17;A0A287PJB8;A0A287K5E1;A0A287T8G9;A0A287T7V2;F2DQB4;A0A287XSN9;A0A287M3D1;A0A287XTA0;A0A287FSN6;A0A287K7W5;A0A287PMK6;A0A287IJH4;A0A287FQR5;A0A287SBL5;A0A287G0H6;A0A287G6D0;A0A287N4N1;A0A287FHX6;F2E328;A0A287XT20;A0A287T807;A0A287M3B3;A0A287DUC9;A0A287XT63	A0A287GQ60;A0A287K5L5;A0A287GDM9;A0A287GDL4;A0A287XT17;A0A287PJB8;A0A287K5E1;A0A287T8G9;A0A287T7V2;F2DQB4;A0A287XSN9;A0A287M3D1;A0A287XTA0;A0A287FSN6;A0A287K7W5;A0A287PMK6;A0A287IJH4;A0A287FQR5;A0A287SBL5;A0A287G0H6;A0A287G6D0;A0A287N4N1;A0A287FHX6;F2E328;A0A287XT20;A0A287T807	5;4;4;4;4;4;4;4;4;4;4;4;4;3;3;3;3;3;3;3;3;3;3;3;3;3;2;1;1	5;4;4;4;4;4;4;4;4;4;4;4;4;3;3;3;3;3;3;3;3;3;3;3;3;3;2;1;1	1;0;0;0;0;0;0;0;0;0;0;0;0;0;0;0;0;0;0;0;0;0;0;0;0;0;0;0;0	Histone H2B; Histone H2B; Histone H2B; Histone H2B; Histone H2B; Histone H2B; Histone H2B; Histone H2B; Histone H2B; Histone H2B; Histone H2B; Histone domain-containing protein; Histone H2B; Histone H2B; Histone H2B; Histone H2B; Histone H2B; Histone H2B;	29	5	5	1	4	3	4	3	4	3	3	5	4	4	4	3	3	4	5	4	5	4	3	3	4	3	4	4	5	5	4	4	4	4	4	3	4	3	4	3	3	5	4	4
A0A287GQM4	A0A287GQM4	1	1	1	Glucose-1-phosphate adenylyltransferase	1	1	1	1	0	0	0	0	0	1	0	0	0	1	1	1	1	1	1	1	1	1	0	1	1	0	0	1	1	0	0	1	1	1	0	0	0	0	0	1	0	0	0	1
A0A287GQW6	A0A287GQW6	4	4	4	DUF1296 domain-containing protein	1	4	4	4	1	1	1	1	1	1	1	1	1	1	1	0	1	1	1	1	1	1	1	1	1	1	2	1	1	2	2	1	1	2	1	1	1	1	1	1	1	1	1	1
A0A287GR65	A0A287GR65	1	1	1	Carboxypeptidase	1	1	1	1	1	1	1	0	0	0	0	1	1	1	1	0	0	0	1	1	1	0	1	0	0	0	1	1	1	1	0	1	0	1	1	1	1	0	0	0	0	1	1	1
A0A287KCN1;A0A287GRJ4	A0A287KCN1;A0A287GRJ4	1;1	1;1	1;1	WHy domain-containing protein; WHy domain-containing protein	2	1	1	1	1	1	1	1	0	0	0	1	1	1	0	0	0	0	1	1	1	1	0	1	1	0	1	1	1	1	1	1	0	1	1	1	1	1	0	0	0	1	1	1
A0A287GSJ3	A0A287GSJ3	13	13	13	Tryptophan synthase	1	13	13	13	9	7	10	9	11	11	11	9	9	8	11	11	11	11	9	9	10	10	11	11	11	9	8	8	8	9	10	11	11	11	9	7	10	9	11	11	11	9	9	8
M0Y746;A0A287GSK3	M0Y746;A0A287GSK3	7;7	7;7	7;7	Uncharacterized protein; Uncharacterized protein	2	7	7	7	1	0	0	0	3	4	5	0	0	0	3	3	3	4	0	0	0	0	4	5	5	4	0	0	0	0	5	5	4	4	1	0	0	0	3	4	5	0	0	0
A0A287GT60	A0A287GT60	3	3	3	Uncharacterized protein	1	3	3	3	0	0	0	0	2	1	1	1	0	0	1	2	1	1	1	0	0	0	0	2	0	1	0	0	1	0	0	0	0	0	0	0	0	0	2	1	1	1	0	0
A0A287GTJ2	A0A287GTJ2	1	1	1	Eukaryotic translation initiation factor 5B	1	1	1	1	0	0	0	0	0	0	0	0	0	0	0	0	0	0	0	0	0	0	0	0	0	0	0	0	0	0	1	0	0	0	0	0	0	0	0	0	0	0	0	0
A0A287GTJ4	A0A287GTJ4	2	2	2	ATP-dependent Clp protease proteolytic subunit	1	2	2	2	1	2	1	1	2	1	1	0	0	0	0	1	0	1	0	0	1	1	2	2	2	2	1	1	0	0	2	2	1	2	1	2	1	1	2	1	1	0	0	0
A0A287GTK3	A0A287GTK3	1	1	1	DNA damage-binding protein 1	1	1	1	1	0	0	1	1	1	0	0	1	1	0	1	1	0	0	1	0	0	1	1	0	1	0	1	1	1	1	1	1	1	1	0	0	1	1	1	0	0	1	1	0
A0A287GTP5	A0A287GTP5	2	2	2	Uncharacterized protein	1	2	2	2	2	2	2	1	2	2	1	2	2	2	2	2	2	1	2	2	2	2	2	2	2	2	1	2	2	2	2	2	2	2	2	2	2	1	2	2	1	2	2	2
A0A287GTR5	A0A287GTR5	7	7	7	V-type proton ATPase subunit C	1	7	7	7	6	6	6	7	6	6	4	6	6	5	6	6	4	6	6	6	5	6	3	5	5	4	6	6	6	6	4	3	3	4	6	6	6	7	6	6	4	6	6	5
A0A287GU29	A0A287GU29	8	8	8	Uncharacterized protein	1	8	8	8	4	5	5	6	3	3	4	5	5	4	3	2	3	3	4	5	5	5	3	3	3	1	3	3	2	2	2	2	3	4	4	5	5	6	3	3	4	5	5	4
A0A287GU54	A0A287GU54	1	1	1	C2H2-type domain-containing protein	1	1	1	1	1	0	1	1	1	1	1	1	1	1	1	1	1	0	1	1	1	1	1	1	0	1	1	1	1	1	0	1	1	1	1	0	1	1	1	1	1	1	1	1
A0A287GUG1	A0A287GUG1	9	9	9	Nucleoside diphosphate kinase	1	9	9	9	8	7	8	8	8	8	8	8	8	7	7	8	6	7	8	7	7	8	8	8	7	7	8	8	8	7	8	7	7	8	8	7	8	8	8	8	8	8	8	7
A0A287GUV4;A0A287IGI6	A0A287GUV4	10;1	10;1	10;1	Cysteine synthase	2	10	10	10	5	5	7	5	3	4	2	3	5	3	2	2	2	3	2	2	6	3	3	3	6	5	2	2	3	3	3	3	5	4	5	5	7	5	3	4	2	3	5	3
A0A287GV06	A0A287GV06	3	3	3	Uncharacterized protein	1	3	3	3	1	2	0	0	0	0	0	1	1	1	1	0	0	0	1	2	2	1	0	0	0	0	2	1	1	2	0	0	0	0	1	2	0	0	0	0	0	1	1	1
A0A287GW71	A0A287GW71	6	6	6	Pyruvate dehydrogenase E1 component subunit alpha	1	6	6	6	5	4	3	5	3	2	3	3	3	2	2	3	1	3	3	5	4	6	5	6	4	6	4	5	4	5	6	5	4	4	5	4	3	5	3	2	3	3	3	2
A0A287GWK8	A0A287GWK8	8	8	8	Laccase	1	8	8	8	0	0	0	0	3	4	3	1	0	0	3	3	4	4	0	0	0	0	5	4	6	2	0	0	1	0	4	3	5	3	0	0	0	0	3	4	3	1	0	0
A0A287GWQ9	A0A287GWQ9	6	6	6	CBS domain-containing protein	1	6	6	6	3	5	3	2	5	6	6	4	2	4	6	6	5	6	5	4	3	5	5	5	5	5	4	4	3	5	6	6	6	6	3	5	3	2	5	6	6	4	2	4
A0A287GWZ8	A0A287GWZ8	5	3	3	Uncharacterized protein	1	5	3	3	3	3	3	1	0	0	1	3	3	2	1	1	1	1	3	4	5	3	1	1	1	2	4	3	3	2	0	1	0	1	2	1	2	0	0	0	1	2	2	2
A0A287GXM7	A0A287GXM7	1	1	1	Uncharacterized protein	1	1	1	1	0	1	1	0	1	1	1	1	1	0	1	1	1	1	1	1	0	0	1	1	1	1	1	0	1	1	1	1	1	1	0	1	1	0	1	1	1	1	1	0
A0A287GXS3	A0A287GXS3	1	1	1	Uncharacterized protein	1	1	1	1	0	1	0	1	0	0	0	1	1	1	0	0	0	0	1	1	1	1	0	0	0	0	1	1	1	0	0	0	0	1	0	1	0	1	0	0	0	1	1	1
M0Z919;M0YXJ8;A0A287GXU4	M0Z919;M0YXJ8;A0A287GXU4	2;2;2	2;2;2	2;2;2	Uncharacterized protein; Chalcone synthase 1; Uncharacterized protein	3	2	2	2	0	0	0	0	2	1	1	0	1	0	2	2	0	1	0	0	0	0	2	1	2	1	0	0	1	0	2	2	2	2	0	0	0	0	2	1	1	0	1	0
A0A287GY13;A0A287GY07;A0A287GY56	A0A287GY13;A0A287GY07;A0A287GY56	2;2;1	2;2;1	2;2;1	Uncharacterized protein; Uncharacterized protein; Uncharacterized protein	3	2	2	2	0	0	0	0	0	0	0	0	0	0	0	0	0	0	0	0	0	0	0	0	0	0	0	0	0	0	0	0	0	0	0	0	0	0	0	0	0	0	0	0
A0A287GY45	A0A287GY45	6	1	0	Uncharacterized protein	1	6	1	0	0	1	1	1	0	0	0	0	1	0	0	1	1	0	0	1	0	0	0	0	0	1	0	0	2	0	1	1	1	1	0	0	0	0	0	0	0	0	0	0
A0A287GY71	A0A287GY71	2	2	2	Uncharacterized protein	1	2	2	2	0	0	0	0	0	0	0	0	0	0	0	1	0	0	0	0	0	0	0	0	0	0	0	0	0	0	0	0	0	1	0	0	0	0	0	0	0	0	0	0
A0A287GY90	A0A287GY90	2	2	2	Terpene_synth domain-containing protein	1	2	2	2	0	0	0	0	0	1	0	0	0	1	1	1	0	0	0	1	0	0	0	1	1	0	1	1	1	0	0	1	1	1	0	0	0	0	0	1	0	0	0	1
A0A287GYA8	A0A287GYA8	9	9	3	Uncharacterized protein	1	9	9	3	0	1	1	1	0	0	0	0	1	0	0	1	1	0	0	1	0	0	0	0	0	1	0	0	2	0	1	1	1	1	0	1	1	1	0	0	0	0	1	0
A0A287GYA9	A0A287GYA9	2	2	2	Uncharacterized protein	1	2	2	2	0	0	0	1	1	2	2	1	0	1	2	2	2	2	2	1	0	0	2	2	2	2	0	1	1	2	1	2	2	1	0	0	0	1	1	2	2	1	0	1
A0A287GYE7;A0A287GYG0	A0A287GYE7;A0A287GYG0	2;1	2;1	2;1	Uncharacterized protein; Uncharacterized protein	2	2	2	2	0	0	0	0	0	1	0	0	0	0	0	0	0	1	0	1	1	1	1	1	1	1	0	0	0	1	1	1	1	1	0	0	0	0	0	1	0	0	0	0
A0A287GYG1	A0A287GYG1	2	2	2	Uncharacterized protein	1	2	2	2	2	2	1	2	1	1	1	2	1	1	1	0	0	1	1	1	2	1	1	1	0	0	1	1	2	0	1	1	0	0	2	2	1	2	1	1	1	2	1	1
A0A287GYK3	A0A287GYK3	2	2	2	Uncharacterized protein	1	2	2	2	0	0	0	0	0	0	0	0	0	0	0	0	0	0	0	0	1	0	0	1	0	1	0	0	0	0	0	1	1	0	0	0	0	0	0	0	0	0	0	0
A0A287GYR4;A0A287GYS8;A0A287REH7;A0A287LT35;A0A287UW49	A0A287GYR4;A0A287GYS8	10;10;3;3;1	10;10;3;3;1	9;9;2;2;0	Uncharacterized protein; Uncharacterized protein	5	10	10	9	0	1	1	1	8	8	7	0	1	0	7	5	6	6	1	0	0	1	6	6	7	8	0	0	0	1	6	5	8	7	0	1	1	1	8	8	7	0	1	0
A0A287GYU5	A0A287GYU5	2	2	2	Stress-response A/B barrel domain-containing protein	1	2	2	2	1	1	1	1	1	1	1	1	1	1	1	1	1	1	1	1	2	1	1	1	2	1	2	1	2	2	2	2	1	2	1	1	1	1	1	1	1	1	1	1
A0A287GZC1	A0A287GZC1	2	1	1	Uncharacterized protein	1	2	1	1	1	1	2	2	1	1	0	2	2	1	0	1	1	1	1	2	1	2	2	1	1	1	0	1	1	1	0	1	0	0	1	1	1	1	1	0	0	1	1	0
A0A287GZD0	A0A287GZD0	1	1	1	Uncharacterized protein	1	1	1	1	0	0	1	0	1	1	1	1	1	1	1	1	0	1	1	1	1	1	1	0	1	0	1	1	1	1	1	1	1	1	0	0	1	0	1	1	1	1	1	1
A0A287GZE8	A0A287GZE8	2	2	1	Uncharacterized protein	1	2	2	1	0	0	1	1	0	1	0	1	1	1	0	0	0	0	0	1	0	1	1	1	1	1	0	1	0	1	0	1	0	0	0	0	1	1	0	1	0	1	1	1
A0A287H063	A0A287H063	1	1	1	Uncharacterized protein	1	1	1	1	0	0	0	0	0	0	0	0	0	0	0	0	0	0	0	0	0	0	1	0	0	1	0	0	0	0	1	1	0	0	0	0	0	0	0	0	0	0	0	0
A0A287H0L0;A0A287H2I8	A0A287H0L0	22;2	22;2	20;2	Uncharacterized protein	2	22	22	20	3	4	4	2	17	19	18	2	1	3	15	17	16	18	4	2	3	2	18	20	20	18	5	1	3	2	20	19	19	16	3	4	4	2	17	19	18	2	1	3
A0A287H0N3	A0A287H0N3	3	3	3	Peptidylprolyl isomerase	1	3	3	3	1	0	0	1	3	1	2	0	0	0	3	2	2	2	1	0	0	1	2	2	1	0	0	0	0	0	2	1	2	2	1	0	0	1	3	1	2	0	0	0
A0A287H190;A0A287QRX7	A0A287H190	4;1	4;1	4;1	TPM_phosphatase domain-containing protein	2	4	4	4	0	1	1	0	2	4	4	1	1	1	4	4	4	4	2	1	1	1	3	3	4	3	0	0	0	0	2	3	4	1	0	1	1	0	2	4	4	1	1	1
A0A287H1C0;A0A287R7F6	A0A287H1C0;A0A287R7F6	3;2	3;2	3;2	Lactoylglutathione lyase; Glyoxalase I	2	3	3	3	0	1	0	0	2	2	2	2	1	0	1	2	1	2	0	1	0	0	2	2	2	2	0	1	1	2	2	3	2	2	0	1	0	0	2	2	2	2	1	0
A0A287H1C9	A0A287H1C9	1	1	1	Peptidase A1 domain-containing protein	1	1	1	1	1	1	0	1	1	1	1	1	0	1	1	1	1	1	0	0	0	0	1	1	1	1	1	0	0	0	1	0	1	0	1	1	0	1	1	1	1	1	0	1
A0A287H1L2	A0A287H1L2	3	3	3	Acetyl-CoA carboxylase	1	3	3	3	1	2	2	2	2	2	2	2	2	2	2	1	1	2	2	2	3	2	2	2	2	2	2	2	2	2	1	2	2	2	1	2	2	2	2	2	2	2	2	2
A0A287H1T5	A0A287H1T5	1	1	1	Glucose-6-phosphate 1-dehydrogenase	1	1	1	1	1	1	1	1	1	1	1	1	1	0	1	1	1	1	1	1	1	1	1	1	1	1	1	1	1	1	0	1	1	0	1	1	1	1	1	1	1	1	1	0
A0A287H1U2	A0A287H1U2	2	2	2	Uncharacterized protein	1	2	2	2	2	2	2	2	2	2	2	2	2	2	2	2	2	2	2	2	2	2	2	1	1	2	2	2	2	2	2	1	2	1	2	2	2	2	2	2	2	2	2	2
F2CT51;A0A287H208	F2CT51;A0A287H208	15;15	5;5	5;5	Ribulose bisphosphate carboxylase small subunit; Ribulose bisphosphate carboxylase small subunit	2	15	5	5	3	7	3	5	14	12	13	3	4	6	14	13	11	14	7	4	5	2	12	11	8	9	3	3	3	4	11	10	11	10	2	3	1	1	4	3	3	1	1	2
A0A287H284;A0A287H289	A0A287H284;A0A287H289	6;5	6;5	2;2	40S ribosomal protein S6; 40S ribosomal protein S6	2	6	6	2	5	5	5	5	4	5	5	5	5	5	5	5	5	5	4	5	5	5	5	5	5	5	5	4	5	5	5	5	5	5	5	5	5	5	4	5	5	5	5	5
A0A287H328	A0A287H328	2	2	2	Uncharacterized protein	1	2	2	2	0	0	1	0	1	1	1	1	1	1	1	1	1	1	0	1	0	0	2	1	1	2	0	0	1	0	1	1	2	2	0	0	1	0	1	1	1	1	1	1
A0A287H3D9	A0A287H3D9	2	2	2	Dihydrolipoamide acetyltransferase component of pyruvate dehydrogenase complex	1	2	2	2	1	1	1	1	2	2	1	1	1	2	2	1	2	1	1	1	1	1	2	1	2	1	1	1	1	1	1	1	1	1	1	1	1	1	2	2	1	1	1	2
A0A287H3T8;A0A287M1R2	A0A287H3T8;A0A287M1R2	2;1	1;1	1;1	Alpha-1,4 glucan phosphorylase; Alpha-1,4 glucan phosphorylase	2	2	1	1	0	0	0	0	0	0	0	0	0	0	0	0	0	0	0	1	0	0	0	0	0	0	1	1	0	0	0	0	0	0	0	0	0	0	0	0	0	0	0	0
A0A287H4S6;A0A287H4V2	A0A287H4S6;A0A287H4V2	2;1	2;1	2;1	Dirigent protein; Dirigent protein	2	2	2	2	0	0	0	0	0	0	0	0	0	0	0	0	0	0	0	0	0	0	0	0	0	0	1	0	0	0	1	0	0	0	0	0	0	0	0	0	0	0	0	0
A0A287H5A5	A0A287H5A5	1	1	1	E1 ubiquitin-activating enzyme	1	1	1	1	0	0	0	0	0	0	0	0	0	0	0	0	0	0	0	0	0	0	0	0	0	0	0	0	0	0	0	0	0	0	0	0	0	0	0	0	0	0	0	0
A0A287H5G8	A0A287H5G8	2	2	2	S1 motif domain-containing protein	1	2	2	2	2	2	2	2	2	2	2	2	2	1	2	2	2	1	1	2	2	2	2	2	2	2	1	2	2	1	2	2	0	1	2	2	2	2	2	2	2	2	2	1
A0A287H5I6;A0A287MDU2;A0A287GPX9	A0A287H5I6	13;3;2	13;3;2	4;0;0	AAA domain-containing protein	3	13	13	4	5	8	8	8	7	6	7	8	6	7	7	8	7	8	6	8	5	8	6	9	7	4	5	8	8	5	6	6	5	7	5	8	8	8	7	6	7	8	6	7
A0A287H5Z7	A0A287H5Z7	2	2	2	Uncharacterized protein	1	2	2	2	1	1	1	1	1	1	1	1	1	1	1	1	1	1	1	1	1	1	1	1	1	1	1	1	1	1	1	1	1	1	1	1	1	1	1	1	1	1	1	1
A0A287H684	A0A287H684	2	2	2	Uncharacterized protein	1	2	2	2	1	1	2	2	0	0	0	1	1	1	0	0	0	0	1	1	2	1	0	0	0	0	1	1	2	1	0	0	0	0	1	1	2	2	0	0	0	1	1	1
A0A287H6A2;A0A287PK18;A0A287H6A7;A0A287RWW5	A0A287H6A2;A0A287PK18;A0A287H6A7;A0A287RWW5	2;1;1;1	2;1;1;1	2;1;1;1	Uncharacterized protein; Uncharacterized protein; Uncharacterized protein; Uncharacterized protein	4	2	2	2	0	1	1	1	0	1	0	1	1	0	1	0	0	0	1	1	1	1	0	1	1	0	0	1	1	1	1	1	0	0	0	1	1	1	0	1	0	1	1	0
A0A287H6N6	A0A287H6N6	3	3	3	Uncharacterized protein	1	3	3	3	0	1	0	0	2	2	2	0	1	0	2	3	0	2	2	1	1	2	1	1	1	2	1	1	1	1	1	1	1	1	0	1	0	0	2	2	2	0	1	0
A0A287H6Q4;A0A287KUL8	A0A287H6Q4;A0A287KUL8	6;5	6;5	4;3	Uncharacterized protein; Uncharacterized protein	2	6	6	4	3	2	4	4	3	3	2	3	3	3	2	2	1	2	3	4	4	3	4	4	3	3	4	5	6	6	4	6	4	2	3	2	4	4	3	3	2	3	3	3
A0A287H6S9	A0A287H6S9	2	2	2	CP-type G domain-containing protein	1	2	2	2	0	1	1	1	0	0	0	0	0	0	0	0	0	0	1	1	0	1	0	0	0	0	0	0	1	1	0	0	0	0	0	1	1	1	0	0	0	0	0	0
A0A287H700	A0A287H700	10	10	10	3-deoxy-8-phosphooctulonate synthase	1	10	10	10	5	6	4	6	7	7	5	4	4	6	6	6	6	7	5	4	6	5	7	7	7	6	5	6	6	5	7	7	7	7	5	6	4	6	7	7	5	4	4	6
A0A287H7D0	A0A287H7D0	7	7	7	Uncharacterized protein	1	7	7	7	6	6	5	5	6	3	4	5	3	4	3	4	4	4	6	6	6	6	6	5	5	4	6	5	6	6	5	5	6	5	6	6	5	5	6	3	4	5	3	4
A0A287H7D4	A0A287H7D4	3	3	3	Uncharacterized protein	1	3	3	3	1	0	1	1	1	1	1	1	1	1	1	2	1	1	1	2	1	1	1	1	2	1	1	1	1	1	1	1	1	1	1	0	1	1	1	1	1	1	1	1
A0A287H8R8	A0A287H8R8	6	6	2	Uncharacterized protein	1	6	6	2	3	4	4	3	5	3	3	4	3	5	5	5	5	5	3	2	5	3	3	3	5	5	4	3	3	2	5	3	6	4	3	4	4	3	5	3	3	4	3	5
A0A287H8V0	A0A287H8V0	2	1	1	60S ribosomal protein L18	1	2	1	1	2	2	2	2	2	2	1	2	2	1	1	1	1	2	2	2	2	2	2	2	2	2	2	2	2	2	1	2	2	1	1	1	1	1	1	1	0	1	1	0
A0A287H8Y6	A0A287H8Y6	2	2	2	Usp domain-containing protein	1	2	2	2	1	1	1	2	2	1	1	1	0	2	1	0	1	0	1	2	1	1	1	1	1	2	1	1	1	1	1	1	1	1	1	1	1	2	2	1	1	1	0	2
A0A287H921;A0A287P8P9	A0A287H921;A0A287P8P9	6;3	2;2	2;2	UDP-glucuronate decarboxylase; UDP-glucuronate decarboxylase	2	6	2	2	4	4	6	4	1	2	1	4	2	4	2	2	2	2	4	4	5	4	3	3	3	3	4	4	3	3	4	4	2	3	1	1	2	1	0	0	0	1	1	1
A0A287H9K1	A0A287H9K1	9	9	9	Uncharacterized protein	1	9	9	9	0	0	1	0	7	7	6	1	0	0	7	7	6	6	2	1	1	0	6	5	5	4	1	1	0	1	5	4	6	5	0	0	1	0	7	7	6	1	0	0
A0A287HAK5;A0A287NV65	A0A287HAK5;A0A287NV65	8;4	8;4	8;4	Nop domain-containing protein; Nop domain-containing protein	2	8	8	8	3	3	2	2	1	2	2	2	2	2	2	1	3	1	2	2	3	2	2	1	2	3	2	2	2	3	4	4	3	2	3	3	2	2	1	2	2	2	2	2
A0A287HAY6	A0A287HAY6	2	2	2	Superoxide dismutase	1	2	2	2	2	2	2	1	2	2	2	2	2	2	2	2	2	1	2	2	2	2	2	2	2	1	2	2	2	1	2	2	2	1	2	2	2	1	2	2	2	2	2	2
A0A287HB01	A0A287HB01	4	4	4	Uncharacterized protein	1	4	4	4	0	0	0	1	3	3	3	1	0	0	2	3	3	3	0	1	1	0	3	3	4	3	0	0	0	0	3	2	3	2	0	0	0	1	3	3	3	1	0	0
A0A287HB13	A0A287HB13	5	5	5	Uncharacterized protein	1	5	5	5	4	1	3	3	1	1	1	2	2	4	2	2	2	1	2	2	2	2	2	1	1	2	1	0	2	1	1	0	0	0	4	1	3	3	1	1	1	2	2	4
A0A287HB91	A0A287HB91	2	1	1	Uncharacterized protein	1	2	1	1	2	2	2	2	2	1	1	2	2	2	0	0	1	0	1	1	1	2	0	1	1	1	2	2	1	1	0	0	0	1	1	1	1	1	1	0	0	1	1	1
A0A287HB98	A0A287HB98	1	1	1	Amylomaltase	1	1	1	1	1	1	0	1	1	0	0	0	0	0	0	0	0	0	0	0	1	0	0	0	1	0	1	1	1	0	1	0	0	0	1	1	0	1	1	0	0	0	0	0
A0A287HBA1	A0A287HBA1	3	3	3	Uncharacterized protein	1	3	3	3	1	1	1	2	0	0	0	3	2	2	0	0	0	1	3	3	2	2	1	1	0	1	3	3	3	3	0	0	0	0	1	1	1	2	0	0	0	3	2	2
A0A287HBB1	A0A287HBB1	5	5	4	Uncharacterized protein	1	5	5	4	0	2	0	0	3	2	3	0	1	0	3	2	3	2	0	0	0	0	3	4	5	4	1	2	1	1	4	5	4	5	0	2	0	0	3	2	3	0	1	0
A0A287HBD1	A0A287HBD1	2	2	2	NAD(P)H dehydrogenase (quinone)	1	2	2	2	1	1	2	1	1	0	0	1	0	1	0	0	0	0	1	2	1	2	0	0	0	0	1	1	2	2	0	1	0	0	1	1	2	1	1	0	0	1	0	1
A0A287HC12	A0A287HC12	3	3	3	Ubiquitin carboxyl-terminal hydrolase	1	3	3	3	3	3	2	2	2	2	2	3	2	2	3	3	2	3	3	3	3	2	3	3	2	2	3	3	1	3	2	2	2	1	3	3	2	2	2	2	2	3	2	2
A0A287HC24	A0A287HC24	4	3	3	EF1_GNE domain-containing protein	1	4	3	3	4	2	4	3	2	2	2	3	2	2	2	0	1	1	2	3	2	2	3	4	4	3	3	4	3	3	4	4	2	2	3	1	3	2	1	1	1	2	2	2
A0A287HCQ2	A0A287HCQ2	6	6	6	Uncharacterized protein	1	6	6	6	1	0	0	0	4	5	6	0	0	0	6	5	4	5	0	0	0	1	4	2	4	5	2	1	1	0	2	2	3	2	1	0	0	0	4	5	6	0	0	0
A0A287HCS8;A0A287MMP1	A0A287HCS8	9;1	9;1	9;1	Peptidase A1 domain-containing protein	2	9	9	9	6	5	3	5	4	5	6	4	3	2	5	6	4	5	5	6	5	4	7	8	8	7	3	3	2	0	7	8	6	6	6	5	3	5	4	5	6	4	3	2
A0A287HCV8;A0A287HUY3	A0A287HCV8	20;1	20;1	20;1	Glutamine amidotransferase type-2 domain-containing protein	2	20	20	20	9	8	8	8	17	18	18	9	7	8	15	16	12	16	6	7	4	6	9	11	7	10	3	3	3	3	5	3	4	1	9	8	8	8	17	18	18	9	7	8
A0A287HCX8	A0A287HCX8	6	6	6	Uncharacterized protein	1	6	6	6	2	2	2	2	1	1	1	2	2	2	1	0	0	0	2	2	2	2	2	2	2	1	2	2	2	2	2	2	2	2	2	2	2	2	1	1	1	2	2	2
A0A287HCZ5	A0A287HCZ5	1	1	1	Protein kinase domain-containing protein	1	1	1	1	0	0	0	0	0	0	0	0	0	1	0	0	0	0	1	1	1	1	0	0	0	0	1	1	1	1	0	0	0	0	0	0	0	0	0	0	0	0	0	1
A0A287HDC7	A0A287HDC7	10	10	10	Sec16_C domain-containing protein	1	10	10	10	6	6	6	6	4	3	5	6	6	6	4	4	4	3	4	6	6	4	4	5	3	3	5	6	7	4	3	6	3	4	6	6	6	6	4	3	5	6	6	6
A0A287HDI0	A0A287HDI0	4	4	4	Carboxypeptidase	1	4	4	4	1	1	1	1	4	3	4	2	2	1	3	4	4	4	1	1	1	1	1	0	0	2	1	2	1	1	2	1	1	1	1	1	1	1	4	3	4	2	2	1
A0A287HDJ7	A0A287HDJ7	4	4	4	Magnesium chelatase	1	4	4	4	1	0	0	0	4	4	3	0	0	1	3	3	2	3	0	1	1	1	4	4	4	4	1	0	1	0	3	3	3	1	1	0	0	0	4	4	3	0	0	1
A0A287HDS0	A0A287HDS0	1	1	1	Uncharacterized protein	1	1	1	1	1	1	1	1	0	0	0	1	1	1	0	0	0	0	1	1	1	1	0	0	0	0	1	1	1	1	0	0	0	0	1	1	1	1	0	0	0	1	1	1
A0A287HE99	A0A287HE99	10	10	7	Peroxidase	1	10	10	7	10	9	9	10	4	4	4	8	8	8	3	4	5	6	8	9	9	8	4	2	2	1	9	9	9	7	3	3	4	2	10	9	9	10	4	4	4	8	8	8
A0A287PRF5;A0A287PUQ4;A0A287W270;A0A287HEX6;A0A287NYR4;A0A287IBB8;A0A287WR31;A0A287EKE3;A0A287NEP2;A0A287QPZ9	A0A287PRF5;A0A287PUQ4;A0A287W270;A0A287HEX6;A0A287NYR4;A0A287IBB8;A0A287WR31;A0A287EKE3	3;3;3;3;2;2;2;2;1;1	3;3;3;3;2;2;2;2;1;1	3;3;3;3;2;2;2;2;1;1	Ubiquitin-like domain-containing protein; Ubiquitin-like domain-containing protein; Ubiquitin-like domain-containing protein; Ubiquitin-like domain-containing protein; Ubiquitin-like domain-containing protein; Ubiquitin-like domain-containing protein; Ubi	10	3	3	3	1	2	1	1	0	0	1	2	2	1	0	1	1	1	1	2	2	0	0	1	1	0	1	1	1	2	0	1	0	1	1	2	1	1	0	0	1	2	2	1
A0A287HEZ7	A0A287HEZ7	2	2	2	Uncharacterized protein	1	2	2	2	1	1	2	1	0	2	1	2	1	2	1	1	1	2	2	1	1	1	1	1	1	1	2	2	1	2	1	1	1	1	1	1	2	1	0	2	1	2	1	2
A0A287HF33	A0A287HF33	7	7	7	Uncharacterized protein	1	7	7	7	5	5	5	5	3	4	3	5	4	4	3	3	4	2	4	5	4	4	4	5	5	5	4	4	4	4	2	4	3	4	5	5	5	5	3	4	3	5	4	4
A0A287HF98	A0A287HF98	1	1	1	Uncharacterized protein	1	1	1	1	0	0	0	0	0	1	0	1	0	0	0	0	0	0	0	1	1	0	1	1	1	1	0	1	1	1	1	1	1	0	0	0	0	0	0	1	0	1	0	0
A0A287HFQ1;A0A287HFA9	A0A287HFQ1;A0A287HFA9	7;7	6;6	5;5	Peroxidase; Peroxidase	2	7	6	5	0	0	0	1	0	0	0	1	1	1	0	0	0	0	0	0	1	0	1	0	0	0	2	2	1	0	1	1	1	0	0	0	0	1	0	0	0	1	1	1
A0A287HFU1	A0A287HFU1	2	2	2	Xylulose kinase	1	2	2	2	0	1	1	1	0	0	1	0	1	0	0	0	0	0	0	0	0	0	0	0	0	0	0	0	0	0	0	0	0	0	0	1	1	1	0	0	1	0	1	0
A0A287HFV4	A0A287HFV4	5	5	5	Uncharacterized protein	1	5	5	5	3	5	5	4	3	4	3	5	4	5	4	3	3	4	3	5	5	5	3	4	4	4	3	4	4	5	3	3	4	4	3	5	5	4	3	4	3	5	4	5
A0A287HG44	A0A287HG44	6	6	6	Eukaryotic translation initiation factor 6	1	6	6	6	5	6	5	5	5	4	4	5	5	3	4	4	4	4	6	6	6	6	5	5	5	4	6	5	6	4	6	5	5	5	5	6	5	5	5	4	4	5	5	3
A0A287HG55	A0A287HG55	4	4	4	Uncharacterized protein	1	4	4	4	2	3	2	3	1	2	0	3	3	2	2	1	0	2	2	3	2	2	1	2	2	2	3	2	2	2	1	2	1	2	2	3	2	3	1	2	0	3	3	2
A0A287HGF8	A0A287HGF8	11	11	11	Peroxiredoxin	1	11	11	11	2	5	5	4	1	1	4	3	4	3	5	2	1	2	6	7	8	5	7	8	9	6	9	8	8	5	8	7	9	7	2	5	5	4	1	1	4	3	4	3
A0A287HGR4	A0A287HGR4	3	3	3	Uncharacterized protein	1	3	3	3	1	1	1	1	0	0	0	0	0	0	0	0	0	0	0	0	1	1	0	0	1	0	0	0	1	0	0	0	1	1	1	1	1	1	0	0	0	0	0	0
A0A287HHB5	A0A287HHB5	8	8	8	Pectin acetylesterase	1	8	8	8	5	5	5	4	5	3	4	4	3	2	4	3	3	3	5	5	6	5	5	5	7	4	4	5	5	5	7	5	7	3	5	5	5	4	5	3	4	4	3	2
A0A287HI02	A0A287HI02	1	1	1	GOLD domain-containing protein	1	1	1	1	1	1	0	1	1	0	0	0	0	0	0	0	0	0	0	0	0	1	1	1	0	0	1	1	1	0	1	0	1	1	1	1	0	1	1	0	0	0	0	0
A0A287HII1;A0A287HIE4	A0A287HII1;A0A287HIE4	2;2	2;2	2;2	Uncharacterized protein; Uncharacterized protein	2	2	2	2	2	1	1	1	1	0	0	2	2	1	0	0	1	0	0	0	0	0	0	0	0	0	1	0	0	0	0	0	0	0	2	1	1	1	1	0	0	2	2	1
A0A287HJ03	A0A287HJ03	2	2	2	HMA domain-containing protein	1	2	2	2	1	0	1	0	2	1	2	1	0	1	1	1	2	2	0	0	0	0	2	1	1	1	1	0	0	0	1	2	2	1	1	0	1	0	2	1	2	1	0	1
A0A287HJ24	A0A287HJ24	12	12	12	UMP-CMP kinase	1	12	12	12	4	2	3	4	3	2	3	3	2	2	2	2	3	2	4	7	5	6	3	6	5	4	7	4	6	7	5	4	4	3	4	2	3	4	3	2	3	3	2	2
A0A287HJ36;F2DMU6;A0A287DTR9	A0A287HJ36	8;1;1	8;1;1	8;1;1	Phospho-2-dehydro-3-deoxyheptonate aldolase	3	8	8	8	6	6	6	5	6	5	5	6	6	7	5	5	4	4	7	7	6	7	4	6	3	6	7	6	6	7	6	7	4	5	6	6	6	5	6	5	5	6	6	7
A0A287HJE6	A0A287HJE6	4	4	4	MHD domain-containing protein	1	4	4	4	1	2	1	1	2	1	1	2	2	3	1	1	1	1	3	3	3	2	1	2	1	1	2	3	3	3	2	2	2	1	1	2	1	1	2	1	1	2	2	3
A0A287HJI3	A0A287HJI3	2	2	2	Uncharacterized protein	1	2	2	2	2	0	2	1	1	0	1	0	1	1	1	1	1	1	1	1	2	1	1	2	1	2	0	0	0	0	1	0	0	2	2	0	2	1	1	0	1	0	1	1
A0A287HJW7	A0A287HJW7	1	1	1	Epimerase domain-containing protein	1	1	1	1	0	0	0	0	0	0	0	0	0	0	0	0	0	0	0	0	0	0	0	0	0	0	0	0	0	0	0	0	0	0	0	0	0	0	0	0	0	0	0	0
A0A287HK27	A0A287HK27	1	1	1	Dirigent protein	1	1	1	1	0	1	1	0	0	0	0	0	1	1	0	0	0	0	0	1	1	1	0	0	0	0	1	1	1	1	0	0	0	0	0	1	1	0	0	0	0	0	1	1
A0A287HKB9	A0A287HKB9	2	2	2	Aminotran_1_2 domain-containing protein	1	2	2	2	1	0	0	0	0	0	0	1	1	1	0	0	0	0	1	1	1	1	0	0	0	0	0	1	1	0	0	0	0	0	1	0	0	0	0	0	0	1	1	1
A0A287HKF6;F2D3X7	A0A287HKF6	5;1	5;1	5;1	Beta-ketoacyl-[acyl-carrier-protein] synthase I	2	5	5	5	1	0	0	0	0	0	0	0	1	3	0	1	0	1	0	0	0	1	0	0	1	0	1	2	2	1	2	2	0	2	1	0	0	0	0	0	0	0	1	3
A0A287HKY0	A0A287HKY0	11	11	10	EF1_GNE domain-containing protein	1	11	11	10	6	5	8	8	7	6	6	7	5	5	6	5	5	5	5	6	7	7	5	6	7	6	7	8	9	8	8	7	8	6	6	5	8	8	7	6	6	7	5	5
A0A287HL01	A0A287HL01	3	3	3	Small nuclear ribonucleoprotein G	1	3	3	3	0	0	1	0	1	0	0	0	0	0	0	0	0	0	0	1	1	0	0	1	2	2	1	0	1	0	2	2	1	0	0	0	1	0	1	0	0	0	0	0
A0A287HLC9	A0A287HLC9	1	1	1	Stress-response A/B barrel domain-containing protein	1	1	1	1	1	1	1	1	0	0	0	0	1	1	1	1	0	1	1	1	1	1	1	1	1	1	1	1	1	1	1	1	1	1	1	1	1	1	0	0	0	0	1	1
A0A287HLK2	A0A287HLK2	1	1	1	Uncharacterized protein	1	1	1	1	0	0	0	1	1	1	1	0	1	0	1	1	1	1	0	0	0	1	1	0	1	0	0	0	0	1	1	1	1	0	0	0	0	1	1	1	1	0	1	0
A0A287HLW9	A0A287HLW9	1	1	1	Probable 6-phosphogluconolactonase	1	1	1	1	1	1	0	1	1	1	0	1	1	1	1	1	1	1	0	1	1	1	1	1	1	1	1	1	1	0	1	1	1	1	1	1	0	1	1	1	0	1	1	1
A0A287HMM6	A0A287HMM6	3	3	3	Uncharacterized protein	1	3	3	3	2	3	3	2	2	2	2	2	2	2	3	2	2	3	3	3	2	3	1	1	2	2	2	2	2	2	2	3	2	2	2	3	3	2	2	2	2	2	2	2
A0A287HNW7	A0A287HNW7	1	1	1	WPP domain-containing protein	1	1	1	1	1	1	1	1	1	1	1	1	1	1	0	1	1	1	1	1	1	1	1	1	1	1	1	1	1	1	1	1	1	1	1	1	1	1	1	1	1	1	1	1
A0A287HNY5;A0A287KC59;A0A287KCD0;A0A287HB14	A0A287HNY5;A0A287KC59;A0A287KCD0	3;2;2;1	3;2;2;1	3;2;2;1	Uncharacterized protein; Uncharacterized protein; Uncharacterized protein	4	3	3	3	2	2	1	1	0	0	0	1	1	1	0	1	0	0	2	2	1	2	1	0	0	0	1	2	2	2	0	1	0	1	2	2	1	1	0	0	0	1	1	1
A0A287HP75	A0A287HP75	2	1	1	PCI domain-containing protein	1	2	1	1	2	1	1	2	1	1	0	2	2	1	0	1	0	1	1	2	1	2	1	1	0	0	2	1	1	1	1	0	0	0	1	1	1	1	1	1	0	1	1	1
A0A287HPE1	A0A287HPE1	4	4	4	NADH dehydrogenase [ubiquinone] iron-sulfur protein 4, mitochondrial	1	4	4	4	3	4	3	3	1	3	3	3	2	2	3	3	2	1	2	2	4	2	3	3	3	3	2	2	3	2	3	3	4	3	3	4	3	3	1	3	3	3	2	2
A0A287HPU1	A0A287HPU1	10	10	10	Aldedh domain-containing protein	1	10	10	10	1	2	2	1	6	7	7	3	1	2	6	7	6	7	3	2	0	0	5	5	5	4	0	2	0	0	7	7	8	5	1	2	2	1	6	7	7	3	1	2
A0A287HPZ3;A0A287LHW2	A0A287HPZ3	8;2	8;2	8;2	Proteasome endopeptidase complex	2	8	8	8	7	6	5	7	7	6	7	6	5	6	7	7	6	8	6	7	5	6	8	8	8	7	7	7	6	6	6	6	6	5	7	6	5	7	7	6	7	6	5	6
A0A287HQ09;A0A287PSC4;A0A287GBQ9	A0A287HQ09;A0A287PSC4;A0A287GBQ9	2;2;1	2;2;1	1;1;0	Uncharacterized protein; Uncharacterized protein; Uncharacterized protein	3	2	2	1	0	1	0	0	1	0	0	1	0	1	1	0	0	0	0	0	0	0	0	0	0	0	0	0	0	0	0	0	1	1	0	1	0	0	1	0	0	1	0	1
A0A287HQD1	A0A287HQD1	3	3	3	Uncharacterized protein	1	3	3	3	1	1	0	0	2	0	2	1	1	1	2	2	2	2	0	1	0	0	1	1	1	1	0	0	0	0	1	1	2	1	1	1	0	0	2	0	2	1	1	1
A0A287HQG7	A0A287HQG7	7	7	7	Succinate--CoA ligase [ADP-forming] subunit alpha, mitochondrial	1	7	7	7	7	7	6	6	4	4	4	6	5	5	4	4	4	4	6	6	6	7	4	6	6	5	5	6	5	6	5	5	5	5	7	7	6	6	4	4	4	6	5	5
A0A287HQH2	A0A287HQH2	1	1	1	Chlorophyll a-b binding protein, chloroplastic	1	1	1	1	0	0	0	1	1	1	1	0	0	0	1	1	1	1	0	0	1	0	0	1	0	0	0	0	0	0	0	0	1	1	0	0	0	1	1	1	1	0	0	0
A0A287HQI0	A0A287HQI0	4	4	4	TOG domain-containing protein	1	4	4	4	4	4	4	3	2	3	2	4	4	3	1	2	2	2	4	4	4	4	2	3	4	3	4	3	4	3	3	3	2	1	4	4	4	3	2	3	2	4	4	3
A0A287HQK5;A0A287HQL1;A0A287HQV2	A0A287HQK5;A0A287HQL1;A0A287HQV2	10;9;8	3;3;2	2;2;2	Tubulin alpha chain; Tubulin alpha chain; Tubulin alpha chain	3	10	3	2	7	8	6	7	6	4	5	8	7	8	5	6	6	7	6	7	7	7	5	5	5	5	7	7	7	8	5	6	7	4	2	3	2	3	2	1	2	3	2	2
A0A287HQL2	A0A287HQL2	1	1	1	Uncharacterized protein	1	1	1	1	1	1	1	1	0	0	0	1	1	1	1	0	1	1	0	1	1	1	0	1	0	0	1	1	1	1	0	0	1	1	1	1	1	1	0	0	0	1	1	1
A0A287HQX9	A0A287HQX9	2	2	2	DUF2470 domain-containing protein	1	2	2	2	2	2	2	2	2	2	1	2	2	2	2	1	1	1	2	2	2	2	1	2	2	2	2	2	2	2	2	2	2	2	2	2	2	2	2	2	1	2	2	2
A0A287HR90	A0A287HR90	8	8	8	Ribosome-recycling factor, chloroplastic	1	8	8	8	1	0	1	0	6	4	6	0	1	0	5	5	5	5	3	1	0	1	4	4	6	5	2	0	1	1	7	5	5	6	1	0	1	0	6	4	6	0	1	0
A0A287HRP7	A0A287HRP7	9	9	9	LRRNT_2 domain-containing protein	1	9	9	9	2	2	1	1	0	2	1	1	2	2	2	2	1	2	2	4	4	2	4	3	4	1	3	2	3	3	3	4	5	4	2	2	1	1	0	2	1	1	2	2
A0A287HSB4	A0A287HSB4	3	3	3	SEC7 domain-containing protein	1	3	3	3	3	3	2	2	2	3	0	2	3	2	1	3	0	2	3	3	3	3	2	3	1	1	3	1	3	3	2	0	1	0	3	3	2	2	2	3	0	2	3	2
A0A287HSD6	A0A287HSD6	5	5	5	Peptidylprolyl isomerase	1	5	5	5	0	1	0	0	4	3	5	1	1	2	4	4	5	4	0	1	0	0	3	3	3	3	0	0	0	0	2	2	2	2	0	1	0	0	4	3	5	1	1	2
A0A287HSQ8;A0A287VJM9;A0A287VJL1;A0A287EBR2;A0A287VJN6;A0A287HSQ1;A0A287E8P5;A0A287E831;M0VHI5;A0A287E854;A0A287VJP7	A0A287HSQ8;A0A287VJM9;A0A287VJL1;A0A287EBR2;A0A287VJN6;A0A287HSQ1;A0A287E8P5;A0A287E831	3;2;2;2;2;2;2;2;1;1;1	3;2;2;2;2;2;2;2;1;1;1	2;1;1;1;1;1;1;1;0;0;0	Acidic protein; Acidic protein; Acidic protein; Acidic protein; Acidic protein; Acidic protein; Acidic protein; Acidic protein	11	3	3	2	2	1	2	2	0	0	0	1	1	1	0	0	0	0	0	1	1	1	0	0	0	0	1	1	1	0	0	1	0	1	2	1	2	2	0	0	0	1	1	1
A0A287HSS6	A0A287HSS6	3	3	3	Chlorophyll a-b binding protein, chloroplastic	1	3	3	3	0	0	0	0	3	2	1	0	0	0	1	1	0	0	1	0	0	0	2	1	0	0	0	0	0	0	2	1	1	1	0	0	0	0	3	2	1	0	0	0
A0A287HT04	A0A287HT04	5	5	3	Pyruvate kinase	1	5	5	3	2	2	2	2	2	3	2	2	1	1	2	2	2	3	1	2	3	1	2	1	1	1	2	1	1	1	3	2	3	2	2	2	2	2	2	3	2	2	1	1
A0A287HT46	A0A287HT46	1	1	1	ABC1 domain-containing protein	1	1	1	1	0	1	1	0	1	0	0	1	0	1	1	1	1	1	0	0	1	0	0	1	0	1	0	1	1	1	0	0	0	0	0	1	1	0	1	0	0	1	0	1
A0A287HTA1	A0A287HTA1	16	16	16	MI domain-containing protein	1	16	16	16	9	9	10	10	7	8	6	8	9	8	9	6	6	6	8	11	13	12	10	11	9	8	12	11	9	9	9	10	9	8	9	9	10	10	7	8	6	8	9	8
A0A287HTA7	A0A287HTA7	8	8	8	Plastoquinol--plastocyanin reductase	1	8	8	8	1	1	1	0	6	5	6	0	0	0	7	6	6	7	1	0	0	0	6	4	4	4	0	1	1	2	5	4	7	5	1	1	1	0	6	5	6	0	0	0
A0A287HTP0	A0A287HTP0	1	1	1	2Fe-2S ferredoxin-type domain-containing protein	1	1	1	1	0	0	0	0	1	1	1	1	1	0	1	1	1	1	0	0	0	0	1	1	1	1	0	0	0	0	1	1	1	1	0	0	0	0	1	1	1	1	1	0
A0A287HTW2	A0A287HTW2	6	6	6	NTF2 domain-containing protein	1	6	6	6	3	4	3	5	3	3	2	4	3	3	3	3	2	2	4	5	4	5	3	3	4	2	4	5	2	4	4	5	3	4	3	4	3	5	3	3	2	4	3	3
A0A287HU17	A0A287HU17	2	2	2	Usp domain-containing protein	1	2	2	2	1	1	1	2	1	1	2	1	1	1	1	1	1	2	1	2	2	1	1	1	1	1	1	1	1	1	1	2	1	1	1	1	1	2	1	1	2	1	1	1
A0A287HU23	A0A287HU23	3	3	3	RF_PROK_I domain-containing protein	1	3	3	3	0	0	1	1	1	2	2	0	0	0	1	2	3	1	0	0	1	0	2	2	2	3	0	0	0	0	2	1	2	1	0	0	1	1	1	2	2	0	0	0
A0A287HUA6	A0A287HUA6	3	3	3	Uncharacterized protein	1	3	3	3	3	3	3	3	3	1	2	3	3	3	2	2	2	2	3	3	3	3	3	3	3	3	2	3	3	3	2	3	3	3	3	3	3	3	3	1	2	3	3	3
A0A287HUJ1	A0A287HUJ1	6	6	6	GH18 domain-containing protein	1	6	6	6	2	2	3	2	3	3	3	3	2	1	3	3	2	3	2	2	2	2	3	3	4	3	4	3	4	2	4	4	4	3	2	2	3	2	3	3	3	3	2	1
A0A287HUR1;A0A287HUD9;A0A287HEA4;A0A287VRX8;M0YL07;M0WNF2;A0A287EUN8;M0VLF8;A0A287H8B7;A0A287PDS9;A0A287P1E8	A0A287HUR1;A0A287HUD9	7;4;1;1;1;1;1;1;1;1;1	5;2;1;1;1;1;1;1;1;1;1	3;0;1;0;0;0;0;0;0;0;0	Peroxidase; Peroxidase	11	7	5	3	4	5	7	7	4	3	5	5	5	5	4	3	4	4	5	4	4	4	2	0	2	1	4	5	4	4	2	2	3	1	2	3	5	5	3	2	4	3	3	3
A0A287HUR8	A0A287HUR8	7	7	7	Glucan endo-1,3-beta-D-glucosidase	1	7	7	7	1	2	4	2	5	4	4	2	1	1	4	4	5	4	1	0	0	0	2	0	1	0	0	0	0	0	1	1	2	2	1	2	4	2	5	4	4	2	1	1
A0A287HVB2	A0A287HVB2	1	1	1	PlsC domain-containing protein	1	1	1	1	1	0	1	0	1	1	1	1	0	0	0	0	0	0	0	0	1	0	1	1	1	0	1	0	0	0	1	0	0	1	1	0	1	0	1	1	1	1	0	0
A0A287HVF6	A0A287HVF6	1	1	1	SUI1 domain-containing protein	1	1	1	1	1	0	1	1	1	1	1	1	1	1	1	1	1	1	1	1	1	1	1	1	1	1	1	1	1	1	1	0	0	1	1	0	1	1	1	1	1	1	1	1
A0A287HWF6	A0A287HWF6	5	5	5	Uncharacterized protein	1	5	5	5	4	4	3	4	2	1	1	3	2	3	1	1	1	2	3	3	4	3	1	3	3	1	2	2	1	2	3	3	5	2	4	4	3	4	2	1	1	3	2	3
A0A287HWV4	A0A287HWV4	7	7	7	Uncharacterized protein	1	7	7	7	4	4	3	2	5	3	4	3	3	4	5	5	5	6	4	4	4	5	4	6	5	4	6	3	3	3	5	6	5	6	4	4	3	2	5	3	4	3	3	4
A0A287HWX1	A0A287HWX1	2	2	2	Uncharacterized protein	1	2	2	2	2	2	2	2	0	1	0	2	2	1	0	1	0	1	0	1	1	2	1	2	0	2	2	1	1	1	1	0	1	0	2	2	2	2	0	1	0	2	2	1
A0A287J8N3;A0A287HX60	A0A287J8N3;A0A287HX60	1;1	1;1	1;1	Autophagy-related protein; Autophagy-related protein	2	1	1	1	1	1	0	0	1	0	1	1	1	1	1	1	1	1	1	1	0	1	1	0	0	0	1	1	0	0	1	1	1	0	1	1	0	0	1	0	1	1	1	1
A0A287HXU2	A0A287HXU2	9	9	9	Protein-serine/threonine phosphatase	1	9	9	9	6	6	6	7	5	4	6	5	4	5	6	6	4	4	6	5	6	6	4	6	3	6	4	5	4	3	3	4	5	3	6	6	6	7	5	4	6	5	4	5
A0A287HY82	A0A287HY82	2	2	2	Uncharacterized protein	1	2	2	2	1	2	2	2	0	2	1	2	2	2	2	1	1	2	2	2	2	2	2	2	2	2	2	2	2	2	2	2	2	2	1	2	2	2	0	2	1	2	2	2
A0A287HZD2	A0A287HZD2	2	2	2	PCI domain-containing protein	1	2	2	2	1	2	0	1	1	0	1	2	2	1	1	2	1	1	2	1	2	2	1	1	1	1	2	1	1	2	0	0	1	1	1	2	0	1	1	0	1	2	2	1
A0A287HZF0	A0A287HZF0	4	4	4	Pyruvate kinase	1	4	4	4	2	1	0	1	2	3	2	2	0	0	1	2	1	0	1	3	2	2	1	1	1	1	1	1	1	1	2	1	1	1	2	1	0	1	2	3	2	2	0	0
A0A287I007	A0A287I007	1	1	1	Malic enzyme	1	1	1	1	1	0	1	1	0	1	1	1	1	1	1	1	0	1	1	0	0	0	0	1	1	1	0	0	1	1	0	1	0	1	1	0	1	1	0	1	1	1	1	1
A0A287I0D5	A0A287I0D5	10	10	10	NADH dehydrogenase [ubiquinone] flavoprotein 1, mitochondrial	1	10	10	10	7	4	5	4	5	4	3	7	5	3	6	3	4	4	4	6	8	5	3	5	4	4	4	5	6	5	5	4	3	4	7	4	5	4	5	4	3	7	5	3
A0A287I0N4;A0A287P7B6	A0A287I0N4;A0A287P7B6	2;1	2;1	2;1	Ribosomal protein L15; Ribosomal protein L15	2	2	2	2	1	1	1	0	1	0	1	0	1	1	1	1	0	1	1	1	1	1	1	1	2	1	0	0	1	1	1	1	1	0	1	1	1	0	1	0	1	0	1	1
A0A287I0Z1	A0A287I0Z1	9	9	7	40S ribosomal protein S12	1	9	9	7	6	6	5	5	3	3	3	4	5	5	3	3	4	3	5	5	5	5	4	4	6	4	5	4	5	5	4	4	5	3	6	6	5	5	3	3	3	4	5	5
A0A287I2C9	A0A287I2C9	2	2	2	Sm domain-containing protein	1	2	2	2	1	2	1	2	1	1	2	1	1	1	1	1	1	1	0	0	1	1	1	1	1	1	0	0	2	0	2	0	2	1	1	2	1	2	1	1	2	1	1	1
A0A287I2J2	A0A287I2J2	3	3	3	Polynucleotide phosphorylase 1	1	3	3	3	0	0	0	0	3	3	3	0	0	0	3	3	2	3	0	0	0	0	2	1	2	2	0	0	0	0	1	2	1	0	0	0	0	0	3	3	3	0	0	0
A0A287I2W7	A0A287I2W7	2	2	2	Uncharacterized protein	1	2	2	2	2	2	2	2	2	2	2	2	1	2	2	2	2	2	2	2	2	2	2	2	2	2	2	2	2	2	2	2	2	2	2	2	2	2	2	2	2	2	1	2
A0A287I3X4	A0A287I3X4	3	3	3	PDZ domain-containing protein	1	3	3	3	0	0	0	0	1	2	3	0	0	1	3	3	2	2	1	0	1	1	2	3	3	2	0	0	1	0	1	2	2	2	0	0	0	0	1	2	3	0	0	1
A0A287I4A9	A0A287I4A9	3	3	3	ML domain-containing protein	1	3	3	3	2	3	3	2	3	3	3	3	2	3	3	3	3	3	3	3	3	3	3	3	3	3	3	2	3	3	3	3	3	3	2	3	3	2	3	3	3	3	2	3
A0A287I4H5	A0A287I4H5	10	10	10	Uncharacterized protein	1	10	10	10	1	1	1	1	5	5	7	1	1	0	4	3	7	5	2	1	2	2	7	8	7	9	2	2	1	2	7	7	7	5	1	1	1	1	5	5	7	1	1	0
A0A287I4V0	A0A287I4V0	3	3	3	C3HC-type domain-containing protein	1	3	3	3	1	1	1	1	1	0	0	0	0	0	0	0	0	0	0	0	0	0	0	0	1	1	1	1	1	1	0	1	1	0	1	1	1	1	1	0	0	0	0	0
A0A287I5I6	A0A287I5I6	9	1	1	Succinate dehydrogenase [ubiquinone] flavoprotein subunit, mitochondrial	1	9	1	1	7	7	5	7	6	7	7	5	5	6	7	6	6	7	7	6	7	7	6	6	6	5	6	6	7	6	8	7	7	7	1	1	1	1	1	1	1	0	1	1
A0A287I5P1	A0A287I5P1	17	17	17	PsbP domain-containing protein	1	17	17	17	1	3	2	1	15	15	16	1	1	2	16	15	16	15	9	0	2	1	13	15	15	15	4	2	2	2	16	12	15	13	1	3	2	1	15	15	16	1	1	2
S4Z200;A0A287I669;A0A287RJN4;A0A287RJK4;A0A287UNT6;A0A287NZW4	S4Z200;A0A287I669;A0A287RJN4;A0A287RJK4	3;3;2;2;1;1	3;3;2;2;1;1	3;3;2;2;1;1	30S ribosomal protein S8, chloroplastic; 30S ribosomal protein S8, chloroplastic; 30S ribosomal protein S8, chloroplastic; 30S ribosomal protein S8, chloroplastic	6	3	3	3	0	0	0	0	2	2	2	0	0	0	1	1	2	1	0	0	0	0	3	3	3	2	0	1	0	0	2	2	2	2	0	0	0	0	2	2	2	0	0	0
A0A287I6N6	A0A287I6N6	6	6	2	Glutamyl-tRNA(Gln) amidotransferase subunit B, chloroplastic/mitochondrial	1	6	6	2	0	0	1	0	3	4	5	0	0	0	5	4	3	4	1	0	1	1	4	3	3	4	1	0	1	0	4	5	4	4	0	0	1	0	3	4	5	0	0	0
A0A287I6S8	A0A287I6S8	10	10	10	Eukaryotic translation initiation factor 5A	1	10	10	10	9	7	8	7	5	5	5	7	8	4	6	6	5	8	5	9	7	9	6	6	9	6	8	7	7	8	6	8	6	4	9	7	8	7	5	5	5	7	8	4
A0A287I6W1	A0A287I6W1	1	1	1	Peroxidase	1	1	1	1	0	0	0	0	1	1	1	0	1	0	0	0	0	0	0	0	0	0	0	0	1	1	0	0	0	0	0	0	0	1	0	0	0	0	1	1	1	0	1	0
A0A287I6W6	A0A287I6W6	2	2	2	Phytocyanin domain-containing protein	1	2	2	2	0	0	2	1	1	1	2	0	2	2	2	2	1	2	1	2	1	2	2	1	2	1	2	2	2	1	2	1	2	1	0	0	2	1	1	1	2	0	2	2
A0A287I7F0	A0A287I7F0	10	10	10	Aminotran_1_2 domain-containing protein	1	10	10	10	4	2	4	3	7	9	9	5	7	5	9	9	9	6	6	2	1	2	3	0	2	3	3	2	3	5	3	1	4	3	4	2	4	3	7	9	9	5	7	5
A0A287I7Y5;A0A287I7U2	A0A287I7Y5;A0A287I7U2	1;1	1;1	1;1	Peroxidase; Peroxidase	2	1	1	1	0	0	0	0	0	0	0	0	0	0	0	0	0	0	0	0	0	0	0	0	0	0	0	0	0	1	0	0	0	0	0	0	0	0	0	0	0	0	0	0
A0A287I9F9	A0A287I9F9	1	1	1	Ribose-5-phosphate isomerase	1	1	1	1	1	1	1	1	1	1	1	1	1	1	1	1	1	1	1	1	1	1	1	1	1	1	1	1	1	1	1	1	1	1	1	1	1	1	1	1	1	1	1	1
A0A287I9G2;A0A287UF61	A0A287I9G2	3;1	3;1	3;1	L51_S25_CI-B8 domain-containing protein	2	3	3	3	2	2	2	1	2	2	2	2	2	2	1	2	2	2	2	2	2	2	2	2	2	2	2	2	2	2	2	1	2	2	2	2	2	1	2	2	2	2	2	2
A0A287I9J6	A0A287I9J6	1	1	1	tRNA (adenine(58)-N(1))-methyltransferase	1	1	1	1	1	1	1	1	1	1	0	1	0	1	1	0	1	0	1	1	1	1	1	1	1	1	1	1	0	0	0	0	0	0	1	1	1	1	1	1	0	1	0	1
A0A287I9V4;A0A287INP5;A0A287TNJ5	A0A287I9V4	9;1;1	9;1;1	9;1;1	Aldo_ket_red domain-containing protein	3	9	9	9	7	5	6	7	5	4	4	2	3	3	4	3	3	3	4	3	7	3	4	5	7	5	6	5	5	4	5	5	7	6	7	5	6	7	5	4	4	2	3	3
A0A287IAA7	A0A287IAA7	12	12	12	40S ribosomal protein S8	1	12	12	12	9	9	7	9	10	7	9	10	9	9	9	10	7	7	7	8	10	9	8	10	10	9	11	8	10	10	10	8	10	8	9	9	7	9	10	7	9	10	9	9
A0A287IAE5	A0A287IAE5	1	1	1	Uncharacterized protein	1	1	1	1	0	0	0	0	0	0	0	0	0	0	1	0	0	0	0	0	0	0	0	0	0	0	0	0	0	0	0	0	0	0	0	0	0	0	0	0	0	0	0	0
A0A287IAN4	A0A287IAN4	3	3	3	PKS_ER domain-containing protein	1	3	3	3	2	3	2	3	0	0	1	3	3	2	0	0	0	0	2	2	2	2	0	0	0	0	2	2	2	1	0	0	0	0	2	3	2	3	0	0	1	3	3	2
A0A287IAP0	A0A287IAP0	2	2	2	PKS_ER domain-containing protein	1	2	2	2	0	1	2	1	0	0	1	0	0	0	1	1	1	1	0	0	1	0	0	0	0	1	0	0	0	0	1	0	0	1	0	1	2	1	0	0	1	0	0	0
A0A287IAZ3;A0A287WU01	A0A287IAZ3	11;2	11;2	11;2	3-oxoacyl-[acyl-carrier-protein] reductase	2	11	11	11	7	7	7	6	9	7	6	5	6	5	9	7	6	7	7	7	7	7	7	6	7	6	8	7	8	9	7	7	7	7	7	7	7	6	9	7	6	5	6	5
A0A287IB06	A0A287IB06	3	3	3	Uncharacterized protein	1	3	3	3	3	2	2	3	2	2	2	2	3	3	2	2	3	3	2	3	2	3	3	3	2	3	3	3	2	3	3	3	2	2	3	2	2	3	2	2	2	2	3	3
A0A287IB43	A0A287IB43	4	4	4	Eukaryotic translation initiation factor 3 subunit H	1	4	4	4	2	1	2	1	1	1	2	2	1	2	1	1	1	1	1	2	2	2	2	1	1	1	2	2	2	1	2	2	2	1	2	1	2	1	1	1	2	2	1	2
A0A287IBP9;A0A287IBW7	A0A287IBP9;A0A287IBW7	4;4	4;4	4;4	Uncharacterized protein; Uncharacterized protein	2	4	4	4	1	0	2	0	1	0	0	0	0	0	0	0	0	0	0	1	3	1	0	0	1	0	0	0	2	1	2	2	1	1	1	0	2	0	1	0	0	0	0	0
A0A287IBR3	A0A287IBR3	8	8	8	Uncharacterized protein	1	8	8	8	5	5	5	5	6	4	4	5	3	4	6	7	6	4	5	5	6	6	3	6	5	5	4	6	6	5	6	5	5	5	5	5	5	5	6	4	4	5	3	4
A0A287IBR8	A0A287IBR8	2	2	2	Uncharacterized protein	1	2	2	2	0	0	0	0	1	1	1	0	0	0	1	1	1	0	0	0	0	0	1	1	1	1	0	0	0	0	1	1	1	1	0	0	0	0	1	1	1	0	0	0
A0A287IBT5	A0A287IBT5	3	3	3	Uncharacterized protein	1	3	3	3	0	0	1	0	1	0	1	0	1	1	1	0	0	1	0	1	0	1	1	1	2	1	1	0	0	1	1	2	1	3	0	0	1	0	1	0	1	0	1	1
A0A287IC94	A0A287IC94	2	2	2	J domain-containing protein	1	2	2	2	1	1	1	1	1	1	1	1	1	1	1	1	1	1	1	1	1	1	1	1	1	1	1	1	1	2	1	1	0	0	1	1	1	1	1	1	1	1	1	1
A0A287ICC8;A0A287H480	A0A287ICC8	7;3	7;3	7;3	Oxoglutarate dehydrogenase (succinyl-transferring)	2	7	7	7	3	3	4	4	5	3	4	2	2	2	5	3	2	1	2	6	3	4	0	4	3	2	4	2	5	1	3	2	2	2	3	3	4	4	5	3	4	2	2	2
A0A287ICR9	A0A287ICR9	2	2	2	Membrane-anchored ubiquitin-fold protein	1	2	2	2	2	2	1	0	0	2	2	2	2	2	2	1	2	2	1	1	2	2	1	1	1	2	1	1	2	1	2	2	1	1	2	2	1	0	0	2	2	2	2	2
A0A287ICW4;A0A287EBJ9;A0A287RJF4;A0A287Q7V0	A0A287ICW4;A0A287EBJ9;A0A287RJF4;A0A287Q7V0	2;1;1;1	2;1;1;1	2;1;1;1	Ribosomal_L2_C domain-containing protein; Ribosomal_L2_C domain-containing protein; Ribosomal_L2_C domain-containing protein; Ribosomal_L2_C domain-containing protein	4	2	2	2	0	0	0	0	1	2	2	0	0	0	1	1	1	2	1	0	0	0	2	2	2	2	0	0	0	0	2	1	1	2	0	0	0	0	1	2	2	0	0	0
A0A287IEJ2	A0A287IEJ2	3	3	3	SAM domain-containing protein	1	3	3	3	3	3	3	3	3	3	3	3	2	3	3	3	3	3	3	3	3	3	3	3	3	3	3	3	3	2	3	3	3	3	3	3	3	3	3	3	3	3	2	3
A0A287IEU3	A0A287IEU3	3	3	3	Histidinol dehydrogenase	1	3	3	3	3	3	3	3	3	1	2	3	2	2	1	1	1	1	2	2	2	3	3	2	3	2	1	2	3	3	2	2	3	2	3	3	3	3	3	1	2	3	2	2
M0VBA1;A0A287IF50	M0VBA1;A0A287IF50	7;7	7;7	7;7	ATP synthase subunit d, mitochondrial; ATP synthase subunit d, mitochondrial	2	7	7	7	4	4	6	2	4	3	3	4	4	5	2	3	3	3	5	5	5	4	3	3	6	4	5	5	5	5	6	6	5	4	4	4	6	2	4	3	3	4	4	5
A0A287IG13	A0A287IG13	1	1	1	AAI domain-containing protein	1	1	1	1	1	1	0	0	0	0	0	1	1	1	1	0	1	0	0	1	1	1	1	0	1	0	1	1	1	1	1	1	1	1	1	1	0	0	0	0	0	1	1	1
A0A287IH77	A0A287IH77	5	5	5	GrpE protein homolog	1	5	5	5	1	2	1	0	2	3	3	1	0	0	3	3	3	2	1	2	2	0	3	3	3	2	1	0	1	0	3	3	3	1	1	2	1	0	2	3	3	1	0	0
A0A287IHU9	A0A287IHU9	10	9	9	L-ascorbate peroxidase	1	10	9	9	5	6	4	3	1	4	4	5	5	5	4	3	2	4	4	5	5	4	2	3	2	1	4	4	3	3	3	2	1	3	4	5	3	3	1	4	4	5	5	5
A0A287II29	A0A287II29	5	5	5	PsbP domain-containing protein	1	5	5	5	0	0	1	0	2	3	3	0	0	1	2	2	1	2	0	0	0	0	3	3	2	2	0	1	1	0	2	2	3	1	0	0	1	0	2	3	3	0	0	1
A0A287IIL7	A0A287IIL7	1	1	1	Uncharacterized protein	1	1	1	1	0	0	1	0	0	0	0	0	1	0	1	0	0	0	1	1	1	1	1	1	1	0	1	1	1	0	1	0	0	0	0	0	1	0	0	0	0	0	1	0
A0A287IIY2	A0A287IIY2	3	2	2	Oxidored_FMN domain-containing protein	1	3	2	2	1	1	1	1	2	1	1	1	1	1	1	1	2	1	1	1	1	1	0	0	1	1	0	0	0	1	0	0	1	1	0	0	0	0	1	0	0	0	0	0
A0A287IJ80;A0A287PZ14	A0A287IJ80;A0A287PZ14	3;2	3;2	3;2	PCI domain-containing protein; PCI domain-containing protein	2	3	3	3	3	3	2	3	3	3	3	2	2	2	2	2	2	2	2	2	2	2	2	2	2	2	2	2	2	2	1	1	2	2	3	3	2	3	3	3	3	2	2	2
A0A287IJG1	A0A287IJG1	3	3	3	Cupin_3 domain-containing protein	1	3	3	3	2	1	1	0	3	3	3	2	1	2	2	2	3	2	2	1	1	1	1	3	1	2	2	1	1	1	2	2	2	1	2	1	1	0	3	3	3	2	1	2
A0A287IJH6;A0A287IJQ9	A0A287IJH6	8;1	6;1	6;1	Beta-ketoacyl-[acyl-carrier-protein] synthase I	2	8	6	6	1	0	0	0	4	2	2	0	1	0	3	3	4	3	1	0	0	0	4	3	3	4	1	0	2	0	5	4	3	4	1	0	0	0	4	2	2	0	1	0
A0A287IJI6	A0A287IJI6	1	1	1	F-box domain-containing protein	1	1	1	1	0	0	0	0	1	1	1	0	0	0	1	1	1	1	0	0	0	0	1	1	1	0	0	0	0	0	1	1	1	1	0	0	0	0	1	1	1	0	0	0
A0A287IJR3	A0A287IJR3	3	3	3	Peptidylprolyl isomerase	1	3	3	3	0	0	3	3	0	0	0	0	0	0	0	0	0	0	0	0	0	0	0	0	0	0	0	0	1	2	1	1	0	3	0	0	3	3	0	0	0	0	0	0
A0A287IJS9	A0A287IJS9	2	2	2	U6 snRNA-associated Sm-like protein LSm1	1	2	2	2	2	2	2	1	1	1	1	2	2	2	1	1	1	0	2	2	2	2	1	2	2	1	2	1	1	1	2	2	1	0	2	2	2	1	1	1	1	2	2	2
A0A287IKA6	A0A287IKA6	9	9	7	Uncharacterized protein	1	9	9	7	4	2	4	0	2	3	2	2	0	3	1	3	1	3	5	5	5	4	5	6	6	3	4	4	5	4	7	5	6	3	4	2	4	0	2	3	2	2	0	3
A0A287IKQ2	A0A287IKQ2	5	5	5	Protein-serine/threonine phosphatase	1	5	5	5	5	5	3	5	4	4	3	4	4	4	3	3	3	4	3	3	3	4	3	1	2	2	5	4	3	5	3	2	1	2	5	5	3	5	4	4	3	4	4	4
A0A287IKQ5	A0A287IKQ5	1	1	1	Tr-type G domain-containing protein	1	1	1	1	0	0	1	1	1	0	1	0	0	0	1	0	0	0	0	1	1	0	0	1	1	0	0	0	0	0	1	0	1	1	0	0	1	1	1	0	1	0	0	0
A0A287IKW9;A0A287VJK8;A0A287T8E7;A0A287KAZ4;A0A287PRH1	A0A287IKW9;A0A287VJK8;A0A287T8E7	4;4;3;1;1	2;2;2;1;1	2;2;2;1;1	Histone H3; Histone domain-containing protein; Histone domain-containing protein	5	4	2	2	3	3	3	3	4	4	3	3	2	4	4	4	4	4	3	4	4	4	4	4	4	4	3	4	3	3	4	3	4	4	1	1	1	1	2	2	2	2	1	2
A0A287IL47	A0A287IL47	4	4	4	DUF4057 domain-containing protein	1	4	4	4	1	1	1	1	2	2	3	1	2	2	1	1	1	1	1	2	1	1	3	2	2	0	2	2	2	2	1	2	1	1	1	1	1	1	2	2	3	1	2	2
A0A287IL50;A0A287IL92	A0A287IL50	3;1	3;1	3;1	Chlorophyll a-b binding protein, chloroplastic	2	3	3	3	1	0	0	0	1	1	1	0	0	0	2	2	1	1	0	0	0	0	1	0	0	0	0	0	0	0	1	0	0	0	1	0	0	0	1	1	1	0	0	0
A0A287IL65	A0A287IL65	2	2	2	Uncharacterized protein	1	2	2	2	1	1	1	1	1	0	0	1	1	1	0	0	0	0	1	1	1	1	0	0	0	1	1	0	1	1	1	1	0	0	1	1	1	1	1	0	0	1	1	1
A0A287IL79	A0A287IL79	5	5	4	PLAT domain-containing protein	1	5	5	4	2	2	3	3	2	2	3	2	3	2	2	2	2	3	2	2	2	3	3	3	2	2	2	2	2	2	2	2	2	2	2	2	3	3	2	2	3	2	3	2
A0A287ILF7	A0A287ILF7	2	2	2	Aldose 1-epimerase	1	2	2	2	0	1	0	1	0	1	0	1	0	0	0	0	0	0	1	1	0	1	1	1	0	0	1	1	1	1	0	1	0	0	0	1	0	1	0	1	0	1	0	0
A0A287ILG2;A0A287Q8D1	A0A287ILG2	4;1	4;1	4;1	Aldose 1-epimerase	2	4	4	4	1	1	0	2	0	0	0	1	1	2	1	1	1	0	1	2	0	1	2	2	2	1	1	2	3	1	1	0	2	1	1	1	0	2	0	0	0	1	1	2
A0A287ILH2	A0A287ILH2	3	3	3	Uncharacterized protein	1	3	3	3	0	0	0	0	3	3	3	0	0	0	3	3	3	3	0	0	0	0	2	2	2	2	0	0	0	0	3	2	2	2	0	0	0	0	3	3	3	0	0	0
A0A287ILH7	A0A287ILH7	2	1	1	Uncharacterized protein	1	2	1	1	2	2	1	1	1	2	2	2	2	2	2	2	1	2	2	2	1	2	2	2	1	2	2	2	1	2	2	1	2	1	1	1	0	0	1	1	1	1	1	1
A0A287ILM1	A0A287ILM1	1	1	1	Uncharacterized protein	1	1	1	1	0	0	0	0	1	1	1	0	0	0	1	1	1	1	0	0	0	0	1	0	0	0	0	0	0	0	0	1	0	0	0	0	0	0	1	1	1	0	0	0
A0A287ILN5	A0A287ILN5	2	2	2	Uncharacterized protein	1	2	2	2	0	2	1	1	2	2	2	0	0	0	2	2	2	2	2	0	1	0	2	2	2	2	0	0	0	0	2	2	2	2	0	2	1	1	2	2	2	0	0	0
A0A287ILT4;A0A287DVZ0	A0A287ILT4;A0A287DVZ0	8;6	3;2	3;2	14_3_3 domain-containing protein; 14_3_3 domain-containing protein	2	8	3	3	7	7	7	7	6	5	5	7	6	7	5	5	5	5	6	7	6	7	4	6	5	4	7	7	7	7	6	5	5	5	3	3	3	3	3	2	2	3	3	3
A0A287ILZ1	A0A287ILZ1	4	4	4	Aldedh domain-containing protein	1	4	4	4	2	3	3	2	2	2	1	3	3	2	2	3	4	3	2	2	4	3	2	2	1	3	3	2	3	2	0	2	2	3	2	3	3	2	2	2	1	3	3	2
A0A287IM19	A0A287IM19	5	5	5	GATase domain-containing protein	1	5	5	5	2	1	3	3	5	4	5	2	3	1	4	5	3	3	3	1	2	1	4	5	4	4	2	2	3	3	4	4	4	4	2	1	3	3	5	4	5	2	3	1
A0A287IM25	A0A287IM25	5	5	5	Uncharacterized protein	1	5	5	5	4	3	3	4	5	4	3	4	5	3	4	3	4	5	2	3	5	4	4	5	4	3	4	5	5	4	4	3	3	5	4	3	3	4	5	4	3	4	5	3
A0A287IM79	A0A287IM79	5	5	5	Bet_v_1 domain-containing protein	1	5	5	5	0	1	0	0	4	4	3	0	0	1	3	4	2	2	2	0	0	2	4	4	5	5	1	0	0	0	5	4	4	4	0	1	0	0	4	4	3	0	0	1
A0A287IMH4	A0A287IMH4	4	3	3	Indole-3-glycerol-phosphate synthase	1	4	3	3	1	0	4	1	2	2	1	0	0	0	2	2	2	1	1	0	0	1	3	4	3	2	0	0	1	0	3	3	4	3	1	0	3	1	2	2	1	0	0	0
A0A287IMR8	A0A287IMR8	1	1	1	FAS1 domain-containing protein	1	1	1	1	1	1	1	0	0	0	0	1	1	1	0	0	0	0	1	1	1	1	0	0	0	0	1	1	1	1	0	0	0	0	1	1	1	0	0	0	0	1	1	1
A0A287IMU8	A0A287IMU8	1	1	1	DUF295 domain-containing protein	1	1	1	1	0	0	0	0	0	0	0	0	0	0	0	0	0	0	0	0	0	0	0	0	0	0	0	0	0	0	1	1	0	0	0	0	0	0	0	0	0	0	0	0
A0A287IND7;A0A287U6N1	A0A287IND7;A0A287U6N1	2;1	2;1	2;1	Amine oxidase; Amine oxidase	2	2	2	2	2	2	2	1	0	0	0	2	1	0	0	1	0	0	1	1	2	0	0	1	1	0	2	2	2	1	1	1	0	0	2	2	2	1	0	0	0	2	1	0
A0A287INE6;A0A287WR22	A0A287INE6;A0A287WR22	3;2	3;2	3;2	Uncharacterized protein; Uncharacterized protein	2	3	3	3	0	0	0	0	0	0	0	0	0	0	0	1	0	0	0	0	1	0	0	0	0	0	0	0	0	0	0	0	0	0	0	0	0	0	0	0	0	0	0	0
A0A287INL5	A0A287INL5	6	6	6	Iso_dh domain-containing protein	1	6	6	6	3	4	4	5	4	3	4	3	3	4	1	4	3	4	4	5	4	3	3	3	5	4	3	5	4	4	5	3	2	3	3	4	4	5	4	3	4	3	3	4
A0A287INP1	A0A287INP1	11	11	11	Uncharacterized protein	1	11	11	11	4	5	3	5	3	4	4	4	4	2	5	4	4	4	3	4	6	3	6	5	4	5	6	4	4	4	6	5	6	4	4	5	3	5	3	4	4	4	4	2
A0A287IP51	A0A287IP51	3	3	3	Protein-methionine-S-oxide reductase	1	3	3	3	2	3	3	3	2	2	2	2	3	3	2	3	2	2	1	2	3	2	2	2	3	3	2	2	2	3	2	3	2	2	2	3	3	3	2	2	2	2	3	3
A0A287IQI4	A0A287IQI4	1	1	1	Ribosome-recycling factor, chloroplastic	1	1	1	1	1	1	1	1	1	1	1	1	1	1	1	1	1	1	1	1	1	1	1	0	1	1	1	1	1	1	1	1	1	1	1	1	1	1	1	1	1	1	1	1
A0A287IQT8	A0A287IQT8	6	6	6	Uncharacterized protein	1	6	6	6	2	0	1	0	5	3	5	1	0	0	3	5	4	4	0	0	0	0	2	2	1	0	0	1	0	0	2	2	1	3	2	0	1	0	5	3	5	1	0	0
A0A287IR95	A0A287IR95	2	2	2	Chitinase	1	2	2	2	0	0	0	0	1	1	1	0	0	0	2	2	1	0	0	2	0	0	0	1	1	0	0	0	0	0	1	0	0	2	0	0	0	0	1	1	1	0	0	0
A0A287IRA5	A0A287IRA5	3	3	3	Chitinase	1	3	3	3	0	0	0	0	1	0	0	0	0	0	0	0	0	0	0	0	0	0	0	0	0	0	0	0	0	1	0	0	0	0	0	0	0	0	1	0	0	0	0	0
A0A287IRH3	A0A287IRH3	2	2	2	Uncharacterized protein	1	2	2	2	1	1	1	1	0	0	0	1	1	1	0	1	1	0	1	1	1	1	0	0	0	0	1	1	2	1	0	0	0	1	1	1	1	1	0	0	0	1	1	1
A0A287XSJ4;A0A287K981;A0A287JFD2;A0A287IRK8	A0A287XSJ4;A0A287K981;A0A287JFD2;A0A287IRK8	1;1;1;1	1;1;1;1	1;1;1;1	Uncharacterized protein; Uncharacterized protein; Uncharacterized protein; Uncharacterized protein	4	1	1	1	0	0	0	0	1	0	0	0	0	0	0	1	1	1	0	0	0	0	1	0	0	1	0	0	0	0	0	1	0	1	0	0	0	0	1	0	0	0	0	0
A0A287IRK9	A0A287IRK9	3	2	2	6,7-dimethyl-8-ribityllumazine synthase	1	3	2	2	2	3	2	3	2	2	2	2	2	2	3	1	2	3	2	3	3	3	1	3	3	3	3	2	2	3	2	3	3	2	1	2	1	2	1	1	1	1	1	1
A0A287IRN5	A0A287IRN5	1	1	1	Endoglucanase	1	1	1	1	1	1	1	1	1	1	1	1	1	1	1	1	1	1	1	1	1	1	1	1	1	1	1	1	1	1	1	1	1	1	1	1	1	1	1	1	1	1	1	1
A0A287IRV4;A0A287U1E7;A0A287FSR5	A0A287IRV4	13;1;1	13;1;1	13;1;1	Uncharacterized protein	3	13	13	13	8	8	8	7	6	6	5	5	4	7	4	6	5	5	9	10	10	8	5	8	5	6	8	7	11	8	7	6	7	5	8	8	8	7	6	6	5	5	4	7
A0A287IRX3;A0A287IRU0	A0A287IRX3;A0A287IRU0	3;2	3;2	2;2	6,7-dimethyl-8-ribityllumazine synthase; 6,7-dimethyl-8-ribityllumazine synthase	2	3	3	2	3	3	3	3	3	3	3	3	3	3	3	3	3	3	3	3	3	3	3	3	3	3	3	3	3	3	3	3	3	3	3	3	3	3	3	3	3	3	3	3
A0A287IRX4	A0A287IRX4	2	2	2	PsbP domain-containing protein	1	2	2	2	0	0	0	0	2	2	2	0	0	0	2	2	1	2	0	0	0	0	1	1	1	1	0	0	0	0	1	1	1	1	0	0	0	0	2	2	2	0	0	0
A0A287IS78;A0A287TLB9	A0A287IS78	23;2	23;2	23;2	MI domain-containing protein	2	23	23	23	14	15	13	12	12	13	11	13	14	10	10	12	11	11	15	13	14	14	11	11	10	10	17	14	16	13	9	11	12	10	14	15	13	12	12	13	11	13	14	10
A0A287ISE0	A0A287ISE0	3	3	3	Uncharacterized protein	1	3	3	3	2	2	2	2	2	1	2	2	1	2	2	2	2	2	2	2	2	2	2	2	2	2	2	2	2	2	2	2	2	2	2	2	2	2	2	1	2	2	1	2
A0A287ISH2	A0A287ISH2	5	5	5	Ribosomal_L23eN domain-containing protein	1	5	5	5	4	3	2	2	2	3	3	3	0	2	2	4	3	3	3	3	2	3	4	3	4	3	3	3	2	3	3	2	3	2	4	3	2	2	2	3	3	3	0	2
F2EFF0;A0A287IT26	F2EFF0;A0A287IT26	1;1	1;1	1;1	Adenine phosphoribosyltransferase; Adenine phosphoribosyltransferase	2	1	1	1	1	1	1	1	1	1	1	1	1	1	1	1	1	1	1	1	1	1	1	1	1	1	1	1	1	1	1	1	1	1	1	1	1	1	1	1	1	1	1	1
A0A287IT96	A0A287IT96	4	3	3	Uncharacterized protein	1	4	3	3	0	0	0	0	2	1	1	1	1	0	1	1	1	0	0	0	0	0	0	0	1	1	0	0	0	0	3	1	1	0	0	0	0	0	1	0	0	0	1	0
A0A287ITA6	A0A287ITA6	10	10	10	Polyadenylate-binding protein	1	10	10	10	4	4	2	4	3	3	4	4	2	2	4	3	4	4	4	5	5	4	4	3	4	4	4	4	3	5	4	5	6	4	4	4	2	4	3	3	4	4	2	2
A0A287IU11	A0A287IU11	3	2	2	Isocitrate dehydrogenase [NADP]	1	3	2	2	1	2	2	2	2	1	2	2	2	2	2	1	2	2	2	2	2	2	2	1	1	1	2	2	2	2	1	1	2	2	1	2	2	2	2	1	2	2	2	2
A0A287IV41	A0A287IV41	1	1	1	PG_binding_1 domain-containing protein	1	1	1	1	0	0	0	0	0	0	1	0	0	0	1	1	0	1	0	0	0	0	0	0	0	0	0	0	0	0	0	0	0	0	0	0	0	0	0	0	1	0	0	0
A0A287IV82	A0A287IV82	3	3	3	(3R)-hydroxymyristoyl-[acyl-carrier-protein] dehydratase	1	3	3	3	3	3	3	3	2	2	2	2	1	1	2	2	2	2	2	2	3	3	2	2	2	2	3	3	3	2	3	3	3	3	3	3	3	3	2	2	2	2	1	1
A0A287IVR7;A0A287IVS5;A0A287IVW6	A0A287IVR7;A0A287IVS5	4;2;1	3;1;1	2;1;1	Uncharacterized protein; Uncharacterized protein	3	4	3	2	2	3	4	4	1	3	3	2	3	3	1	2	2	2	3	3	2	3	1	2	2	2	3	2	4	1	2	1	1	0	2	2	3	3	1	2	2	2	2	2
A0A287IVY9	A0A287IVY9	3	3	3	Knot1 domain-containing protein	1	3	3	3	1	1	1	1	0	0	0	1	1	1	0	0	0	0	1	1	1	1	0	0	0	0	1	1	1	1	0	0	0	0	1	1	1	1	0	0	0	1	1	1
A0A287IWL9	A0A287IWL9	2	1	1	ATP-dependent Clp protease proteolytic subunit	1	2	1	1	2	2	1	2	1	2	2	1	1	2	2	1	2	2	1	2	2	2	1	2	1	2	2	2	2	2	2	1	2	2	1	1	1	1	0	1	1	1	1	1
A0A287IWR2	A0A287IWR2	5	5	5	Uncharacterized protein	1	5	5	5	0	0	0	1	0	0	2	2	1	1	1	0	0	0	2	2	1	1	0	1	1	0	3	3	4	3	3	2	3	1	0	0	0	1	0	0	2	2	1	1
A0A287IX52	A0A287IX52	5	5	5	Thioredoxin domain-containing protein	1	5	5	5	3	3	2	3	4	4	3	3	3	2	3	3	3	3	2	4	2	4	3	2	4	4	4	4	3	2	3	4	4	4	3	3	2	3	4	4	3	3	3	2
A0A287IX62	A0A287IX62	2	2	2	Fn3_like domain-containing protein	1	2	2	2	2	2	2	2	2	1	1	2	2	2	2	1	2	0	1	2	2	2	0	1	1	0	2	2	2	1	2	1	1	1	2	2	2	2	2	1	1	2	2	2
A0A287IX93	A0A287IX93	3	3	3	C2 domain-containing protein	1	3	3	3	2	2	3	2	2	1	2	1	2	2	1	2	2	1	2	2	2	2	2	3	2	3	3	3	3	3	2	3	3	3	2	2	3	2	2	1	2	1	2	2
A0A287IXB4;A0A287QSS3	A0A287IXB4	6;1	6;1	6;1	Uncharacterized protein	2	6	6	6	3	3	2	3	0	1	1	3	2	2	1	0	2	1	2	3	3	3	1	1	0	0	4	3	3	3	1	0	3	0	3	3	2	3	0	1	1	3	2	2
A0A287IXE7	A0A287IXE7	1	1	1	Uncharacterized protein	1	1	1	1	1	1	0	1	1	1	1	1	0	1	1	1	1	1	1	0	1	1	1	1	0	0	1	1	1	1	0	1	1	1	1	1	0	1	1	1	1	1	0	1
A0A287IXV3	A0A287IXV3	12	12	12	Elongation factor G, chloroplastic	1	12	12	12	0	0	0	0	8	10	10	1	0	0	12	9	7	8	1	1	1	1	7	8	4	10	0	0	0	2	7	4	7	6	0	0	0	0	8	10	10	1	0	0
A0A287IY94	A0A287IY94	2	1	1	SH3 domain-containing protein	1	2	1	1	1	0	1	0	1	1	1	1	1	1	1	1	0	1	0	1	1	1	1	1	0	0	0	1	2	2	1	1	1	1	1	0	1	0	1	1	1	1	1	1
A0A287IYC5;A0A287S263	A0A287IYC5;A0A287S263	1;1	1;1	1;1	Uncharacterized protein; CAF1C_H4-bd domain-containing protein	2	1	1	1	1	1	1	1	0	1	1	1	1	1	0	0	1	1	1	1	1	1	0	1	1	1	1	1	1	1	0	0	0	1	1	1	1	1	0	1	1	1	1	1
A0A287IZ51	A0A287IZ51	2	2	2	ELFV_dehydrog domain-containing protein	1	2	2	2	1	1	0	1	0	0	0	1	1	0	0	0	1	0	0	0	0	0	0	1	0	0	1	0	0	0	1	0	0	0	1	1	0	1	0	0	0	1	1	0
A0A287IZY8	A0A287IZY8	2	1	1	Uncharacterized protein	1	2	1	1	1	2	1	2	2	1	1	2	2	2	2	2	2	2	1	1	1	1	1	2	2	2	1	1	1	1	1	1	2	1	0	1	0	1	1	1	0	1	1	1
A0A287IZZ0;A0A287JHM8	A0A287IZZ0;A0A287JHM8	1;1	1;1	1;1	4-hydroxy-tetrahydrodipicolinate synthase; 4-hydroxy-tetrahydrodipicolinate synthase	2	1	1	1	1	0	1	1	1	1	1	1	1	0	1	1	1	1	1	1	1	1	1	1	1	1	1	1	1	1	1	1	1	1	1	0	1	1	1	1	1	1	1	0
A0A287J045	A0A287J045	5	5	5	HMA domain-containing protein	1	5	5	5	4	4	4	4	4	5	5	4	3	3	4	5	5	3	4	4	4	4	4	5	5	5	5	5	4	4	5	5	5	5	4	4	4	4	4	5	5	4	3	3
A0A287J086	A0A287J086	5	5	5	fn3_6 domain-containing protein	1	5	5	5	0	1	1	0	3	4	2	0	1	0	3	4	3	4	1	0	1	1	4	3	4	4	0	1	0	0	3	5	5	5	0	1	1	0	3	4	2	0	1	0
A0A287J089	A0A287J089	4	4	4	Uncharacterized protein	1	4	4	4	0	0	1	0	2	1	2	0	0	0	2	1	2	1	0	0	0	0	3	3	3	3	0	0	0	0	3	4	2	2	0	0	1	0	2	1	2	0	0	0
A0A287J325	A0A287J325	2	2	2	Uncharacterized protein	1	2	2	2	1	1	1	1	1	1	1	1	1	1	1	1	1	1	1	1	1	1	1	1	1	1	1	1	1	1	1	1	1	1	1	1	1	1	1	1	1	1	1	1
A0A287J334;A0A287DX10	A0A287J334	7;1	7;1	5;1	AA_kinase domain-containing protein	2	7	7	5	4	3	4	2	3	3	3	3	5	5	3	3	4	1	4	4	4	4	3	4	4	2	4	4	4	3	3	3	3	3	4	3	4	2	3	3	3	3	5	5
A0A287J3T3	A0A287J3T3	3	3	3	Non-specific serine/threonine protein kinase	1	3	3	3	3	2	2	2	1	1	1	1	2	2	1	1	1	1	3	3	0	2	0	0	0	1	2	1	1	2	1	0	0	0	3	2	2	2	1	1	1	1	2	2
A0A287J489;A0A287J4B6	A0A287J489;A0A287J4B6	2;1	2;1	2;1	EF-hand domain-containing protein; EF-hand domain-containing protein	2	2	2	2	0	0	0	0	0	0	0	0	0	0	0	0	0	0	0	0	0	0	0	0	0	0	0	0	0	0	0	0	0	0	0	0	0	0	0	0	0	0	0	0
A0A287J4N7;A0A287U966	A0A287J4N7;A0A287U966	3;2	3;2	3;2	Ribosomal_S17_N domain-containing protein; Ribosomal_S17_N domain-containing protein	2	3	3	3	2	2	2	2	2	2	2	2	1	2	2	2	2	2	2	2	2	2	2	2	2	2	2	2	2	2	2	2	2	2	2	2	2	2	2	2	2	2	1	2
A0A287J4T6	A0A287J4T6	4	4	4	Uncharacterized protein	1	4	4	4	2	2	2	2	2	2	1	1	2	3	1	2	3	2	3	1	2	3	1	3	1	2	3	2	2	2	3	2	3	2	2	2	2	2	2	2	1	1	2	3
A0A287J563	A0A287J563	2	2	2	AAI domain-containing protein	1	2	2	2	0	0	0	0	1	0	0	0	0	0	1	1	0	1	0	0	0	0	0	0	0	0	0	0	0	0	0	1	1	0	0	0	0	0	1	0	0	0	0	0
A0A287J5A6	A0A287J5A6	1	1	1	Uncharacterized protein	1	1	1	1	0	0	0	0	1	1	1	0	0	0	1	1	1	1	0	0	0	0	1	1	1	1	0	0	0	0	0	1	1	1	0	0	0	0	1	1	1	0	0	0
A0A287J5C9;A0A287J5L0	A0A287J5C9;A0A287J5L0	2;1	2;1	2;1	Uncharacterized protein; Uncharacterized protein	2	2	2	2	0	0	0	0	1	1	1	0	0	0	1	2	1	1	0	0	0	1	2	2	2	2	0	0	1	1	2	2	2	2	0	0	0	0	1	1	1	0	0	0
A0A287J5I2;A0A287U7P7	A0A287J5I2	13;3	13;3	13;3	Coproporphyrinogen oxidase	2	13	13	13	2	2	5	3	10	9	11	4	5	1	10	10	10	9	3	2	2	2	11	11	11	11	1	1	2	2	11	10	9	11	2	2	5	3	10	9	11	4	5	1
A0A287J5Q4	A0A287J5Q4	2	2	2	Methionine aminopeptidase	1	2	2	2	0	0	0	0	0	0	0	0	0	0	0	0	0	1	0	0	0	0	0	0	0	0	0	0	0	0	0	0	0	0	0	0	0	0	0	0	0	0	0	0
A0A287J638	A0A287J638	3	3	3	Uncharacterized protein	1	3	3	3	0	0	0	0	2	1	1	0	0	0	1	1	1	1	0	0	0	0	2	1	1	1	0	0	0	0	2	1	1	1	0	0	0	0	2	1	1	0	0	0
A0A287J6C7	A0A287J6C7	1	1	1	Uncharacterized protein	1	1	1	1	0	1	1	1	0	1	1	1	1	1	0	1	0	1	1	1	1	1	1	1	1	1	1	1	0	1	0	1	1	1	0	1	1	1	0	1	1	1	1	1
A0A287J6L1;A0A287UVB9;A0A287XZY2	A0A287J6L1	7;2;1	3;0;0	3;0;0	Uncharacterized protein	3	7	3	3	6	6	5	4	5	4	4	3	4	4	4	4	4	5	5	5	4	6	5	6	6	4	5	5	4	5	5	5	5	3	2	2	2	2	2	1	1	0	2	1
A0A287J747	A0A287J747	3	3	3	Pectin acetylesterase	1	3	3	3	0	0	0	0	1	1	1	1	0	0	1	1	1	2	2	0	0	0	2	2	2	2	0	0	0	0	1	2	2	2	0	0	0	0	1	1	1	1	0	0
A0A287J7B3;A0A287VH25	A0A287J7B3;A0A287VH25	1;1	1;1	1;1	Uncharacterized protein; Uncharacterized protein	2	1	1	1	1	0	0	0	0	1	1	0	0	0	1	1	1	1	0	1	1	0	1	1	1	1	1	1	0	0	0	0	1	1	1	0	0	0	0	1	1	0	0	0
A0A287J7G9	A0A287J7G9	3	3	3	V-type proton ATPase subunit G	1	3	3	3	2	2	2	1	2	1	1	2	2	2	1	1	1	1	2	2	2	2	1	2	3	1	2	1	1	1	1	1	1	2	2	2	2	1	2	1	1	2	2	2
A0A287J7L5	A0A287J7L5	9	9	9	PEROXIDASE_4 domain-containing protein	1	9	9	9	0	1	0	0	6	5	5	1	1	0	5	4	5	6	3	1	0	0	6	6	7	6	0	0	2	2	7	6	5	4	0	1	0	0	6	5	5	1	1	0
A0A287J8A4	A0A287J8A4	8	1	1	Uncharacterized protein	1	8	1	1	5	4	5	3	4	3	3	4	4	4	3	3	3	3	4	2	7	2	3	5	6	3	6	4	7	4	6	5	5	4	1	1	1	1	1	1	1	1	1	1
A0A287J8S5	A0A287J8S5	19	19	19	Aminomethyltransferase	1	19	19	19	14	13	13	12	15	16	16	10	11	10	15	16	14	14	12	13	12	13	13	13	12	15	12	10	10	9	10	13	13	11	14	13	13	12	15	16	16	10	11	10
A0A287J8Y3	A0A287J8Y3	3	3	3	PMEI domain-containing protein	1	3	3	3	0	0	0	0	0	0	0	0	0	0	0	1	1	0	1	0	0	1	0	0	0	0	0	0	0	0	0	0	0	0	0	0	0	0	0	0	0	0	0	0
A0A287JBF8	A0A287JBF8	1	1	1	Uncharacterized protein	1	1	1	1	0	0	0	0	1	1	1	0	0	0	1	0	1	0	0	0	0	0	1	1	1	1	0	0	0	0	0	0	0	1	0	0	0	0	1	1	1	0	0	0
A0A287JBI1	A0A287JBI1	8	8	8	Uncharacterized protein	1	8	8	8	0	0	0	0	5	4	4	0	0	0	3	2	4	4	0	0	1	0	4	5	6	3	0	0	1	0	5	2	6	3	0	0	0	0	5	4	4	0	0	0
A0A287JBX4	A0A287JBX4	7	7	7	Uncharacterized protein	1	7	7	7	7	5	6	5	4	5	6	6	5	4	4	4	4	4	4	5	7	6	6	6	5	5	6	4	4	4	6	6	5	6	7	5	6	5	4	5	6	6	5	4
A0A287JC30	A0A287JC30	7	7	7	Lipocln_cytosolic_FA-bd_dom domain-containing protein	1	7	7	7	1	0	0	0	4	5	5	0	1	0	3	4	3	5	0	0	1	0	3	4	3	3	0	1	0	1	0	0	1	0	1	0	0	0	4	5	5	0	1	0
A0A287JCS4	A0A287JCS4	1	1	1	Non-specific lipid-transfer protein	1	1	1	1	0	0	0	0	1	1	1	1	0	1	1	1	1	1	0	1	0	0	1	1	1	1	1	1	0	0	1	1	1	1	0	0	0	0	1	1	1	1	0	1
A0A287JCS7	A0A287JCS7	1	1	1	Non-specific lipid-transfer protein	1	1	1	1	0	0	0	0	1	0	1	0	0	0	1	1	0	1	0	0	0	0	0	1	1	0	0	0	0	0	0	1	0	1	0	0	0	0	1	0	1	0	0	0
A0A287JCX0;A0A287JCK3	A0A287JCX0	9;4	9;4	9;4	Methylmalonate-semialdehyde dehydrogenase (CoA acylating)	2	9	9	9	6	7	6	6	3	2	3	5	5	6	4	5	3	3	6	5	7	6	3	4	4	4	6	5	6	5	4	5	5	4	6	7	6	6	3	2	3	5	5	6
A0A287JDT6	A0A287JDT6	4	4	4	PAP_fibrillin domain-containing protein	1	4	4	4	0	0	0	0	4	4	3	0	0	0	3	4	4	4	0	0	0	0	4	3	3	2	0	0	1	1	2	2	2	2	0	0	0	0	4	4	3	0	0	0
A0A287JE08;A0A287JE39;A0A287JMQ0;A0A287JMN5	A0A287JE08	6;1;1;1	6;1;1;1	6;1;1;1	Uncharacterized protein	4	6	6	6	4	6	5	3	3	4	4	5	4	3	2	2	4	4	5	6	6	6	4	4	4	5	6	6	5	6	2	3	4	4	4	6	5	3	3	4	4	5	4	3
A0A287JEF8	A0A287JEF8	20	5	5	Adenosylhomocysteinase	1	20	5	5	16	13	12	14	12	13	14	13	11	14	12	11	13	13	14	13	15	15	10	13	14	12	13	13	14	14	14	13	12	11	4	4	3	4	2	3	3	4	4	4
A0A287JER6	A0A287JER6	7	7	7	Uncharacterized protein	1	7	7	7	6	6	5	5	4	3	3	3	2	3	2	4	3	3	3	5	5	3	3	4	4	4	4	4	5	4	4	5	5	3	6	6	5	5	4	3	3	3	2	3
A0A287JES9;A0A287VQ75;A0A287FYY9	A0A287JES9	21;2;1	21;2;1	6;2;1	Adenosylhomocysteinase	3	21	21	6	18	12	15	16	15	13	16	14	10	14	14	12	14	15	15	14	17	16	12	13	14	11	14	14	17	15	14	13	13	14	18	12	15	16	15	13	16	14	10	14
A0A287JET0	A0A287JET0	3	3	3	Uncharacterized protein	1	3	3	3	3	2	3	2	2	2	2	1	1	2	3	2	2	2	2	2	2	2	3	3	3	3	2	2	3	3	3	3	3	2	3	2	3	2	2	2	2	1	1	2
A0A287JEY2	A0A287JEY2	15	15	14	Serine hydroxymethyltransferase	1	15	15	14	9	7	10	9	6	6	8	9	7	8	9	7	8	5	10	10	10	10	7	8	6	7	5	7	9	7	6	6	8	6	9	7	10	9	6	6	8	9	7	8
A0A287JF35	A0A287JF35	3	3	3	Molybdopterin molybdenumtransferase	1	3	3	3	0	0	1	0	0	0	0	0	1	0	0	0	0	0	0	0	0	0	0	0	0	0	0	0	0	1	0	0	0	0	0	0	1	0	0	0	0	0	1	0
A0A287JFF0	A0A287JFF0	1	1	1	BSD domain-containing protein	1	1	1	1	0	0	0	0	0	0	0	0	0	0	0	0	0	0	1	1	1	1	0	0	0	0	0	0	0	0	0	0	0	0	0	0	0	0	0	0	0	0	0	0
A0A287JFY9	A0A287JFY9	3	2	2	Peroxidase	1	3	2	2	2	2	2	2	0	1	1	0	0	1	1	1	0	1	2	1	1	2	1	1	1	1	2	1	2	2	1	2	1	1	2	2	2	2	0	1	1	0	0	1
A0A287JG07;A0A287XVI6;M0WME5;A0A287FY78;A0A287Q5Y4;A0A287E4C3;A0A287PR74;A0A287DYP4	A0A287JG07	18;3;3;3;3;3;1;1	18;3;3;3;3;3;1;1	18;3;3;3;3;3;1;1	Plasma membrane ATPase	8	18	18	18	16	13	15	12	9	12	7	13	12	13	5	7	10	10	9	12	10	9	8	9	10	9	10	10	10	8	7	2	5	5	16	13	15	12	9	12	7	13	12	13
A0A287JG38	A0A287JG38	3	3	3	Usp domain-containing protein	1	3	3	3	2	2	2	2	1	2	2	2	2	2	2	2	2	1	2	2	2	2	1	2	2	1	2	2	2	2	1	1	1	1	2	2	2	2	1	2	2	2	2	2
A0A287JGQ2	A0A287JGQ2	3	1	1	Uncharacterized protein	1	3	1	1	1	0	1	1	2	2	0	1	1	0	2	1	1	1	0	0	3	2	1	1	2	1	1	1	2	2	1	3	2	0	0	0	0	0	1	1	0	1	1	0
A0A287JGU6;F2EH30	A0A287JGU6	5;1	5;1	4;0	Aspergillus nuclease S(1)	2	5	5	4	5	4	3	3	1	0	0	4	3	3	1	1	0	0	3	5	4	3	0	0	0	0	5	5	4	4	2	1	0	0	5	4	3	3	1	0	0	4	3	3
A0A287JGV4	A0A287JGV4	3	2	2	Aspergillus nuclease S(1)	1	3	2	2	2	1	1	1	2	1	1	1	0	0	1	0	1	1	1	2	2	1	1	1	2	1	2	2	2	2	3	3	2	2	1	1	1	1	2	1	1	0	0	0
A0A287JHF7;A0A287XTN1	A0A287JHF7	14;1	14;1	13;0	D-3-phosphoglycerate dehydrogenase	2	14	14	13	10	10	10	10	9	11	9	11	9	8	9	11	8	9	10	11	10	10	10	11	10	10	9	10	11	10	10	10	9	8	10	10	10	10	9	11	9	11	9	8
A0A287JHH2	A0A287JHH2	1	1	1	Glycosyltransferases	1	1	1	1	1	0	0	0	0	1	1	0	0	0	0	0	0	0	1	1	1	0	0	0	0	0	1	1	1	1	1	1	1	0	1	0	0	0	0	1	1	0	0	0
A0A287JHN8	A0A287JHN8	6	6	6	Uncharacterized protein	1	6	6	6	6	6	5	5	6	5	4	5	5	5	4	5	4	5	5	4	4	3	3	3	4	3	5	4	5	3	4	3	4	3	6	6	5	5	6	5	4	5	5	5
A0A287JIT5	A0A287JIT5	4	4	4	AAI domain-containing protein	1	4	4	4	0	2	1	1	4	2	4	0	0	1	3	3	4	4	2	0	1	0	4	4	4	4	1	1	0	0	4	4	4	4	0	2	1	1	4	2	4	0	0	1
A0A287JJ40	A0A287JJ40	5	5	4	Glutamyl-tRNA(Gln) amidotransferase subunit A, chloroplastic/mitochondrial	1	5	5	4	1	1	1	1	4	2	4	1	1	1	3	4	2	2	1	1	1	1	2	4	4	4	1	1	3	1	4	4	3	4	1	1	1	1	4	2	4	1	1	1
A0A287JJ41	A0A287JJ41	9	9	9	Uncharacterized protein	1	9	9	9	7	8	8	6	5	6	5	8	4	7	6	6	4	5	6	8	8	8	4	7	7	6	8	8	8	7	6	6	8	6	7	8	8	6	5	6	5	8	4	7
A0A287JJ77	A0A287JJ77	1	1	1	Uncharacterized protein	1	1	1	1	0	0	0	0	1	1	0	0	0	0	0	1	0	0	0	0	0	0	0	0	0	0	0	0	0	0	1	0	1	0	0	0	0	0	1	1	0	0	0	0
A0A287JJJ0	A0A287JJJ0	12	12	12	Uncharacterized protein	1	12	12	12	7	6	8	9	10	9	11	8	6	7	8	10	10	9	9	5	8	8	9	11	10	11	9	7	8	10	11	12	10	8	7	6	8	9	10	9	11	8	6	7
A0A287JJU0;A0A287JJU9	A0A287JJU0;A0A287JJU9	3;2	2;1	2;1	Uncharacterized protein; RRM domain-containing protein	2	3	2	2	0	2	2	2	1	0	0	2	1	0	0	0	0	0	1	2	3	2	0	0	0	0	2	2	1	2	1	0	1	0	0	2	2	1	0	0	0	2	1	0
A0A287JL06;A0A287JL50	A0A287JL06;A0A287JL50	5;5	5;5	5;5	Sulfotransferase; Sulfotransferase	2	5	5	5	5	4	5	4	0	1	1	4	4	3	0	1	0	1	4	4	4	4	1	3	3	2	3	3	4	2	1	2	3	2	5	4	5	4	0	1	1	4	4	3
A0A287JL94	A0A287JL94	10	10	10	Superoxide dismutase	1	10	10	10	7	8	6	6	7	6	5	8	8	9	10	7	8	8	7	8	8	9	6	7	5	6	9	8	6	7	7	7	9	8	7	8	6	6	7	6	5	8	8	9
A0A287JM94	A0A287JM94	2	2	2	DUF3700 domain-containing protein	1	2	2	2	1	0	1	2	1	1	1	2	1	0	1	2	1	2	0	0	2	1	2	2	1	0	1	1	2	2	1	1	1	0	1	0	1	2	1	1	1	2	1	0
A0A287JMA0	A0A287JMA0	1	1	1	DUF3700 domain-containing protein	1	1	1	1	1	1	1	1	1	1	1	1	1	1	1	1	1	1	1	1	1	1	1	1	1	1	1	1	1	1	1	1	1	1	1	1	1	1	1	1	1	1	1	1
A0A287JMV6	A0A287JMV6	8	5	5	Uncharacterized protein	1	8	5	5	1	1	0	0	3	2	4	0	1	0	4	3	2	3	0	0	1	0	4	5	7	5	0	0	0	2	6	5	7	6	1	1	0	0	2	2	4	0	1	0
A0A287JN07;A0A287GZF0;A0A287SJX5;A0A287PNI3	A0A287JN07	15;2;2;2	14;2;2;2	14;2;2;2	NADPH-protochlorophyllide oxidoreductase	4	15	14	14	1	1	1	1	5	2	6	1	0	2	5	3	2	4	2	1	0	1	7	10	12	8	0	0	2	1	10	9	9	10	1	1	1	1	4	2	6	1	0	2
A0A287JN82	A0A287JN82	3	1	1	Pyruvate kinase	1	3	1	1	1	1	1	1	2	1	1	1	1	1	1	1	1	1	1	1	1	1	1	1	1	1	1	1	1	1	1	1	1	1	1	1	1	1	1	1	1	1	1	1
A0A287JNA7	A0A287JNA7	5	5	5	RanBD1 domain-containing protein	1	5	5	5	3	2	2	2	3	3	3	3	3	3	4	4	4	4	3	3	3	3	2	2	3	3	3	3	2	2	2	2	2	2	3	2	2	2	3	3	3	3	3	3
A0A287JNZ5	A0A287JNZ5	3	3	3	Anamorsin homolog	1	3	3	3	2	2	2	2	1	1	1	2	2	2	1	1	1	0	2	2	2	2	1	2	1	1	2	2	2	2	0	1	1	1	2	2	2	2	1	1	1	2	2	2
A0A287JPI4	A0A287JPI4	1	1	1	UBX domain-containing protein	1	1	1	1	1	0	1	1	1	0	1	1	1	1	1	1	1	0	1	1	1	0	0	0	0	0	1	1	1	1	0	0	0	0	1	0	1	1	1	0	1	1	1	1
A0A287JPW5	A0A287JPW5	8	8	8	Uncharacterized protein	1	8	8	8	6	6	5	4	4	3	4	5	3	3	3	4	4	3	4	3	5	4	4	4	5	2	5	5	5	5	3	3	3	3	6	6	5	4	4	3	4	5	3	3
S4Z1W0;A0A287JQ28	S4Z1W0;A0A287JQ28	2;2	2;2	2;2	Photosystem II D2 protein; Photosystem II D2 protein	2	2	2	2	0	0	0	0	2	2	2	0	0	0	2	2	1	2	0	1	0	0	1	0	1	1	0	0	0	0	1	0	0	0	0	0	0	0	2	2	2	0	0	0
A0A287JQ76;A0A287NUE4;A0A287QT00;A0A287QT54;A0A287HXI2	A0A287JQ76;A0A287NUE4;A0A287QT00;A0A287QT54;A0A287HXI2	2;1;1;1;1	2;1;1;1;1	2;1;1;1;1	Uncharacterized protein; Uncharacterized protein; Uncharacterized protein; Uncharacterized protein; Uncharacterized protein	5	2	2	2	1	1	2	0	0	1	2	1	1	1	1	1	1	1	1	0	0	1	2	1	1	2	1	1	1	0	1	2	0	0	1	1	2	0	0	1	2	1	1	1
A0A287JQB4	A0A287JQB4	8	8	8	Calreticulin	1	8	8	8	7	6	4	6	3	1	3	4	2	2	2	2	3	2	3	6	7	5	2	4	1	2	8	6	6	5	2	6	5	3	7	6	4	6	3	1	3	4	2	2
A0A287JQT0	A0A287JQT0	4	4	4	S-methyl-5-thioribose kinase	1	4	4	4	4	4	4	3	2	0	0	2	2	1	1	0	1	1	2	2	3	2	0	0	0	1	2	2	2	2	0	1	0	0	4	4	4	3	2	0	0	2	2	1
A0A287JR77;A0A287JR19	A0A287JR77;A0A287JR19	5;5	5;5	5;5	Uncharacterized protein; Uncharacterized protein	2	5	5	5	2	4	2	1	1	1	1	4	4	2	1	1	1	1	1	3	3	1	1	1	1	1	1	3	3	1	1	1	1	1	2	4	2	1	1	1	1	4	4	2
A0A287JR73;A0A287JKK4	A0A287JR73;A0A287JKK4	2;1	2;1	2;1	C2 domain-containing protein; C2 domain-containing protein	2	2	2	2	2	2	2	2	0	0	1	2	1	1	1	1	1	0	2	2	2	2	1	1	1	0	2	2	2	2	1	1	0	1	2	2	2	2	0	0	1	2	1	1
A0A287JRD5;A0A287EXL2;A0A287SGD7;A0A287PEX9	A0A287JRD5	4;1;1;1	4;1;1;1	4;1;1;1	Phosphomannomutase	4	4	4	4	3	3	2	2	2	3	3	3	3	3	3	3	3	2	3	3	2	3	3	3	2	3	3	3	3	3	2	3	2	2	3	3	2	2	2	3	3	3	3	3
A0A287JRP4	A0A287JRP4	5	5	5	Nudix hydrolase domain-containing protein	1	5	5	5	3	3	3	4	3	3	3	2	1	2	3	2	2	3	4	3	3	3	4	3	4	4	4	4	3	3	5	4	4	4	3	3	3	4	3	3	3	2	1	2
A0A287JRR5	A0A287JRR5	1	1	1	AT-hook motif nuclear-localized protein	1	1	1	1	1	1	1	1	1	1	1	0	0	1	1	0	1	1	0	0	1	0	1	1	0	1	0	0	0	0	0	0	0	0	1	1	1	1	1	1	1	0	0	1
A0A287JS74	A0A287JS74	3	3	3	RCK N-terminal domain-containing protein	1	3	3	3	1	1	1	0	2	2	2	2	1	1	2	2	2	2	1	1	1	1	2	2	1	2	1	1	0	1	2	1	1	0	1	1	1	0	2	2	2	2	1	1
A0A287JSL8;A0A287JVG7;A0A287WR69	A0A287JSL8	8;2;1	8;2;1	8;2;1	3-isopropylmalate dehydrogenase	3	8	8	8	6	4	5	4	4	4	7	5	4	6	5	4	5	5	4	4	6	3	4	4	5	5	5	3	5	5	4	5	4	5	6	4	5	4	4	4	7	5	4	6
A0A287JSM8	A0A287JSM8	2	2	2	Iso_dh domain-containing protein	1	2	2	2	1	1	1	1	1	1	1	1	1	1	1	1	1	1	1	1	1	1	1	1	1	1	1	1	1	1	1	1	1	1	1	1	1	1	1	1	1	1	1	1
A0A287JST6	A0A287JST6	17	17	12	Peroxidase	1	17	17	12	12	11	12	13	5	7	7	11	9	8	5	8	6	3	9	11	13	12	4	6	7	3	11	10	15	11	11	7	9	6	12	11	12	13	5	7	7	11	9	8
A0A287JSW9	A0A287JSW9	4	4	4	Peroxidase	1	4	4	4	3	4	4	2	0	0	0	3	2	4	0	0	0	0	3	3	2	3	0	0	1	0	3	4	2	2	2	0	0	0	3	4	4	2	0	0	0	3	2	4
A0A287JSX2	A0A287JSX2	6	3	3	Peroxidase	1	6	3	3	6	5	6	5	2	2	2	6	5	6	2	2	2	1	4	5	5	5	1	2	3	1	4	6	5	6	4	2	4	4	3	2	3	2	0	0	0	3	2	3
A0A287JT14	A0A287JT14	10	9	9	Peroxidase	1	10	9	9	7	4	8	5	3	1	1	4	3	4	1	1	3	2	3	5	7	5	2	2	2	1	5	6	6	5	3	3	6	5	6	4	7	5	3	1	1	4	3	4
A0A287JT30	A0A287JT30	2	2	2	Peroxidase	1	2	2	2	1	0	0	0	0	0	0	1	0	0	0	0	0	0	0	0	1	0	0	0	0	0	0	0	1	1	0	0	0	0	1	0	0	0	0	0	0	1	0	0
A0A287JTR6	A0A287JTR6	5	5	5	FAD-binding FR-type domain-containing protein	1	5	5	5	2	3	2	2	2	1	1	3	2	1	3	2	2	0	2	1	1	1	0	1	0	0	1	1	1	1	1	0	0	1	2	3	2	2	2	1	1	3	2	1
A0A287JV67	A0A287JV67	9	9	9	1-deoxy-D-xylulose-5-phosphate reductoisomerase	1	9	9	9	0	0	0	0	1	1	1	1	1	2	1	1	0	1	0	0	0	0	2	0	1	0	0	0	0	0	1	1	0	1	0	0	0	0	1	1	1	1	1	2
A0A287JVY4	A0A287JVY4	1	1	1	Peptidyl-prolyl cis-trans isomerase	1	1	1	1	0	0	0	0	1	0	0	0	0	0	1	1	0	0	0	0	0	0	1	0	1	1	0	0	0	0	1	0	0	0	0	0	0	0	1	0	0	0	0	0
A0A287JWJ4;A0A287EGB6	A0A287JWJ4;A0A287EGB6	2;1	2;1	2;1	Ribosomal_L2_C domain-containing protein; Ribosomal_L2_C domain-containing protein	2	2	2	2	0	1	0	0	0	0	0	1	1	0	1	1	0	0	0	0	1	1	0	1	0	1	0	0	1	1	0	0	0	1	0	1	0	0	0	0	0	1	1	0
A0A287JX12	A0A287JX12	1	1	1	Sucrose-phosphate synthase	1	1	1	1	1	1	1	1	0	1	0	1	1	1	1	1	0	0	1	1	1	0	0	0	1	0	1	1	0	0	0	0	0	0	1	1	1	1	0	1	0	1	1	1
A0A287JXM2	A0A287JXM2	13	12	12	Fructose-bisphosphate aldolase	1	13	12	12	11	11	10	12	5	5	5	11	10	9	7	6	6	6	11	10	11	12	7	8	8	5	10	13	12	13	8	9	8	8	10	10	9	11	4	4	4	11	9	9
A0A287JYC4;A0A287IJW1;A0A287PDD9	A0A287JYC4	3;1;1	3;1;1	2;0;0	Glutamate decarboxylase	3	3	3	2	1	0	0	1	1	1	2	0	0	0	1	2	2	2	1	1	0	0	1	0	2	2	0	1	2	0	1	1	0	0	1	0	0	1	1	1	2	0	0	0
A0A287JYJ1	A0A287JYJ1	4	4	4	Uncharacterized protein	1	4	4	4	1	0	0	0	0	1	1	1	1	0	1	1	0	0	0	0	0	0	1	1	0	0	0	0	0	0	1	1	0	1	1	0	0	0	0	1	1	1	1	0
A0A287JYQ6;A0A287JYR8	A0A287JYQ6;A0A287JYR8	2;1	2;1	2;1	Aspergillus nuclease S(1); Aspergillus nuclease S(1)	2	2	2	2	2	1	2	2	1	2	2	2	1	1	2	1	1	1	2	2	1	2	2	2	2	1	2	2	1	1	2	2	2	2	2	1	2	2	1	2	2	2	1	1
A0A287JYW4	A0A287JYW4	5	5	5	Uncharacterized protein	1	5	5	5	1	1	1	2	0	1	1	2	2	1	0	0	0	0	1	0	0	0	0	1	0	0	1	0	0	0	0	1	1	0	1	1	1	2	0	1	1	2	2	1
A0A287JYW9	A0A287JYW9	1	1	1	BOWMAN_BIRK domain-containing protein	1	1	1	1	0	0	0	0	0	0	0	0	0	0	0	0	0	0	0	0	0	0	0	0	0	0	0	0	0	0	0	0	0	0	0	0	0	0	0	0	0	0	0	0
A0A287JYZ4	A0A287JYZ4	1	1	1	BOWMAN_BIRK domain-containing protein	1	1	1	1	0	0	0	0	1	1	1	0	0	0	1	1	1	1	0	0	0	0	1	1	1	1	0	0	0	0	1	1	1	1	0	0	0	0	1	1	1	0	0	0
A0A287JZ19	A0A287JZ19	3	1	1	Uncharacterized protein	1	3	1	1	0	2	0	1	0	0	0	0	1	1	1	0	0	0	1	1	1	1	0	0	0	0	1	2	2	2	1	1	0	0	0	1	0	0	0	0	0	0	1	1
A0A287JZ93	A0A287JZ93	5	5	3	BOWMAN_BIRK domain-containing protein	1	5	5	3	0	1	0	2	0	0	0	0	0	0	1	0	0	0	0	0	1	0	1	0	0	0	0	1	2	1	1	1	0	0	0	1	0	2	0	0	0	0	0	0
A0A287JZD1	A0A287JZD1	7	7	7	Uncharacterized protein	1	7	7	7	2	2	3	1	3	3	5	2	2	3	6	4	4	3	1	3	1	3	4	3	5	3	0	2	2	1	3	1	2	4	2	2	3	1	3	3	5	2	2	3
A0A287JZR0	A0A287JZR0	1	1	1	ADP/ATP translocase	1	1	1	1	0	0	0	0	0	0	0	0	0	0	0	0	0	1	0	0	0	0	0	0	0	0	0	0	0	0	0	0	0	0	0	0	0	0	0	0	0	0	0	0
A0A287K0K5;A0A287VJZ9	A0A287K0K5	5;1	5;1	5;1	Eukaryotic translation initiation factor 3 subunit A	2	5	5	5	4	5	5	4	2	3	3	3	3	3	4	3	3	4	2	5	4	4	2	5	4	4	5	3	3	1	4	4	3	2	4	5	5	4	2	3	3	3	3	3
A0A287K0L6	A0A287K0L6	2	2	2	Uncharacterized protein	1	2	2	2	0	0	0	0	0	1	1	1	0	0	1	0	1	1	0	0	0	0	0	0	0	0	2	0	0	1	2	0	1	1	0	0	0	0	0	1	1	1	0	0
A0A287K0Y4	A0A287K0Y4	4	4	4	Peptidase A1 domain-containing protein	1	4	4	4	1	0	1	0	2	1	0	1	0	0	1	1	0	2	0	0	0	0	2	2	1	2	1	0	0	0	3	2	2	2	1	0	1	0	2	1	0	1	0	0
A0A287K155	A0A287K155	8	8	8	Uncharacterized protein	1	8	8	8	5	4	6	6	4	5	5	5	4	5	4	5	5	5	5	5	6	5	5	5	7	5	6	4	6	6	4	5	6	5	5	4	6	6	4	5	5	5	4	5
A0A287K1L5;A0A287M250	A0A287K1L5;A0A287M250	2;1	2;1	2;1	Aldo_ket_red domain-containing protein; Aldo_ket_red domain-containing protein	2	2	2	2	2	1	2	1	1	0	0	1	1	0	1	1	1	1	1	1	1	2	1	1	2	1	2	2	2	1	2	1	2	2	2	1	2	1	1	0	0	1	1	0
A0A287RWQ6;A0A287PYN3;A0A287K1M0;A0A287SVU6;A0A287URV9;A0A287QIE3;A0A287EXK6	A0A287RWQ6;A0A287PYN3;A0A287K1M0;A0A287SVU6;A0A287URV9;A0A287QIE3;A0A287EXK6	2;2;2;1;1;1;1	2;2;2;1;1;1;1	2;2;2;1;1;1;1	Uncharacterized protein; Uncharacterized protein; Uncharacterized protein; Uncharacterized protein; Uncharacterized protein; Uncharacterized protein; Uncharacterized protein	7	2	2	2	2	2	2	2	1	1	2	2	1	2	1	1	1	1	1	2	2	2	1	2	1	1	1	2	2	2	1	1	1	2	2	2	2	2	1	1	2	2	1	2
A0A287K1N8	A0A287K1N8	1	1	1	Uncharacterized protein	1	1	1	1	0	0	0	1	1	1	1	0	0	0	1	1	1	1	1	1	1	1	1	1	1	1	1	1	1	1	1	1	0	1	0	0	0	1	1	1	1	0	0	0
A0A287K1T6	A0A287K1T6	1	1	1	GH10 domain-containing protein	1	1	1	1	1	1	1	1	0	0	0	1	1	1	0	0	0	0	1	1	1	1	0	0	0	0	1	1	1	1	0	0	0	0	1	1	1	1	0	0	0	1	1	1
A0A287K236;A0A287K264	A0A287K236;A0A287K264	7;5	7;5	7;5	PB1 domain-containing protein; PB1 domain-containing protein	2	7	7	7	7	7	7	7	5	6	7	6	5	5	6	5	6	5	7	7	7	7	4	7	7	7	6	7	7	7	6	7	6	7	7	7	7	7	5	6	7	6	5	5
A0A287K2D3	A0A287K2D3	1	1	1	Non-specific lipid-transfer protein	1	1	1	1	0	0	0	1	0	0	0	0	0	0	0	0	0	1	1	0	0	0	1	1	0	0	0	0	0	0	0	1	1	0	0	0	0	1	0	0	0	0	0	0
A0A287K2M0	A0A287K2M0	5	5	5	Peptidase A1 domain-containing protein	1	5	5	5	0	0	0	0	2	3	2	1	0	0	4	3	3	4	0	0	0	0	3	3	4	4	2	1	0	0	4	3	4	4	0	0	0	0	2	3	2	1	0	0
A0A287K2S5	A0A287K2S5	8	8	8	AAA domain-containing protein	1	8	8	8	6	6	5	6	5	6	4	5	4	6	5	4	5	4	6	5	6	5	6	5	6	4	6	7	5	5	4	6	7	7	6	6	5	6	5	6	4	5	4	6
A0A287K369;A0A287K3B8	A0A287K369;A0A287K3B8	3;2	2;1	2;1	Uncharacterized protein; Uncharacterized protein	2	3	2	2	2	2	2	2	0	0	2	2	2	1	0	0	0	1	0	1	1	1	1	1	2	1	2	2	3	1	1	1	1	0	2	2	2	2	0	0	1	2	2	1
A0A287K3K6;A0A287DWU3;A0A287M197	A0A287K3K6;A0A287DWU3;A0A287M197	6;5;3	6;5;3	6;5;3	Uncharacterized protein; Uncharacterized protein; Uncharacterized protein	3	6	6	6	3	3	3	3	2	1	2	3	3	3	2	1	2	3	4	4	4	3	3	3	3	4	4	3	3	3	2	2	3	4	3	3	3	3	2	1	2	3	3	3
A0A287K3M2	A0A287K3M2	8	8	8	Uncharacterized protein	1	8	8	8	2	1	1	0	5	6	6	2	2	1	6	5	6	5	1	0	0	0	6	5	5	6	0	0	1	0	5	6	5	5	2	1	1	0	5	6	6	2	2	1
A0A287K3M5	A0A287K3M5	1	1	1	Uncharacterized protein	1	1	1	1	0	0	0	0	0	0	1	1	0	1	1	1	1	1	0	0	0	0	1	1	1	0	1	1	1	1	1	1	1	1	0	0	0	0	0	0	1	1	0	1
A0A287K4T6	A0A287K4T6	1	1	1	NB-ARC domain-containing protein	1	1	1	1	1	1	1	1	0	0	1	1	1	1	1	1	1	0	1	1	1	1	1	1	1	1	1	1	1	1	1	1	1	1	1	1	1	1	0	0	1	1	1	1
A0A287K4U1	A0A287K4U1	2	2	2	TFIIS N-terminal domain-containing protein	1	2	2	2	2	2	2	2	2	1	1	2	2	2	1	1	1	1	2	2	1	2	1	1	0	1	2	2	2	1	2	2	2	1	2	2	2	2	2	1	1	2	2	2
A0A287K550	A0A287K550	21	21	20	Uncharacterized protein	1	21	21	20	14	13	14	12	15	14	14	14	16	14	14	13	13	13	13	13	15	12	11	13	15	13	15	14	16	14	14	15	13	14	14	13	14	12	15	14	14	14	16	14
A0A287K5G3	A0A287K5G3	3	3	3	Uncharacterized protein	1	3	3	3	2	3	3	1	0	0	0	2	3	3	0	0	0	0	3	3	3	3	1	1	0	1	3	2	3	1	1	0	1	0	2	3	3	1	0	0	0	2	3	3
A0A287K666	A0A287K666	10	10	10	Uncharacterized protein	1	10	10	10	5	6	5	6	6	6	7	6	6	5	7	6	7	6	7	5	6	6	7	5	8	7	8	7	7	6	6	9	5	6	5	6	5	6	6	6	7	6	6	5
A0A287K6R3	A0A287K6R3	4	4	4	Uncharacterized protein	1	4	4	4	3	2	2	3	2	3	3	2	4	2	2	1	3	3	3	2	3	3	1	3	2	3	2	3	2	4	2	3	3	2	3	2	2	3	2	3	3	2	4	2
A0A287K6S2	A0A287K6S2	2	2	2	Uncharacterized protein	1	2	2	2	0	0	0	0	1	1	2	0	0	0	1	1	2	1	1	0	0	0	2	2	1	2	0	0	0	0	1	1	1	1	0	0	0	0	1	1	2	0	0	0
A0A287K7G8	A0A287K7G8	7	7	7	Ribosomal_S7 domain-containing protein	1	7	7	7	4	4	3	4	4	4	2	3	4	3	3	4	3	3	4	4	5	4	3	4	4	3	4	4	4	4	4	2	4	4	4	4	3	4	4	4	2	3	4	3
A0A287K7K8;A0A287ICV0	A0A287K7K8	3;1	3;1	3;1	3-hydroxyacyl-CoA dehydrogenase	2	3	3	3	3	3	2	2	3	3	2	2	2	2	2	1	2	2	2	2	3	2	2	3	2	2	3	3	1	1	1	1	0	1	3	3	2	2	3	3	2	2	2	2
A0A287K7R3	A0A287K7R3	8	8	7	PKS_ER domain-containing protein	1	8	8	7	3	3	4	2	6	7	5	2	2	2	5	5	4	4	3	4	4	4	3	8	8	7	4	3	5	2	4	8	5	6	3	3	4	2	6	7	5	2	2	2
A0A287K7S7	A0A287K7S7	3	2	2	PKS_ER domain-containing protein	1	3	2	2	1	0	0	1	3	3	3	0	0	0	3	3	2	3	1	2	1	2	3	3	3	2	2	1	2	2	3	3	2	3	0	0	0	0	2	2	2	0	0	0
A0A287K8U3	A0A287K8U3	1	1	1	DUF1421 domain-containing protein	1	1	1	1	0	0	0	0	1	0	0	0	0	0	1	1	1	0	1	1	1	0	1	1	1	1	0	1	1	1	1	1	1	1	0	0	0	0	1	0	0	0	0	0
F2D9R7;A0A287K962;A0A287K960;A0A287K963	F2D9R7;A0A287K962;A0A287K960;A0A287K963	2;2;1;1	2;2;1;1	2;2;1;1	Xyloglucan endotransglucosylase/hydrolase; Xyloglucan endotransglucosylase/hydrolase; Xyloglucan endotransglucosylase/hydrolase; Xyloglucan endotransglucosylase/hydrolase	4	2	2	2	1	1	1	1	0	0	0	1	1	1	0	0	0	0	1	1	1	1	0	0	0	0	1	1	1	1	0	0	0	0	1	1	1	1	0	0	0	1	1	1
A0A287K9F9	A0A287K9F9	1	1	1	Protein kinase domain-containing protein	1	1	1	1	1	1	1	1	0	0	0	1	1	1	0	0	1	1	1	1	1	1	0	0	0	0	0	1	1	1	0	0	0	0	1	1	1	1	0	0	0	1	1	1
A0A287K9L5	A0A287K9L5	3	3	3	NAB domain-containing protein	1	3	3	3	2	0	1	1	1	2	1	1	0	0	1	0	2	2	2	1	1	1	1	2	1	2	1	0	0	1	0	1	1	0	2	0	1	1	1	2	1	1	0	0
A0A287KAQ4	A0A287KAQ4	1	1	1	Protein phosphatase	1	1	1	1	0	0	0	0	1	1	1	0	0	0	1	1	1	0	0	0	0	0	1	1	1	0	0	0	0	0	0	0	0	0	0	0	0	0	1	1	1	0	0	0
A0A287KB24	A0A287KB24	4	4	4	Uncharacterized protein	1	4	4	4	3	3	3	3	3	3	3	3	3	3	3	3	3	3	3	3	3	3	3	3	3	3	3	3	3	3	4	4	3	3	3	3	3	3	3	3	3	3	3	3
A0A287KB27	A0A287KB27	6	6	5	NAD(P)H dehydrogenase (quinone)	1	6	6	5	0	0	1	1	1	1	2	0	0	1	1	1	1	0	1	0	0	1	1	1	0	1	0	0	0	0	0	1	0	1	0	0	1	1	1	1	2	0	0	1
A0A287KB82	A0A287KB82	3	3	3	RNase III domain-containing protein	1	3	3	3	0	1	0	0	0	1	0	1	0	2	1	0	0	0	0	0	0	1	1	1	1	1	0	0	0	0	1	1	0	0	0	1	0	0	0	1	0	1	0	2
A0A287KBC6	A0A287KBC6	1	1	1	Uncharacterized protein	1	1	1	1	1	1	1	1	1	1	1	1	1	1	1	1	1	1	1	1	1	1	1	0	1	1	1	0	0	1	1	0	1	0	1	1	1	1	1	1	1	1	1	1
A0A287KBD3	A0A287KBD3	6	6	6	Translation machinery-associated protein 22	1	6	6	6	5	6	3	3	3	6	5	4	4	4	4	4	6	5	6	5	6	4	5	5	4	5	6	5	6	5	6	6	5	4	5	6	3	3	3	6	5	4	4	4
A0A287KBH8	A0A287KBH8	2	2	2	Uncharacterized protein	1	2	2	2	1	2	1	1	2	1	1	2	2	2	1	1	1	1	2	2	2	2	2	1	1	1	2	2	1	1	2	2	1	1	1	2	1	1	2	1	1	2	2	2
A0A287KC55	A0A287KC55	20	20	20	Uncharacterized protein	1	20	20	20	17	17	15	14	15	17	15	18	15	16	16	16	16	15	17	18	16	16	17	17	16	15	18	17	16	15	14	14	17	15	17	17	15	14	15	17	15	18	15	16
A0A287KC68	A0A287KC68	2	2	2	TauD domain-containing protein	1	2	2	2	1	1	1	1	2	2	2	1	0	0	2	2	2	2	1	1	1	1	2	2	2	2	1	0	0	0	2	2	2	1	1	1	1	1	2	2	2	1	0	0
A0A287KCB3	A0A287KCB3	4	3	3	Malic enzyme	1	4	3	3	0	0	0	0	0	0	0	0	0	0	0	0	0	1	1	0	1	0	0	0	0	0	0	0	0	0	0	0	0	0	0	0	0	0	0	0	0	0	0	0
A0A287KCC5;F2EK80	A0A287KCC5;F2EK80	2;1	2;1	1;0	Profilin; Profilin	2	2	2	1	1	1	1	1	0	1	1	0	1	1	1	1	0	1	1	1	1	1	1	1	1	1	1	1	1	1	1	1	1	1	1	1	1	1	0	1	1	0	1	1
A0A287KCU0	A0A287KCU0	3	3	3	Glutaminyl-tRNA synthetase	1	3	3	3	1	1	0	0	1	0	0	1	0	0	1	0	1	0	1	1	1	1	0	1	1	1	0	1	1	1	0	1	1	0	1	1	0	0	1	0	0	1	0	0
A0A287KE34	A0A287KE34	14	14	14	Uncharacterized protein	1	14	14	14	2	3	0	0	4	8	6	2	2	1	8	6	7	6	2	2	0	0	8	9	10	9	3	1	1	1	9	10	7	9	2	3	0	0	4	8	6	2	2	1
A0A287KED7	A0A287KED7	2	2	2	Uncharacterized protein	1	2	2	2	1	1	1	1	1	1	1	1	1	1	1	1	1	1	1	1	1	1	1	1	1	1	1	1	1	1	1	1	1	1	1	1	1	1	1	1	1	1	1	1
A0A287KEW5	A0A287KEW5	8	8	8	Abhydrolase_3 domain-containing protein	1	8	8	8	4	2	3	4	3	1	1	2	2	3	2	3	3	1	4	4	3	4	2	4	2	4	4	4	2	3	1	3	3	4	4	2	3	4	3	1	1	2	2	3
A0A287KFD1	A0A287KFD1	1	1	1	Uncharacterized protein	1	1	1	1	0	0	1	0	1	0	0	0	0	1	1	1	1	1	0	0	1	1	0	0	1	0	0	0	0	0	1	1	1	1	0	0	1	0	1	0	0	0	0	1
A0A287KFV7	A0A287KFV7	4	4	4	Abhydrolase_2 domain-containing protein	1	4	4	4	3	3	3	4	4	3	4	2	2	2	3	2	3	3	3	4	4	4	4	4	4	4	4	3	3	4	3	3	4	2	3	3	3	4	4	3	4	2	2	2
A0A287KFW7	A0A287KFW7	3	3	3	Glutaredoxin domain-containing protein	1	3	3	3	0	1	1	1	1	1	1	1	1	1	1	1	1	2	1	1	1	1	1	1	1	1	2	2	2	1	1	1	1	1	0	1	1	1	1	1	1	1	1	1
A0A287KG12	A0A287KG12	11	11	11	NADH-cytochrome b5 reductase	1	11	11	11	7	8	8	7	7	5	6	7	7	7	6	6	7	4	8	8	10	7	6	6	9	7	8	8	8	7	7	7	7	7	7	8	8	7	7	5	6	7	7	7
A0A287KGA1	A0A287KGA1	6	6	6	Uncharacterized protein	1	6	6	6	5	3	3	3	1	1	3	1	1	1	2	1	2	2	2	3	3	3	4	5	2	3	3	2	2	4	4	5	3	3	5	3	3	3	1	1	3	1	1	1
A0A287KH23	A0A287KH23	4	4	4	Carboxypeptidase	1	4	4	4	2	2	3	2	0	2	2	3	1	3	1	0	2	1	2	2	2	2	2	3	1	2	3	2	3	4	1	2	2	2	2	2	3	2	0	2	2	3	1	3
A0A287KHA7	A0A287KHA7	1	1	1	Uncharacterized protein	1	1	1	1	0	1	0	0	0	0	0	0	1	0	0	0	0	0	0	0	0	1	0	0	0	0	1	0	0	0	0	0	1	1	0	1	0	0	0	0	0	0	1	0
A0A287KIG6	A0A287KIG6	2	2	2	Uncharacterized protein	1	2	2	2	0	0	0	1	0	0	1	0	1	0	1	1	1	0	1	1	1	0	1	2	2	0	0	1	1	1	1	1	1	1	0	0	0	1	0	0	1	0	1	0
A0A287KK32	A0A287KK32	5	5	5	Uncharacterized protein	1	5	5	5	1	2	1	1	1	3	2	1	1	2	4	3	4	1	1	2	2	1	3	3	4	3	1	1	2	1	4	3	3	4	1	2	1	1	1	3	2	1	1	2
A0A287KM38	A0A287KM38	1	1	1	3-methyl-2-oxobutanoate hydroxymethyltransferase	1	1	1	1	0	0	0	0	0	0	0	0	0	0	0	0	0	0	0	0	0	0	0	0	0	0	0	0	0	0	0	1	1	0	0	0	0	0	0	0	0	0	0	0
A0A287KM84	A0A287KM84	5	5	5	Peptidyl-prolyl cis-trans isomerase	1	5	5	5	3	2	2	1	2	2	3	2	2	2	2	2	3	2	2	3	1	2	2	3	4	4	2	2	2	2	4	3	4	4	3	2	2	1	2	2	3	2	2	2
A0A287KMQ8	A0A287KMQ8	5	5	5	Uncharacterized protein	1	5	5	5	4	2	0	1	2	2	3	4	4	3	4	4	3	4	4	4	3	4	3	3	2	2	4	4	4	1	3	2	2	2	4	2	0	1	2	2	3	4	4	3
A0A287KMU0	A0A287KMU0	3	3	3	Uncharacterized protein	1	3	3	3	1	1	1	1	1	0	1	0	1	1	2	1	1	1	1	1	2	2	1	1	2	1	1	1	1	1	2	0	2	1	1	1	1	1	1	0	1	0	1	1
A0A287KNU1	A0A287KNU1	4	4	4	Uncharacterized protein	1	4	4	4	1	2	0	0	1	1	0	0	1	1	0	1	0	0	1	1	1	0	0	1	0	0	0	1	1	0	0	0	0	0	1	2	0	0	1	1	0	0	1	1
A0A287KQC8	A0A287KQC8	5	5	5	Uncharacterized protein	1	5	5	5	4	4	4	3	3	1	2	2	1	2	2	3	1	4	5	4	5	4	4	4	2	1	4	4	2	4	4	4	4	2	4	4	4	3	3	1	2	2	1	2
A0A287KQE2;A0A287VXC4	A0A287KQE2;A0A287VXC4	1;1	1;1	1;1	Rhodanese domain-containing protein; Rhodanese domain-containing protein	2	1	1	1	0	1	1	0	0	1	0	1	1	0	0	0	0	0	1	1	1	1	0	1	1	1	1	1	1	1	1	1	1	1	0	1	1	0	0	1	0	1	1	0
A0A287KQI3	A0A287KQI3	1	1	1	Response regulatory domain-containing protein	1	1	1	1	0	0	0	0	1	1	0	0	0	0	1	1	0	0	1	0	0	0	1	1	0	0	0	0	0	0	1	1	0	0	0	0	0	0	1	1	0	0	0	0
A0A287KQS6;A0A287TTZ6	A0A287KQS6	11;1	11;1	8;1	Importin subunit alpha	2	11	11	8	9	8	8	10	7	7	7	10	9	9	8	6	8	6	9	10	10	10	7	9	8	7	8	8	9	8	9	7	9	9	9	8	8	10	7	7	7	10	9	9
A0A287KQU8	A0A287KQU8	4	4	4	Peptidase S59 domain-containing protein	1	4	4	4	2	4	2	2	1	2	1	3	3	1	2	0	2	3	2	3	4	3	2	2	3	3	1	2	3	2	2	3	3	3	2	4	2	2	1	2	1	3	3	1
A0A287KQW2	A0A287KQW2	2	2	2	Uncharacterized protein	1	2	2	2	0	0	0	0	0	0	0	0	0	0	0	0	0	0	0	0	0	0	0	0	0	1	0	0	0	0	0	0	0	0	0	0	0	0	0	0	0	0	0	0
A0A287KRK1	A0A287KRK1	1	1	1	MoCF_biosynth domain-containing protein	1	1	1	1	1	1	0	1	1	0	1	1	1	0	1	0	1	0	0	1	0	0	0	0	1	0	1	0	0	1	0	0	0	0	1	1	0	1	1	0	1	1	1	0
A0A287MNQ2;A0A287KRK3	A0A287MNQ2;A0A287KRK3	2;2	2;2	2;2	Lipase_3 domain-containing protein; Lipase_3 domain-containing protein	2	2	2	2	0	0	0	0	2	2	2	0	0	0	2	2	1	2	0	0	0	0	2	2	2	2	0	0	0	0	2	2	2	2	0	0	0	0	2	2	2	0	0	0
A0A287KRQ9	A0A287KRQ9	3	3	3	GFO_IDH_MocA domain-containing protein	1	3	3	3	0	0	1	0	0	0	0	0	0	0	0	0	0	0	0	0	1	1	0	0	0	0	1	0	2	0	0	0	0	0	0	0	1	0	0	0	0	0	0	0
A0A287KS14	A0A287KS14	2	2	2	Histidinol-phosphatase	1	2	2	2	1	1	0	0	0	1	0	2	1	1	1	1	0	2	0	1	0	0	0	1	0	2	1	1	0	1	2	1	1	0	1	1	0	0	0	1	0	2	1	1
A0A287KS33;F2DID2	A0A287KS33;F2DID2	8;6	4;3	2;1	Peroxidase; Peroxidase	2	8	4	2	4	5	4	4	1	1	2	5	5	4	2	2	2	2	5	5	4	4	3	1	1	3	5	4	4	3	3	3	2	2	2	3	2	2	0	1	1	3	3	2
A0A287KS64	A0A287KS64	8	8	4	Peroxidase	1	8	8	4	3	3	4	3	1	1	2	4	4	3	1	1	2	2	5	4	4	3	3	2	2	4	4	3	4	5	4	4	2	2	3	3	4	3	1	1	2	4	4	3
A0A287KSF1	A0A287KSF1	2	2	2	Uncharacterized protein	1	2	2	2	1	1	0	0	1	2	1	1	0	0	2	2	0	1	1	1	1	1	2	2	2	2	1	0	1	1	2	2	2	2	1	1	0	0	1	2	1	1	0	0
A0A287KSU2	A0A287KSU2	2	2	2	Uncharacterized protein	1	2	2	2	0	0	0	0	0	0	0	0	0	0	0	0	0	0	0	0	0	0	0	0	0	0	0	1	1	0	0	0	1	0	0	0	0	0	0	0	0	0	0	0
A0A287KSU3	A0A287KSU3	7	7	7	Glutaredoxin-dependent peroxiredoxin	1	7	7	7	7	6	7	6	4	6	6	5	6	5	6	6	5	6	5	5	5	5	6	5	5	6	6	6	7	6	6	6	6	5	7	6	7	6	4	6	6	5	6	5
A0A287KSV7;M0VU98	A0A287KSV7;M0VU98	5;3	5;3	5;3	26S proteasome regulatory subunit RPN11; 26S proteasome regulatory subunit RPN11	2	5	5	5	2	1	2	1	0	1	2	2	1	1	2	1	1	2	2	2	0	1	1	1	1	1	2	2	2	1	0	1	0	0	2	1	2	1	0	1	2	2	1	1
A0A287KT66	A0A287KT66	6	6	6	Cysteine proteinase inhibitor	1	6	6	6	2	3	1	2	3	2	2	2	1	1	3	2	2	2	3	3	5	2	2	2	5	3	3	2	5	3	5	3	5	4	2	3	1	2	3	2	2	2	1	1
A0A287KTS7	A0A287KTS7	4	4	4	Uncharacterized protein	1	4	4	4	0	0	0	0	0	0	0	0	0	0	0	1	1	0	0	1	1	1	2	1	1	1	1	0	1	1	1	1	1	1	0	0	0	0	0	0	0	0	0	0
A0A287KTX6;M0XXL9	A0A287KTX6;M0XXL9	6;6	6;6	6;6	Pyruvate kinase; Pyruvate kinase	2	6	6	6	3	2	4	2	1	1	0	1	1	1	1	0	0	0	1	2	3	2	0	2	2	2	2	3	4	3	1	2	1	2	3	2	4	2	1	1	0	1	1	1
A0A287KUM9;A0A287KUQ7;A0A287KUN9	A0A287KUM9;A0A287KUQ7	8;5;1	8;5;1	7;4;1	Coatomer subunit beta; Coatomer subunit beta	3	8	8	7	5	5	3	6	2	2	1	4	3	4	1	2	2	2	4	5	5	2	2	4	3	3	6	6	5	5	1	1	2	1	5	5	3	6	2	2	1	4	3	4
F2DMG9;A0A287KVK5;A0A287N4E0;A0A287SYK1;A0A287GTD4;A0A287M6P8;A0A287PE21;A0A287R1R1;A0A287TU09;A0A287NJJ6	F2DMG9;A0A287KVK5;A0A287N4E0;A0A287SYK1;A0A287GTD4;A0A287M6P8;A0A287PE21;A0A287R1R1;A0A287TU09;A0A287NJJ6	2;2;2;2;1;1;1;1;1;1	2;2;2;2;1;1;1;1;1;1	1;1;1;1;1;0;0;0;0;0	Predicted protein; Protein kinase domain-containing protein; Protein kinase domain-containing protein; Protein kinase domain-containing protein; Protein kinase domain-containing protein; Protein kinase domain-containing protein; Protein kinase domain-cont	10	2	2	1	1	2	0	1	2	0	0	1	1	2	1	1	1	0	1	2	1	0	0	0	0	0	0	2	2	1	2	0	1	2	1	2	0	1	2	0	0	1	1	2
A0A287KWP9	A0A287KWP9	10	10	10	Uncharacterized protein	1	10	10	10	6	7	8	7	4	6	4	5	6	7	6	6	5	5	6	8	5	8	6	6	6	6	6	6	8	6	6	7	6	4	6	7	8	7	4	6	4	5	6	7
A0A287KX78	A0A287KX78	2	2	2	ATP-dependent Clp protease proteolytic subunit	1	2	2	2	0	0	0	0	2	1	1	0	0	0	1	1	1	1	0	0	0	0	1	2	2	2	0	0	0	0	2	1	2	1	0	0	0	0	2	1	1	0	0	0
A0A287KXJ2;F2DYD4;A0A287X1P0	A0A287KXJ2;F2DYD4;A0A287X1P0	2;1;1	2;1;1	2;1;1	Uncharacterized protein; Predicted protein; Uncharacterized protein	3	2	2	2	1	2	1	1	1	1	0	2	1	1	0	1	1	1	1	1	1	1	1	1	2	1	1	1	1	1	1	1	2	1	1	2	1	1	1	1	0	2	1	1
A0A287KXN6	A0A287KXN6	7	7	7	Shikimate dehydrogenase	1	7	7	7	1	3	4	1	3	3	2	3	2	2	2	5	4	2	3	3	3	2	2	2	2	1	3	1	3	3	4	1	3	3	1	3	4	1	3	3	2	3	2	2
A0A287KXQ1;A0A287KXR2	A0A287KXQ1	7;3	3;1	3;1	Uncharacterized protein	2	7	3	3	4	4	4	4	5	4	4	4	5	4	5	3	2	4	3	3	3	2	4	4	5	4	4	4	3	3	4	5	4	2	2	2	2	2	3	2	2	2	3	2
A0A287KXR7	A0A287KXR7	1	1	1	YTH domain-containing protein	1	1	1	1	0	0	0	0	0	0	0	0	0	0	0	0	0	0	0	0	0	0	0	0	0	0	0	0	0	0	0	1	1	1	0	0	0	0	0	0	0	0	0	0
A0A287KXV3;A0A287SQA8	A0A287KXV3;A0A287SQA8	6;6	6;6	6;6	Uncharacterized protein; Uncharacterized protein	2	6	6	6	3	4	4	3	1	2	3	3	3	3	3	1	2	3	4	4	3	3	2	3	3	4	3	4	4	3	1	2	2	3	3	4	4	3	1	2	3	3	3	3
A0A287KYN3	A0A287KYN3	2	2	2	DNA replication licensing factor MCM4	1	2	2	2	2	2	2	2	0	1	0	2	1	1	2	1	1	1	1	1	2	2	1	1	1	1	1	1	1	1	1	1	0	1	2	2	2	2	0	1	0	2	1	1
A0A287KZ57	A0A287KZ57	4	4	4	Uncharacterized protein	1	4	4	4	3	3	3	2	2	1	3	2	2	2	2	2	3	2	2	2	3	3	2	3	2	3	1	3	3	3	2	3	2	3	3	3	3	2	2	1	3	2	2	2
A0A287KZH3	A0A287KZH3	10	10	10	Ubiquitin carboxyl-terminal hydrolase	1	10	10	10	6	7	6	8	3	8	5	6	7	6	5	4	6	6	6	6	7	6	6	6	6	6	7	5	7	6	7	7	7	7	6	7	6	8	3	8	5	6	7	6
A0A287KZZ1	A0A287KZZ1	4	3	2	AAA domain-containing protein	1	4	3	2	1	2	1	1	2	2	2	1	2	1	2	2	2	2	1	1	2	2	0	1	0	1	1	2	0	1	0	1	0	0	1	2	1	1	1	1	1	1	2	1
A0A287KZZ4	A0A287KZZ4	4	4	4	Uncharacterized protein	1	4	4	4	1	1	1	1	4	4	4	0	0	0	4	4	4	4	3	0	1	0	4	4	3	4	1	1	1	1	4	4	4	4	1	1	1	1	4	4	4	0	0	0
A0A287L005	A0A287L005	3	3	3	Protein ROOT HAIR DEFECTIVE 3 homolog	1	3	3	3	2	2	1	2	1	2	1	3	2	1	1	0	0	1	1	1	1	0	0	0	0	1	1	0	1	1	1	1	1	1	2	2	1	2	1	2	1	3	2	1
A0A287L1E5	A0A287L1E5	1	1	1	Uncharacterized protein	1	1	1	1	0	0	0	1	0	0	0	0	1	0	0	0	0	0	1	0	0	1	1	0	0	1	0	1	1	0	0	0	0	0	0	0	0	1	0	0	0	0	1	0
A0A287L1T2	A0A287L1T2	2	2	2	Btz domain-containing protein	1	2	2	2	0	2	1	1	2	1	2	1	2	1	1	1	1	2	2	1	2	2	1	1	1	2	2	2	2	1	1	1	1	1	0	2	1	1	2	1	2	1	2	1
A0A287L1U3	A0A287L1U3	7	7	7	Peptidase A1 domain-containing protein	1	7	7	7	2	4	4	2	4	3	4	3	1	2	3	3	2	3	2	3	3	2	5	4	4	6	2	1	2	2	6	6	6	5	2	4	4	2	4	3	4	3	1	2
A0A287L247;A0A287L217	A0A287L247;A0A287L217	9;9	9;9	9;9	PNP_UDP_1 domain-containing protein; PNP_UDP_1 domain-containing protein	2	9	9	9	4	4	4	4	6	4	4	4	3	3	6	5	4	4	4	5	4	4	4	4	4	4	5	4	4	4	4	4	3	3	4	4	4	4	6	4	4	4	3	3
A0A287L332	A0A287L332	8	6	6	ATP-synt_DE domain-containing protein	1	8	6	6	1	0	1	1	8	6	6	0	1	1	7	7	7	6	1	1	0	0	5	7	4	5	0	0	0	1	6	7	6	5	0	0	0	0	6	4	4	0	0	0
A0A287L3D0	A0A287L3D0	1	1	1	Protein kinase domain-containing protein	1	1	1	1	1	1	1	1	1	1	0	1	1	1	1	1	1	0	1	1	1	1	1	1	1	1	1	1	1	1	1	1	0	1	1	1	1	1	1	1	0	1	1	1
A0A287L4B9	A0A287L4B9	3	3	3	Uroporphyrinogen decarboxylase	1	3	3	3	0	0	0	0	2	3	2	1	0	0	2	2	2	3	1	1	1	1	2	2	2	3	0	0	1	1	2	2	3	2	0	0	0	0	2	3	2	1	0	0
A0A287L4K9	A0A287L4K9	1	1	1	RuBisCO_large domain-containing protein	1	1	1	1	0	0	0	0	0	0	0	0	0	0	0	0	0	0	0	0	0	0	0	0	0	0	0	0	0	0	0	0	1	0	0	0	0	0	0	0	0	0	0	0
A0A287L548	A0A287L548	5	5	4	Uncharacterized protein	1	5	5	4	1	1	1	3	0	1	1	0	1	1	0	0	0	1	0	1	1	1	1	0	0	0	1	2	1	0	0	2	0	1	1	1	1	3	0	1	1	0	1	1
A0A287L5A6	A0A287L5A6	2	1	1	Uncharacterized protein	1	2	1	1	2	2	2	2	1	1	1	2	2	2	1	1	1	1	2	1	2	2	1	1	1	1	2	2	2	2	1	1	1	1	1	1	1	1	0	0	0	1	1	1
A0A287L5I7;M0UK15	A0A287L5I7	15;1	15;1	11;0	Carbonic anhydrase	2	15	15	11	4	2	2	3	12	13	11	4	3	3	12	10	10	8	4	3	3	2	6	7	4	5	2	2	2	2	8	7	6	4	4	2	2	3	12	13	11	4	3	3
A0A287L5Q6	A0A287L5Q6	2	2	2	Uncharacterized protein	1	2	2	2	1	1	1	1	0	1	0	1	1	0	1	1	0	1	1	1	1	1	1	1	1	1	1	1	1	1	1	1	1	1	1	1	1	1	0	1	0	1	1	0
A0A287L779	A0A287L779	14	13	12	Malate dehydrogenase	1	14	13	12	12	11	11	10	10	12	12	12	10	11	11	10	10	11	11	13	12	11	10	10	10	10	13	13	12	12	12	10	11	9	11	10	10	9	9	11	11	11	9	10
A0A287L7M0	A0A287L7M0	8	8	8	Uncharacterized protein	1	8	8	8	3	3	3	2	3	5	2	5	4	4	2	5	5	3	5	5	4	5	3	3	3	4	5	4	2	5	2	2	4	4	3	3	3	2	3	5	2	5	4	4
A0A287L7X2	A0A287L7X2	1	1	1	Arp2/3 complex 34 kDa subunit	1	1	1	1	0	0	0	0	0	1	1	1	0	0	0	0	0	0	0	0	0	0	0	0	0	0	0	0	0	0	1	1	1	0	0	0	0	0	0	1	1	1	0	0
A0A287L871	A0A287L871	2	2	2	AMP-binding domain-containing protein	1	2	2	2	2	1	2	2	1	1	0	1	2	2	2	2	1	1	2	2	1	1	2	2	1	1	2	1	2	2	0	1	0	1	2	1	2	2	1	1	0	1	2	2
A0A287L8A3	A0A287L8A3	2	2	2	Uncharacterized protein	1	2	2	2	0	0	0	1	1	0	1	1	1	0	1	0	0	0	0	0	1	0	0	0	0	1	0	0	0	1	0	0	0	0	0	0	0	1	1	0	1	1	1	0
A0A287L8J4	A0A287L8J4	4	2	2	Pyruvate kinase	1	4	2	2	3	3	3	3	3	3	3	3	3	3	3	3	2	3	3	3	3	3	4	3	3	3	4	3	3	3	2	3	4	4	1	1	1	1	2	2	2	1	1	1
A0A287L8Q5	A0A287L8Q5	3	3	3	Ribosomal RNA-processing protein 40	1	3	3	3	0	1	0	1	1	2	1	1	1	0	2	0	0	1	1	2	0	2	1	0	0	1	1	2	2	2	0	0	1	2	0	1	0	1	1	2	1	1	1	0
A0A287L8S4	A0A287L8S4	8	8	5	Uncharacterized protein	1	8	8	5	0	1	0	1	7	6	5	1	1	2	6	5	5	4	4	2	3	2	6	7	8	4	2	1	1	1	8	5	8	6	0	1	0	1	7	6	5	1	1	2
A0A287L8Z5	A0A287L8Z5	7	7	6	DUF1296 domain-containing protein	1	7	7	6	3	4	4	4	3	4	4	4	4	4	3	4	4	4	4	4	4	4	3	4	3	4	4	3	4	4	3	4	4	4	3	4	4	4	3	4	4	4	4	4
A0A287L9N3;A0A287L9K8	A0A287L9N3;A0A287L9K8	4;2	4;2	4;2	Lactamase_B domain-containing protein; Uncharacterized protein	2	4	4	4	2	2	2	3	0	1	1	2	2	2	0	1	0	0	3	2	3	3	2	1	1	1	2	3	2	3	1	2	2	2	2	2	2	3	0	1	1	2	2	2
A0A287LM51;A0A287LA40	A0A287LM51;A0A287LA40	2;2	2;2	2;2	AAA domain-containing protein; AAA domain-containing protein	2	2	2	2	1	0	0	0	0	0	0	0	1	1	0	0	0	0	1	1	1	2	0	0	0	1	2	0	2	2	1	1	1	0	1	0	0	0	0	0	0	0	1	1
A0A287LA57	A0A287LA57	7	1	1	UBC core domain-containing protein	1	7	1	1	5	6	5	5	5	5	5	4	6	6	5	4	4	4	5	5	5	6	4	5	5	3	4	5	4	6	4	5	6	4	1	1	1	1	1	1	1	1	1	1
A0A287LAF9	A0A287LAF9	11	11	11	Glutaredoxin-dependent peroxiredoxin	1	11	11	11	8	7	7	9	8	4	6	7	7	8	7	8	7	7	7	7	8	7	8	7	8	7	8	8	8	7	7	8	7	9	8	7	7	9	8	4	6	7	7	8
A0A287LAT4	A0A287LAT4	1	1	1	Uncharacterized protein	1	1	1	1	0	0	0	0	1	1	1	0	0	0	1	1	1	1	0	0	0	0	1	1	1	1	0	0	0	0	1	1	0	1	0	0	0	0	1	1	1	0	0	0
A0A287LAY6	A0A287LAY6	2	2	2	DUF1794 domain-containing protein	1	2	2	2	0	0	2	1	1	1	1	0	0	0	1	1	1	1	1	1	1	1	1	1	1	2	1	1	1	2	1	2	1	1	0	0	2	1	1	1	1	0	0	0
A0A287LB65	A0A287LB65	3	3	3	Glutamine amidotransferase type-2 domain-containing protein	1	3	3	3	3	2	3	2	2	2	2	2	2	2	1	2	1	1	2	1	2	2	2	2	2	2	1	1	2	1	3	2	1	1	3	2	3	2	2	2	2	2	2	2
A0A287LB95	A0A287LB95	2	2	2	Uncharacterized protein	1	2	2	2	0	1	0	2	2	2	1	2	1	0	1	2	2	2	0	0	0	0	2	1	1	0	0	0	0	0	0	0	0	0	0	1	0	2	2	2	1	2	1	0
A0A287LBU5	A0A287LBU5	2	2	2	Protein-lysine N-methyltransferase	1	2	2	2	0	0	0	0	0	1	0	1	1	0	1	0	0	0	0	1	0	1	0	1	0	1	1	1	0	0	0	0	0	0	0	0	0	0	0	1	0	1	1	0
A0A287LD69	A0A287LD69	4	4	2	PALP domain-containing protein	1	4	4	2	1	2	1	2	1	3	3	1	2	3	3	3	2	3	1	2	2	1	2	1	2	2	1	1	1	2	2	1	2	2	1	2	1	2	1	3	3	1	2	3
A0A287LEI6	A0A287LEI6	3	3	3	Uncharacterized protein	1	3	3	3	2	2	0	1	2	1	1	1	1	1	2	0	1	1	2	2	1	1	1	1	2	1	2	2	2	2	1	2	2	2	2	2	0	1	2	1	1	1	1	1
A0A287LEJ0	A0A287LEJ0	4	4	4	Uncharacterized protein	1	4	4	4	1	0	0	2	4	4	4	1	0	1	4	4	4	3	1	0	2	1	4	4	3	4	0	0	0	0	4	4	4	3	1	0	0	2	4	4	4	1	0	1
A0A287LFB3	A0A287LFB3	9	9	9	Uncharacterized protein	1	9	9	9	0	4	0	0	0	0	0	2	0	3	0	0	0	0	2	2	2	2	3	4	3	3	2	1	2	2	2	2	3	3	0	4	0	0	0	0	0	2	0	3
A0A287LFR3	A0A287LFR3	2	2	2	Cytokinin riboside 5-monophosphate phosphoribohydrolase	1	2	2	2	2	2	1	0	0	2	1	2	2	1	1	1	2	1	2	1	0	1	1	2	1	1	2	1	0	2	1	1	0	0	2	2	1	0	0	2	1	2	2	1
A0A287LG02	A0A287LG02	11	11	11	CAF1C_H4-bd domain-containing protein	1	11	11	11	8	6	6	8	7	6	7	7	5	5	6	7	6	5	7	8	9	7	9	8	7	7	9	8	7	9	7	8	6	8	8	6	6	8	7	6	7	7	5	5
A0A287LG33	A0A287LG33	20	20	20	Glycine cleavage system P protein	1	20	20	20	15	12	12	13	18	19	15	14	12	12	18	17	16	14	14	12	13	14	12	11	7	12	12	12	12	11	13	11	8	9	15	12	12	13	18	19	15	14	12	12
A0A287LG47;A0A287RU24;M0VJH6;A0A287PX15;A0A287NTD1	A0A287LG47	6;1;1;1;1	6;1;1;1;1	6;1;1;1;1	Cytidine deaminase	5	6	6	6	5	5	5	6	3	3	2	6	5	6	3	3	1	2	6	6	5	6	5	5	5	5	6	6	6	6	4	6	6	4	5	5	5	6	3	3	2	6	5	6
A0A287LGC9	A0A287LGC9	2	2	2	Peroxidase	1	2	2	2	0	1	1	1	1	0	0	1	1	1	0	0	0	0	0	1	1	1	1	0	1	1	1	1	0	0	1	1	0	0	0	1	1	1	1	0	0	1	1	1
A0A287LHB1	A0A287LHB1	2	2	2	Uncharacterized protein	1	2	2	2	0	0	0	0	1	1	2	2	0	0	2	1	1	1	0	0	0	0	2	1	1	1	0	0	0	0	1	1	1	1	0	0	0	0	1	1	2	2	0	0
A0A287LHD4	A0A287LHD4	3	3	3	Uncharacterized protein	1	3	3	3	0	0	1	1	0	1	0	0	0	0	0	1	0	0	0	0	1	0	0	0	1	0	0	0	1	0	1	1	0	0	0	0	1	1	0	1	0	0	0	0
A0A287LHF7	A0A287LHF7	5	5	5	HABP4_PAI-RBP1 domain-containing protein	1	5	5	5	3	3	2	2	3	3	3	2	3	3	3	2	3	2	2	3	2	3	3	3	3	2	2	2	2	2	3	2	2	2	3	3	2	2	3	3	3	2	3	3
A0A287LHL6	A0A287LHL6	4	1	1	Malic enzyme	1	4	1	1	3	2	2	1	2	1	1	2	1	2	1	2	2	2	1	1	2	2	0	0	0	1	0	0	1	0	0	0	0	0	1	1	1	1	1	1	1	1	1	1
A0A287LIF4	A0A287LIF4	5	4	4	Uncharacterized protein	1	5	4	4	0	0	0	0	0	0	0	0	0	0	0	0	0	0	0	0	0	0	0	1	1	1	0	0	0	1	1	2	2	2	0	0	0	0	0	0	0	0	0	0
A0A287LIK6	A0A287LIK6	2	2	2	Uncharacterized protein	1	2	2	2	1	1	1	1	1	0	1	1	1	1	0	0	0	0	2	1	2	1	0	1	1	0	1	1	2	1	0	0	0	0	1	1	1	1	1	0	1	1	1	1
A0A287LJG2	A0A287LJG2	2	1	1	Profilin	1	2	1	1	1	1	0	0	1	0	0	1	1	1	0	0	0	0	1	1	1	0	0	0	0	0	1	1	1	1	0	1	0	0	1	1	0	0	1	0	0	1	1	1
A0A287LJL4	A0A287LJL4	1	1	1	SpoU_sub_bind domain-containing protein	1	1	1	1	0	1	0	0	0	1	1	0	0	0	0	1	0	1	0	1	0	0	1	1	1	1	0	0	0	0	0	1	1	1	0	1	0	0	0	1	1	0	0	0
A0A287LKL1	A0A287LKL1	2	2	2	Dihydroorotase	1	2	2	2	1	2	1	2	0	0	1	0	1	0	0	1	0	1	0	0	1	0	2	0	1	1	1	1	1	1	0	0	1	0	1	2	1	2	0	0	1	0	1	0
A0A287LKX6	A0A287LKX6	5	5	5	Uncharacterized protein	1	5	5	5	0	0	0	0	0	0	1	1	0	0	0	0	2	1	0	0	0	1	1	3	2	0	0	0	0	1	0	3	3	3	0	0	0	0	0	0	1	1	0	0
A0A287LL06	A0A287LL06	5	5	5	Uncharacterized protein	1	5	5	5	1	1	0	0	4	4	4	1	1	0	4	4	3	4	0	1	0	3	4	4	4	3	1	1	0	2	4	3	4	4	1	1	0	0	4	4	4	1	1	0
A0A287LLH5	A0A287LLH5	3	3	3	Uncharacterized protein	1	3	3	3	2	2	3	2	0	1	1	2	2	2	0	2	0	1	3	2	2	3	2	2	1	1	2	2	2	3	3	1	1	0	2	2	3	2	0	1	1	2	2	2
A0A287LMI7;A0A287MJ99;M0ZBD1;A0A287WGP3	A0A287LMI7;A0A287MJ99	6;6;1;1	6;6;1;1	6;6;1;1	Uncharacterized protein; Uncharacterized protein	4	6	6	6	3	3	3	3	3	3	3	2	2	3	3	2	3	4	3	2	3	3	0	1	1	2	1	2	3	3	2	2	2	2	3	3	3	3	3	3	3	2	2	3
A0A287LMP0	A0A287LMP0	8	8	8	Aspartate aminotransferase	1	8	8	8	5	5	4	5	4	2	1	5	5	5	3	4	3	3	2	5	4	4	3	3	2	4	4	3	2	3	3	2	2	3	5	5	4	5	4	2	1	5	5	5
A0A287LMQ9;A0A287DX37	A0A287LMQ9;A0A287DX37	27;23	27;23	19;15	Uncharacterized protein; Uncharacterized protein	2	27	27	19	16	17	18	17	14	13	13	17	17	17	14	13	15	16	16	20	18	17	17	13	18	18	19	18	15	13	18	19	17	16	16	17	18	17	14	13	13	17	17	17
A0A287LMZ8	A0A287LMZ8	1	1	1	Uncharacterized protein	1	1	1	1	0	1	1	1	1	1	0	0	1	1	1	1	0	0	0	0	0	1	0	0	1	1	0	0	1	0	0	1	0	1	0	1	1	1	1	1	0	0	1	1
A0A287LN41	A0A287LN41	3	3	3	Clu domain-containing protein	1	3	3	3	0	0	0	0	1	1	1	0	0	0	1	1	1	1	0	0	0	1	2	3	3	3	0	0	1	0	3	2	2	2	0	0	0	0	1	1	1	0	0	0
A0A287LNG7	A0A287LNG7	1	1	1	Protein kinase domain-containing protein	1	1	1	1	1	1	1	1	1	1	1	1	1	1	1	1	1	1	1	1	1	1	0	0	0	1	1	1	1	1	0	1	1	0	1	1	1	1	1	1	1	1	1	1
A0A287LNI8;A0A287LNJ3	A0A287LNI8	4;1	4;1	4;1	Glutathione transferase	2	4	4	4	4	4	4	4	3	3	2	4	4	4	4	4	2	3	4	4	3	4	2	4	3	2	4	4	3	4	2	3	2	3	4	4	4	4	3	3	2	4	4	4
A0A287LNW3	A0A287LNW3	4	4	4	Chorismate mutase	1	4	4	4	2	2	1	2	1	2	2	1	1	1	1	1	0	1	1	2	2	2	2	1	2	3	3	2	2	3	2	1	2	1	2	2	1	2	1	2	2	1	1	1
A0A287LPI8	A0A287LPI8	2	2	2	Uncharacterized protein	1	2	2	2	1	0	0	0	1	2	2	0	0	0	2	2	2	2	1	0	0	1	2	1	2	2	0	0	0	0	2	2	2	2	1	0	0	0	1	2	2	0	0	0
A0A287LPL5;A0A287V214;A0A287V238;A0A287HGF4;A0A287HGE7;A0A287HGE3;A0A287HG18	A0A287LPL5;A0A287V214;A0A287V238;A0A287HGF4;A0A287HGE7;A0A287HGE3;A0A287HG18	4;2;2;2;2;2;2	1;0;0;0;0;0;0	1;0;0;0;0;0;0	Peroxidase; Peroxidase; Peroxidase; Peroxidase; Peroxidase; Peroxidase; Peroxidase	7	4	1	1	2	0	1	0	0	1	0	0	1	1	1	0	0	0	0	0	0	0	1	0	1	0	0	1	0	0	1	0	1	1	1	0	1	0	0	0	0	0	1	1
A0A287LPQ2;A0A287LWW0;A0A287LWV0;M0Y3Q6;A0A287G3S2;A0A287UQV5	A0A287LPQ2;A0A287LWW0;A0A287LWV0	3;3;3;1;1;1	3;3;3;1;1;1	3;3;3;1;1;1	Expansin; Expansin; Expansin	6	3	3	3	3	1	2	3	2	2	2	3	3	3	2	2	2	2	2	3	2	2	2	2	2	2	2	3	3	2	2	2	2	2	3	1	2	3	2	2	2	3	3	3
A0A287LRZ0	A0A287LRZ0	6	6	4	Usp domain-containing protein	1	6	6	4	3	4	5	5	4	4	4	4	3	4	4	3	4	4	4	4	4	4	4	4	4	4	4	4	4	4	5	3	4	4	3	4	5	5	4	4	4	4	3	4
A0A287LT41	A0A287LT41	3	3	3	SUI1 domain-containing protein	1	3	3	3	2	2	2	1	1	1	1	1	1	1	1	1	1	1	1	1	2	1	2	1	1	1	2	2	2	1	2	2	1	2	2	2	2	1	1	1	1	1	1	1
A0A287LT80	A0A287LT80	7	7	7	Uncharacterized protein	1	7	7	7	5	3	3	2	3	4	4	4	3	5	3	4	3	2	3	3	5	4	4	4	4	4	5	4	5	5	5	5	4	4	5	3	3	2	3	4	4	4	3	5
A0A287LTM6	A0A287LTM6	1	1	1	Uncharacterized protein	1	1	1	1	1	1	0	0	0	1	1	1	0	0	0	1	0	1	1	1	1	1	1	1	1	0	0	1	0	0	1	1	1	1	1	1	0	0	0	1	1	1	0	0
A0A287LTR2;A0A287LTS4	A0A287LTR2;A0A287LTS4	3;2	3;2	3;2	Cysteine proteinase inhibitor; Cysteine proteinase inhibitor	2	3	3	3	2	1	1	1	2	1	1	2	1	1	1	1	1	1	1	1	1	2	1	2	1	2	1	2	1	1	2	2	2	1	2	1	1	1	2	1	1	2	1	1
A0A287LTY0;A0A287Q0W7	A0A287LTY0;A0A287Q0W7	26;14	26;14	2;0	Tubulin beta chain; Tubulin beta chain	2	26	26	2	20	17	21	18	16	16	13	17	14	16	14	12	10	13	17	20	21	19	9	14	17	12	18	16	18	15	16	13	16	15	20	17	21	18	16	16	13	17	14	16
A0A287LU93	A0A287LU93	3	1	1	Uncharacterized protein	1	3	1	1	2	2	2	3	2	2	2	2	2	3	2	2	2	2	2	2	2	1	2	2	2	2	2	2	3	3	2	3	2	2	1	1	0	1	1	1	1	1	1	1
A0A287LUP5	A0A287LUP5	1	1	1	Uncharacterized protein	1	1	1	1	1	1	1	1	1	1	0	1	1	1	1	1	1	1	1	1	1	1	1	1	0	1	1	1	1	1	1	1	0	0	1	1	1	1	1	1	0	1	1	1
A0A287LVJ4	A0A287LVJ4	2	2	2	FAD-binding FR-type domain-containing protein	1	2	2	2	1	1	1	1	2	0	2	1	1	1	1	0	1	1	1	2	2	1	1	2	1	1	1	1	1	0	1	1	2	1	1	1	1	1	2	0	2	1	1	1
A0A287LW69	A0A287LW69	27	27	25	Phosphoglycerate mutase (2,3-diphosphoglycerate-independent)	1	27	27	25	20	21	17	19	14	17	18	19	15	16	17	18	16	15	18	20	20	15	18	15	21	18	20	18	22	16	17	15	18	16	20	21	17	19	14	17	18	19	15	16
A0A287LWM1	A0A287LWM1	2	2	2	tRNA-binding domain-containing protein	1	2	2	2	2	1	0	1	0	0	0	1	1	1	1	0	1	1	1	1	1	1	0	1	0	1	1	1	0	1	0	1	1	0	2	1	0	1	0	0	0	1	1	1
A0A287LWU7	A0A287LWU7	3	3	3	Non-specific lipid-transfer protein	1	3	3	3	0	1	1	1	1	1	1	0	1	0	1	2	2	2	1	1	0	1	1	2	3	2	2	0	1	0	3	2	3	2	0	1	1	1	1	1	1	0	1	0
A0A287LXE6	A0A287LXE6	1	1	1	LigB domain-containing protein	1	1	1	1	0	0	0	1	0	0	0	0	0	0	0	0	0	0	0	0	0	1	0	0	0	0	0	0	0	1	0	0	0	0	0	0	0	1	0	0	0	0	0	0
A0A287LY20;A0A287LY70	A0A287LY20;A0A287LY70	12;10	10;8	10;8	Uncharacterized protein; Uncharacterized protein	2	12	10	10	12	9	12	11	8	7	10	10	9	9	9	8	9	8	9	10	11	9	7	9	11	9	9	9	9	8	8	8	7	10	10	8	10	10	8	6	9	9	8	8
A0A287LYZ7	A0A287LYZ7	2	2	2	Uncharacterized protein	1	2	2	2	0	0	0	0	2	1	2	0	0	0	2	0	2	2	0	0	0	0	2	2	1	1	0	0	0	0	2	2	1	2	0	0	0	0	2	1	2	0	0	0
A0A287LZW3	A0A287LZW3	7	4	2	Uncharacterized protein	1	7	4	2	5	7	6	5	5	3	4	6	6	6	3	3	2	4	3	5	6	6	1	2	4	1	5	5	5	5	2	3	3	3	3	4	4	3	2	2	2	4	3	4
A0A287LZX4	A0A287LZX4	3	2	2	GST N-terminal domain-containing protein	1	3	2	2	0	2	0	0	0	0	0	2	1	0	0	0	0	0	1	2	1	1	0	0	0	0	1	1	2	2	0	0	0	1	0	1	0	0	0	0	0	2	1	0
A0A287M050	A0A287M050	4	3	3	Uncharacterized protein	1	4	3	3	0	2	0	0	4	2	3	0	0	0	4	3	2	3	0	0	0	1	2	2	2	3	1	1	0	0	2	2	2	2	0	2	0	0	3	2	3	0	0	0
A0A287M055	A0A287M055	1	1	1	PX domain-containing protein	1	1	1	1	0	0	0	0	0	0	0	0	0	0	0	0	0	0	0	0	1	1	0	0	1	0	1	1	1	1	1	0	0	0	0	0	0	0	0	0	0	0	0	0
A0A287M0E0;A0A287M0D5;A0A287M034	A0A287M0E0;A0A287M0D5	4;4;1	4;4;1	4;4;1	GH18 domain-containing protein; GH18 domain-containing protein	3	4	4	4	2	1	2	2	4	3	3	2	2	2	3	4	4	3	2	1	2	4	2	3	2	1	3	3	2	2	1	1	2	2	2	1	2	2	4	3	3	2	2	2
A0A287M0G9	A0A287M0G9	2	1	1	Ribosomal protein	1	2	1	1	2	2	2	0	2	1	1	2	2	2	1	2	1	1	2	2	1	2	2	2	2	1	2	1	2	2	2	1	2	0	1	1	1	0	1	0	0	1	1	1
A0A287M0H1	A0A287M0H1	1	1	1	Uncharacterized protein	1	1	1	1	1	0	0	0	0	0	0	0	0	0	0	0	0	0	0	0	0	0	0	0	0	1	1	0	1	0	1	0	0	0	1	0	0	0	0	0	0	0	0	0
A0A287M1B9	A0A287M1B9	9	9	9	Uncharacterized protein	1	9	9	9	1	1	1	2	7	6	6	2	1	2	7	5	5	5	1	2	1	1	3	5	3	4	0	1	2	1	4	4	3	3	1	1	1	2	7	6	6	2	1	2
A0A287M1P6;A0A287V160	A0A287M1P6	7;2	7;2	6;2	Alpha-1,4 glucan phosphorylase	2	7	7	6	4	2	4	4	4	3	3	5	4	3	4	4	4	3	4	4	6	5	4	4	6	2	4	4	4	3	4	3	4	2	4	2	4	4	4	3	3	5	4	3
A0A287M227	A0A287M227	10	8	8	Delta-1-pyrroline-5-carboxylate synthase	1	10	8	8	0	1	2	0	0	1	1	2	2	0	1	0	2	0	1	2	0	1	0	1	0	0	1	0	0	1	0	1	0	0	0	0	1	0	0	1	1	1	1	0
A0A287M279;A0A287M280	A0A287M279;A0A287M280	2;1	2;1	2;1	Uncharacterized protein; Uncharacterized protein	2	2	2	2	2	2	2	2	1	1	1	2	2	2	1	1	1	1	2	2	2	2	1	1	1	1	2	2	2	2	1	1	1	1	2	2	2	2	1	1	1	2	2	2
A0A287M2L0	A0A287M2L0	9	9	2	S5 DRBM domain-containing protein	1	9	9	2	6	5	5	6	6	5	4	5	5	5	4	4	4	4	5	6	7	5	5	5	6	6	5	5	5	6	6	6	6	6	6	5	5	6	6	5	4	5	5	5
A0A287M376;A0A287QBJ7	A0A287M376;A0A287QBJ7	3;2	3;2	3;2	60S ribosomal protein L36; 60S ribosomal protein L36	2	3	3	3	1	2	2	2	1	1	1	1	1	2	2	2	2	2	1	1	2	1	1	1	2	1	1	1	3	1	3	2	2	3	1	2	2	2	1	1	1	1	1	2
A0A287M388	A0A287M388	18	3	1	Uncharacterized protein	1	18	3	1	12	10	9	12	12	10	10	9	10	11	10	10	9	11	10	13	13	12	10	11	12	10	13	13	12	11	12	13	13	11	0	0	0	0	1	0	0	0	0	1
A0A287M3I2;A0A287G664;A0A287SRP9	A0A287M3I2;A0A287G664;A0A287SRP9	3;2;2	3;2;2	3;2;2	Uncharacterized protein; Uncharacterized protein; Uncharacterized protein	3	3	3	3	2	2	2	2	1	1	1	2	2	1	1	1	2	1	2	2	2	3	2	1	2	2	2	1	1	2	2	2	1	2	2	2	2	2	1	1	1	2	2	1
A0A287M412	A0A287M412	2	2	2	Uncharacterized protein	1	2	2	2	0	0	1	1	0	0	0	0	0	0	1	0	1	0	0	0	2	1	1	0	2	1	1	1	2	1	2	1	2	0	0	0	1	1	0	0	0	0	0	0
A0A287SRM1;A0A287M417	A0A287SRM1;A0A287M417	7;7	7;7	7;7	Uncharacterized protein; Uncharacterized protein	2	7	7	7	4	3	4	4	3	2	4	4	3	3	3	2	3	3	4	4	6	4	3	4	4	4	4	4	4	3	4	3	4	4	4	3	4	4	3	2	4	4	3	3
A0A287M420	A0A287M420	1	1	1	CBFD_NFYB_HMF domain-containing protein	1	1	1	1	1	1	1	1	1	1	0	1	1	1	1	1	0	1	1	0	1	1	1	1	1	1	1	1	1	0	1	0	0	1	1	1	1	1	1	1	0	1	1	1
A0A287M5E0	A0A287M5E0	23	3	3	Fructose-bisphosphate aldolase	1	23	3	3	18	18	17	17	17	16	17	16	13	15	15	13	16	14	16	16	20	16	16	17	20	18	18	16	17	16	18	18	18	16	3	3	3	3	3	2	3	2	2	3
A0A287M5E2	A0A287M5E2	26	26	6	Fructose-bisphosphate aldolase	1	26	26	6	20	20	19	17	18	17	17	19	15	15	16	15	17	16	16	18	22	16	17	17	21	16	20	17	17	16	20	19	18	17	20	20	19	17	18	17	17	19	15	15
A0A287M5Y2	A0A287M5Y2	2	2	2	S1 motif domain-containing protein	1	2	2	2	0	0	0	0	0	0	0	0	0	0	0	0	0	1	0	0	0	0	0	0	0	1	0	0	0	0	0	0	0	0	0	0	0	0	0	0	0	0	0	0
A0A287M702	A0A287M702	4	4	4	Uncharacterized protein	1	4	4	4	1	1	1	1	0	0	0	1	1	1	0	0	0	0	1	1	2	1	0	0	0	0	1	1	1	1	0	0	0	0	1	1	1	1	0	0	0	1	1	1
A0A287M780	A0A287M780	1	1	1	Uncharacterized protein	1	1	1	1	1	1	1	1	0	1	1	1	1	1	1	1	1	1	1	1	1	1	1	1	1	1	1	1	0	1	1	0	1	1	1	1	1	1	0	1	1	1	1	1
A0A287M7F5;A0A287MS91	A0A287M7F5;A0A287MS91	2;1	2;1	2;1	Calreticulin; Uncharacterized protein	2	2	2	2	2	2	2	1	2	1	1	2	2	1	2	2	1	2	2	2	1	1	2	1	0	2	0	1	0	0	0	1	1	0	2	2	2	1	2	1	1	2	2	1
A0A287M7J4	A0A287M7J4	5	5	5	Trigger_N domain-containing protein	1	5	5	5	1	0	0	0	5	3	4	0	0	0	5	4	4	4	0	0	1	0	4	5	4	3	1	1	0	0	4	3	4	3	1	0	0	0	5	3	4	0	0	0
A0A287M7L4	A0A287M7L4	2	2	2	Thioredoxin domain-containing protein	1	2	2	2	2	1	1	1	0	1	1	0	1	1	1	1	1	1	2	1	1	1	2	2	1	2	2	2	2	1	1	2	1	1	2	1	1	1	0	1	1	0	1	1
A0A287M898	A0A287M898	4	4	4	Uncharacterized protein	1	4	4	4	0	0	0	0	0	0	0	0	0	0	0	0	1	0	0	1	0	0	0	0	0	0	3	3	2	3	2	1	1	1	0	0	0	0	0	0	0	0	0	0
A0A287M8M5	A0A287M8M5	3	3	3	4-diphosphocytidyl-2C-methyl-D-erythritol synthase	1	3	3	3	1	1	0	1	3	3	3	1	1	1	3	3	3	2	2	1	1	1	2	2	2	3	1	1	1	1	2	2	2	2	1	1	0	1	3	3	3	1	1	1
A0A287M9G1	A0A287M9G1	1	1	1	Pectinesterase	1	1	1	1	0	0	0	0	1	0	1	0	1	0	1	1	1	1	0	0	0	0	1	1	1	1	0	0	0	0	1	1	1	1	0	0	0	0	1	0	1	0	1	0
A0A287M9N3	A0A287M9N3	4	2	2	Uncharacterized protein	1	4	2	2	1	1	1	1	0	0	1	1	1	1	1	2	0	0	1	1	2	1	0	0	0	0	4	3	4	4	2	3	3	3	1	1	1	1	0	0	0	1	1	1
M0Z3Q3;A0A287M9S8	M0Z3Q3;A0A287M9S8	7;7	7;7	5;5	Cysteine proteinase EP-B 1; Uncharacterized protein	2	7	7	5	0	0	0	0	1	1	3	1	2	1	3	5	1	1	1	3	1	2	0	0	3	0	6	6	6	6	6	5	7	5	0	0	0	0	1	1	3	1	2	1
A0A287M9Z8	A0A287M9Z8	1	1	1	VWFA domain-containing protein	1	1	1	1	1	1	1	1	0	1	0	1	1	1	0	0	0	0	1	1	1	1	0	0	0	0	0	1	0	0	0	0	1	0	1	1	1	1	0	1	0	1	1	1
A0A287MAM1	A0A287MAM1	3	3	3	Dolichyl-diphosphooligosaccharide--protein glycosyltransferase subunit 2	1	3	3	3	1	1	1	1	1	1	1	2	0	1	1	1	1	1	1	3	1	3	1	1	1	1	0	0	0	1	1	1	1	1	1	1	1	1	1	1	1	2	0	1
A0A287MAQ5	A0A287MAQ5	8	8	8	Aldedh domain-containing protein	1	8	8	8	3	4	2	2	5	4	5	2	3	4	6	5	5	3	3	3	3	3	5	5	5	5	2	3	2	2	5	5	5	6	3	4	2	2	5	4	5	2	3	4
A0A287MB47	A0A287MB47	7	7	7	Obg-like ATPase 1	1	7	7	7	3	3	3	5	0	2	0	3	4	3	1	1	1	1	2	3	3	4	2	2	3	1	3	5	3	4	3	2	3	2	3	3	3	5	0	2	0	3	4	3
M0V3T7;A0A287MB82	M0V3T7;A0A287MB82	1;1	1;1	1;1	AAI domain-containing protein; AAI domain-containing protein	2	1	1	1	1	1	1	1	0	0	0	1	1	1	0	0	0	0	1	1	1	1	0	0	0	0	1	1	1	1	0	0	0	0	1	1	1	1	0	0	0	1	1	1
A0A287MB87	A0A287MB87	5	5	5	Prolyl-tRNA synthetase	1	5	5	5	3	4	3	4	3	1	2	4	2	1	2	2	1	2	2	2	4	3	2	2	3	1	1	2	1	2	2	0	2	1	3	4	3	4	3	1	2	4	2	1
A0A287MBI6	A0A287MBI6	2	2	2	AP-4 complex subunit epsilon	1	2	2	2	2	1	2	2	2	2	1	1	1	1	2	2	1	0	2	2	2	2	1	1	0	1	0	1	2	2	1	2	1	2	2	1	2	2	2	2	1	1	1	1
A0A287MBJ7	A0A287MBJ7	8	8	8	Methanethiol oxidase	1	8	8	8	0	1	0	1	1	1	0	0	1	1	2	2	2	0	1	1	1	1	1	2	2	2	1	0	2	1	2	2	2	2	0	1	0	1	1	1	0	0	1	1
A0A287MC71	A0A287MC71	3	3	2	Ubiquitin-like domain-containing protein	1	3	3	2	3	3	2	3	2	2	3	3	3	3	3	2	2	3	3	3	2	2	2	1	2	2	3	3	3	3	3	3	3	2	3	3	2	3	2	2	3	3	3	3
A0A287MCH9	A0A287MCH9	1	1	1	AB hydrolase-1 domain-containing protein	1	1	1	1	0	0	0	0	1	1	1	0	1	0	0	1	0	0	0	0	0	0	0	0	0	0	0	0	0	0	0	0	0	0	0	0	0	0	1	1	1	0	1	0
A0A287MCL6	A0A287MCL6	5	5	5	Uncharacterized protein	1	5	5	5	2	3	1	2	1	2	2	2	2	1	2	1	1	1	3	1	3	3	2	1	2	2	2	2	2	2	3	2	2	2	2	3	1	2	1	2	2	2	2	1
A0A287MCU7;A0A287IBE2	A0A287MCU7	8;1	8;1	8;1	Uncharacterized protein	2	8	8	8	7	5	3	4	3	1	3	5	1	2	1	4	3	2	3	3	4	3	1	3	4	3	4	1	6	3	3	2	2	0	7	5	3	4	3	1	3	5	1	2
A0A287MCY0	A0A287MCY0	3	3	3	RRM domain-containing protein	1	3	3	3	1	0	1	1	1	0	1	1	0	1	1	1	1	1	1	1	1	1	1	1	1	1	1	1	1	1	1	1	1	1	1	0	1	1	1	0	1	1	0	1
A0A287MD25	A0A287MD25	2	2	2	Uncharacterized protein	1	2	2	2	0	1	1	1	1	1	1	1	1	1	1	1	1	1	1	2	1	1	1	1	1	0	1	1	1	1	1	1	1	1	0	1	1	1	1	1	1	1	1	1
A0A287MDJ8	A0A287MDJ8	7	7	7	Uncharacterized protein	1	7	7	7	0	1	1	0	3	3	2	0	0	0	3	3	3	3	0	1	0	0	3	3	5	3	1	0	0	1	5	4	6	3	0	1	1	0	3	3	2	0	0	0
A0A287MDQ3	A0A287MDQ3	4	4	4	GYF domain-containing protein	1	4	4	4	1	0	1	0	1	1	1	0	0	0	1	1	1	2	0	1	1	2	2	1	1	1	1	0	1	0	1	0	1	1	1	0	1	0	1	1	1	0	0	0
A0A287MDR1	A0A287MDR1	3	3	3	DEK C-terminal domain-containing protein	1	3	3	3	2	2	2	1	2	0	1	1	1	1	0	1	0	1	2	0	1	1	0	1	1	0	3	2	3	2	3	3	1	1	2	2	2	1	2	0	1	1	1	1
A0A287MDV4	A0A287MDV4	3	3	3	Uncharacterized protein	1	3	3	3	2	2	2	2	1	1	1	2	1	1	0	0	0	0	1	0	2	2	1	1	0	1	3	1	2	1	0	2	0	0	2	2	2	2	1	1	1	2	1	1
A0A287ME13	A0A287ME13	1	1	1	Uncharacterized protein	1	1	1	1	0	0	0	0	0	0	1	0	0	0	0	0	0	0	0	0	0	0	0	0	0	0	0	0	0	0	0	0	0	0	0	0	0	0	0	0	1	0	0	0
A0A287ME54	A0A287ME54	3	3	3	E2 ubiquitin-conjugating enzyme	1	3	3	3	1	1	0	1	2	1	1	1	1	0	1	1	2	1	1	1	1	2	2	1	2	1	1	1	1	1	1	2	2	2	1	1	0	1	2	1	1	1	1	0
A0A287MF09	A0A287MF09	1	1	1	Serine C-palmitoyltransferase	1	1	1	1	1	0	0	0	0	1	1	1	1	1	1	1	1	1	1	1	1	0	1	1	0	0	1	1	0	0	0	1	1	1	1	0	0	0	0	1	1	1	1	1
A0A287MFX0	A0A287MFX0	6	6	6	Uncharacterized protein	1	6	6	6	3	2	1	3	2	3	3	2	2	2	1	1	2	1	3	2	2	3	2	3	1	3	2	2	3	3	2	1	2	2	3	2	1	3	2	3	3	2	2	2
A0A287MGG0	A0A287MGG0	2	2	2	AB hydrolase-1 domain-containing protein	1	2	2	2	1	1	0	0	0	1	0	0	1	1	0	0	0	0	0	0	1	1	0	0	0	0	0	1	0	0	0	1	0	0	1	1	0	0	0	1	0	0	1	1
A0A287MGL5	A0A287MGL5	1	1	1	Fe2OG dioxygenase domain-containing protein	1	1	1	1	0	0	1	0	0	0	0	0	0	0	0	0	0	0	1	0	0	0	0	0	0	0	1	1	0	1	0	0	0	1	0	0	1	0	0	0	0	0	0	0
A0A287MGQ6	A0A287MGQ6	5	5	5	AICAR transformylase	1	5	5	5	2	3	3	2	2	2	3	3	2	3	1	1	2	2	3	2	3	2	3	3	2	1	2	3	3	2	3	2	2	2	2	3	3	2	2	2	3	3	2	3
A0A287MHC2;F2E0P4;A0A287PUT9;A0A287MRE1	A0A287MHC2;F2E0P4;A0A287PUT9;A0A287MRE1	2;1;1;1	2;1;1;1	1;0;0;0	Uncharacterized protein; Predicted protein; Uncharacterized protein; Uncharacterized protein	4	2	2	1	2	1	2	1	0	1	1	0	0	2	0	0	1	0	1	2	2	2	1	2	1	2	2	1	2	2	1	1	1	1	2	1	2	1	0	1	1	0	0	2
A0A287MHI2	A0A287MHI2	1	1	1	Uncharacterized protein	1	1	1	1	0	0	0	0	0	0	0	0	1	0	0	0	0	0	0	0	0	0	0	0	0	0	0	0	1	1	0	0	0	0	0	0	0	0	0	0	0	0	1	0
A0A287MHW4	A0A287MHW4	10	10	9	Peptidase A1 domain-containing protein	1	10	10	9	8	7	7	8	2	0	2	7	6	8	1	1	0	1	8	6	7	7	2	4	3	2	7	7	8	7	3	1	3	3	8	7	7	8	2	0	2	7	6	8
A0A287MI92;A0A287MI55;A0A287H5T1	A0A287MI92;A0A287MI55;A0A287H5T1	2;1;1	2;1;1	2;1;1	NAC-A/B domain-containing protein; HYPK_UBA domain-containing protein; NAC-A/B domain-containing protein	3	2	2	2	0	2	2	2	0	2	2	2	2	0	0	1	0	1	2	2	2	2	2	2	1	1	2	2	2	2	1	1	1	1	0	2	2	2	0	2	2	2	2	0
A0A287MJ06	A0A287MJ06	2	2	2	LRRNT_2 domain-containing protein	1	2	2	2	0	0	0	0	2	1	2	0	0	0	1	2	1	1	1	1	0	0	0	0	0	0	0	0	0	0	0	0	0	0	0	0	0	0	2	1	2	0	0	0
A0A287MJC6	A0A287MJC6	3	3	3	Uncharacterized protein	1	3	3	3	1	0	0	0	3	3	3	0	0	0	2	2	1	2	0	0	0	0	0	0	0	0	0	0	0	0	0	0	0	0	1	0	0	0	3	3	3	0	0	0
A0A287MJG3;M0USX1	A0A287MJG3	3;1	3;1	3;1	Uncharacterized protein	2	3	3	3	1	0	0	0	2	1	2	0	0	0	2	1	2	2	0	0	0	0	0	0	0	0	0	0	0	0	0	0	0	0	1	0	0	0	2	1	2	0	0	0
A0A287MKB2	A0A287MKB2	12	12	9	Uncharacterized protein	1	12	12	9	4	4	5	6	6	4	5	2	3	6	5	4	4	4	2	2	3	3	4	1	2	1	1	3	5	3	2	1	2	3	4	4	5	6	6	4	5	2	3	6
A0A287MKT2	A0A287MKT2	4	4	4	Pyrroline-5-carboxylate reductase	1	4	4	4	1	1	1	1	1	1	1	1	0	0	1	1	1	1	1	1	1	1	0	0	0	1	1	1	1	1	1	1	1	2	1	1	1	1	1	1	1	1	0	0
S4Z203;A0A287RJE1;A0A287Q8R5;A0A287MLH5;A0A287SXD0	S4Z203;A0A287RJE1;A0A287Q8R5;A0A287MLH5;A0A287SXD0	2;2;2;2;1	2;2;2;2;1	2;2;2;2;1	30S ribosomal protein S15, chloroplastic; 30S ribosomal protein S15; 30S ribosomal protein S15; 30S ribosomal protein S15; Uncharacterized protein	5	2	2	2	0	0	1	0	1	1	1	0	0	0	1	1	1	1	0	0	1	0	1	1	2	1	0	0	0	0	2	1	2	1	0	0	1	0	1	1	1	0	0	0
A0A287MLR3	A0A287MLR3	1	1	1	Uncharacterized protein	1	1	1	1	1	1	0	1	0	0	0	0	0	0	0	0	0	0	0	0	0	0	0	0	0	0	0	0	0	0	0	0	0	0	1	1	0	1	0	0	0	0	0	0
A0A287MLU2	A0A287MLU2	19	19	18	HP domain-containing protein	1	19	19	18	12	13	12	13	10	11	9	14	13	10	7	7	11	9	11	13	12	14	9	10	8	10	13	12	12	13	10	11	8	11	12	13	12	13	10	11	9	14	13	10
A0A287MLZ9;A0A287MLX0	A0A287MLZ9	5;1	5;1	5;1	OMPdecase	2	5	5	5	2	2	2	3	3	3	2	2	2	3	3	3	1	1	3	3	3	2	3	4	2	4	1	3	3	3	3	2	3	2	2	2	2	3	3	3	2	2	2	3
A0A287MMB1;A0A287EPA8	A0A287MMB1	4;1	3;0	3;0	NAD(P)H dehydrogenase (quinone)	2	4	3	3	3	3	2	3	1	1	1	3	3	3	1	1	1	1	3	3	3	3	1	1	1	1	3	3	3	3	1	1	1	1	3	3	2	3	1	1	1	3	3	3
A0A287MMD1	A0A287MMD1	3	2	2	NAD(P)H dehydrogenase (quinone)	1	3	2	2	0	0	0	0	0	0	0	0	0	0	0	0	0	0	0	0	0	0	0	0	0	0	0	0	0	0	0	0	0	0	0	0	0	0	0	0	0	0	0	0
A0A287MN85	A0A287MN85	4	4	4	Uncharacterized protein	1	4	4	4	4	4	4	3	4	4	4	4	3	3	3	4	3	3	3	4	4	4	3	4	3	3	2	3	3	3	3	3	3	4	4	4	4	3	4	4	4	4	3	3
A0A287MNL4	A0A287MNL4	2	2	2	SRP54 domain-containing protein	1	2	2	2	1	0	0	0	0	0	0	0	0	1	0	0	0	0	0	0	0	1	0	0	0	0	1	1	0	0	0	0	0	0	1	0	0	0	0	0	0	0	0	1
A0A287MNQ3	A0A287MNQ3	2	2	2	Lipase_3 domain-containing protein	1	2	2	2	0	0	0	0	1	1	0	0	0	0	0	0	0	0	0	0	0	0	0	1	1	1	0	0	0	0	1	1	1	0	0	0	0	0	1	1	0	0	0	0
A0A287MPK9	A0A287MPK9	1	1	1	Uncharacterized protein	1	1	1	1	0	0	0	0	0	0	0	0	0	0	0	0	0	0	0	0	1	1	0	0	1	0	0	0	1	1	1	0	1	0	0	0	0	0	0	0	0	0	0	0
A0A287MPQ7	A0A287MPQ7	7	7	7	Uncharacterized protein	1	7	7	7	5	5	5	5	0	1	1	4	4	4	1	0	1	1	4	4	4	3	0	0	0	1	3	2	4	2	0	0	0	0	5	5	5	5	0	1	1	4	4	4
A0A287MPQ9	A0A287MPQ9	2	2	2	Uncharacterized protein	1	2	2	2	0	0	0	0	0	0	0	0	0	0	0	1	0	0	0	0	1	1	0	0	0	0	0	0	1	1	0	1	0	1	0	0	0	0	0	0	0	0	0	0
A0A287MPY9;A0A287U1F3;A0A287U1F5;A0A287U1Q3	A0A287MPY9	4;1;1;1	4;1;1;1	4;1;1;1	Ubiquitin-fold modifier 1	4	4	4	4	2	2	2	2	2	2	2	1	2	2	2	2	2	2	2	2	2	2	1	2	2	2	2	2	2	2	3	2	2	2	2	2	2	2	2	2	2	1	2	2
A0A287MPZ0	A0A287MPZ0	9	9	6	S10_plectin domain-containing protein	1	9	9	6	7	7	6	6	4	5	5	7	7	7	5	6	5	4	7	7	8	9	8	8	9	8	8	7	8	9	8	8	8	6	7	7	6	6	4	5	5	7	7	7
A0A287MQ78;A0A287VHU7;A0A287SUU5	A0A287MQ78	5;1;1	5;1;1	5;1;1	Thioredoxin domain-containing protein	3	5	5	5	3	0	1	1	4	4	4	3	1	1	4	2	4	4	1	1	1	1	4	3	4	4	1	0	2	2	5	5	5	3	3	0	1	1	4	4	4	3	1	1
A0A287MQA9	A0A287MQA9	9	9	9	Peroxidase	1	9	9	9	5	4	7	6	2	0	1	4	4	4	1	0	0	0	3	4	4	5	0	0	0	0	5	5	5	5	0	0	0	0	5	4	7	6	2	0	1	4	4	4
A0A287PZT6;A0A287MR30	A0A287PZT6;A0A287MR30	2;2	2;2	2;2	Small nuclear ribonucleoprotein Sm D2; Small nuclear ribonucleoprotein Sm D2	2	2	2	2	1	1	1	1	0	1	2	1	1	1	1	1	1	1	1	1	1	1	1	1	1	2	1	1	1	1	2	1	1	2	1	1	1	1	0	1	2	1	1	1
A0A287MRF4	A0A287MRF4	7	7	5	Barwin domain-containing protein	1	7	7	5	1	1	1	1	4	7	5	1	1	2	5	5	4	7	2	1	0	1	1	1	1	1	1	2	2	2	5	4	4	2	1	1	1	1	4	7	5	1	1	2
A0A287MRY6;M0XJP1;A0A287XT25	A0A287MRY6	8;1;1	8;1;1	8;1;1	HP domain-containing protein	3	8	8	8	6	6	6	4	3	3	3	5	5	5	3	2	4	2	4	4	5	5	1	1	3	2	5	4	6	4	4	4	3	3	6	6	6	4	3	3	3	5	5	5
A0A287MS78	A0A287MS78	2	2	2	PUA domain-containing protein	1	2	2	2	1	1	1	1	0	1	1	0	0	1	1	0	1	0	1	1	1	1	1	1	1	0	1	1	1	0	1	1	0	0	1	1	1	1	0	1	1	0	0	1
A0A287MS86	A0A287MS86	3	3	3	Uncharacterized protein	1	3	3	3	1	2	1	1	0	0	1	1	0	1	0	1	1	1	0	0	1	0	1	1	0	1	0	1	1	1	2	0	2	1	1	2	1	1	0	0	1	1	0	1
A0A287MSE0	A0A287MSE0	3	3	3	Cytochrome b5 heme-binding domain-containing protein	1	3	3	3	2	1	1	2	1	1	1	1	2	1	2	2	1	2	2	2	2	2	2	2	2	1	3	2	2	2	2	1	2	2	2	1	1	2	1	1	1	1	2	1
A0A287MSI5	A0A287MSI5	2	2	2	Jacalin-type lectin domain-containing protein	1	2	2	2	2	2	1	2	0	0	0	2	2	2	0	0	0	0	0	0	0	1	0	0	0	0	1	0	0	2	1	0	1	0	2	2	1	2	0	0	0	2	2	2
A0A287MSJ7;A0A287MSG6	A0A287MSJ7;A0A287MSG6	9;8	9;8	9;8	SCP domain-containing protein; SCP domain-containing protein	2	9	9	9	9	8	8	8	0	2	0	6	6	7	1	1	0	0	2	2	3	6	2	2	1	2	3	2	3	2	2	1	1	1	9	8	8	8	0	2	0	6	6	7
A0A287MT85	A0A287MT85	3	3	3	Radical SAM core domain-containing protein	1	3	3	3	0	0	0	0	1	0	0	0	0	0	0	0	0	0	0	0	0	0	1	3	2	2	0	0	0	0	1	1	2	1	0	0	0	0	1	0	0	0	0	0
A0A287MT87	A0A287MT87	5	5	5	Uncharacterized protein	1	5	5	5	2	2	2	2	3	3	3	1	1	0	3	3	3	3	1	2	2	2	3	3	3	1	1	2	2	2	2	2	2	2	2	2	2	2	3	3	3	1	1	0
A0A287MTS8	A0A287MTS8	4	2	2	Pectin acetylesterase	1	4	2	2	2	1	1	3	4	2	2	2	3	1	2	2	2	1	1	3	2	2	1	1	2	1	2	3	3	3	1	2	2	2	1	1	1	2	2	0	0	1	2	1
A0A287MTT5;A0A287MTU6;A0A287MTV9	A0A287MTT5	7;2;1	7;2;1	5;1;0	Pectin acetylesterase	3	7	7	5	2	0	0	1	5	3	4	1	3	0	4	3	3	2	1	2	2	1	3	3	5	5	1	1	2	2	5	5	7	7	2	0	0	1	5	3	4	1	3	0
A0A287MTZ1	A0A287MTZ1	5	5	4	Inorganic diphosphatase	1	5	5	4	4	3	4	4	3	4	4	3	3	3	3	3	2	3	3	4	4	4	3	4	3	4	5	4	4	3	3	3	3	3	4	3	4	4	3	4	4	3	3	3
A0A287MUG1;A0A287DXB8	A0A287MUG1;A0A287DXB8	2;1	2;1	2;1	Uncharacterized protein; Uncharacterized protein	2	2	2	2	0	1	1	0	0	0	0	1	0	1	0	0	0	0	1	1	0	1	0	1	0	0	1	1	1	1	1	1	0	0	0	1	1	0	0	0	0	1	0	1
A0A287MUJ8	A0A287MUJ8	12	9	7	Uncharacterized protein	1	12	9	7	9	9	9	4	5	4	5	5	6	6	5	4	4	4	6	8	9	7	6	8	12	8	9	8	11	6	9	8	12	9	6	6	6	3	3	3	4	4	5	5
A0A287MUL8;A0A287MUM2	A0A287MUL8;A0A287MUM2	4;3	2;1	2;1	Uncharacterized protein; Uncharacterized protein	2	4	2	2	3	2	4	1	1	1	2	2	2	1	1	1	1	1	3	3	3	3	2	3	4	3	3	2	4	3	4	3	4	4	2	1	2	1	1	1	2	2	2	1
A0A287MUM0;A0A287MUK4;A0A287MUK2	A0A287MUM0;A0A287MUK4;A0A287MUK2	2;1;1	2;1;1	2;1;1	Uncharacterized protein; Uncharacterized protein; Uncharacterized protein	3	2	2	2	1	2	2	2	2	0	1	2	2	1	0	0	0	1	2	2	1	2	0	0	1	0	2	2	2	1	0	0	1	0	1	2	2	2	2	0	1	2	2	1
A0A287MV15;A0A287UF25	A0A287MV15	3;1	3;1	3;1	Uncharacterized protein	2	3	3	3	2	1	1	1	2	1	1	1	1	1	1	1	2	0	1	1	1	1	1	1	1	1	1	1	1	1	3	2	2	1	2	1	1	1	2	1	1	1	1	1
A0A287MVG8	A0A287MVG8	8	8	8	PsbP domain-containing protein	1	8	8	8	0	2	0	0	6	7	6	1	0	0	6	6	7	7	0	0	0	0	7	6	5	7	1	0	0	0	7	7	4	4	0	2	0	0	6	7	6	1	0	0
A0A287MWF4	A0A287MWF4	10	10	10	Peptidyl-prolyl cis-trans isomerase	1	10	10	10	7	8	7	7	7	6	5	7	3	4	3	5	5	4	6	8	7	8	5	5	6	5	7	6	7	7	5	6	5	5	7	8	7	7	7	6	5	7	3	4
A0A287MWH1;A0A287MER1	A0A287MWH1	6;1	6;1	5;0	Uncharacterized protein	2	6	6	5	5	5	5	5	3	3	3	3	5	5	3	2	2	3	4	5	5	5	3	3	4	2	4	4	3	1	4	2	4	2	5	5	5	5	3	3	3	3	5	5
A0A287MWL1	A0A287MWL1	1	1	1	CBFD_NFYB_HMF domain-containing protein	1	1	1	1	1	1	0	1	0	1	1	1	0	0	0	0	1	1	1	1	0	0	0	0	0	0	1	1	0	0	1	1	1	0	1	1	0	1	0	1	1	1	0	0
A0A287MWP3	A0A287MWP3	1	1	1	Uncharacterized protein	1	1	1	1	0	1	1	1	1	1	1	1	1	1	1	1	1	0	1	1	1	1	1	1	1	1	1	1	0	1	1	1	1	1	0	1	1	1	1	1	1	1	1	1
A0A287MX54;A0A287UCX9	A0A287MX54;A0A287UCX9	2;1	2;1	1;0	SAM_MPBQ_MSBQ_MT domain-containing protein; SAM_MPBQ_MSBQ_MT domain-containing protein	2	2	2	1	0	0	1	0	2	1	0	0	0	0	1	1	0	1	0	0	0	0	0	1	0	0	0	0	0	0	0	0	0	0	0	0	1	0	2	1	0	0	0	0
A0A287MXA5	A0A287MXA5	2	2	2	SHSP domain-containing protein	1	2	2	2	2	1	2	2	1	0	1	1	1	2	0	2	0	1	1	2	2	2	0	0	0	0	2	2	1	1	0	0	0	0	2	1	2	2	1	0	1	1	1	2
A0A287MXJ1	A0A287MXJ1	4	4	4	VOC domain-containing protein	1	4	4	4	0	1	1	0	1	0	1	0	0	1	1	1	1	1	2	2	2	2	2	2	2	2	1	1	2	2	3	3	3	1	0	1	1	0	1	0	1	0	0	1
A0A287MXK3	A0A287MXK3	22	4	4	Tubulin beta chain	1	22	4	4	15	14	17	15	13	12	7	14	12	12	11	9	8	9	13	16	18	16	7	9	14	7	13	13	15	10	13	10	12	11	4	4	4	3	1	3	0	4	3	3
A0A287MXU9	A0A287MXU9	2	2	2	Uncharacterized protein	1	2	2	2	2	1	1	1	0	0	0	1	0	0	0	0	0	0	1	1	2	1	1	1	0	1	0	2	1	0	0	0	0	0	2	1	1	1	0	0	0	1	0	0
A0A287MY76	A0A287MY76	1	1	1	Glucan endo-1,3-beta-D-glucosidase	1	1	1	1	1	1	1	1	0	1	0	1	1	1	0	0	1	1	1	1	1	1	1	1	1	1	1	1	1	0	1	1	1	1	1	1	1	1	0	1	0	1	1	1
A0A287MY95	A0A287MY95	1	1	1	LRRcap domain-containing protein	1	1	1	1	0	1	1	1	1	1	1	0	0	0	1	1	0	0	0	0	0	0	0	0	0	0	1	1	1	1	1	1	1	0	0	1	1	1	1	1	1	0	0	0
A0A287MYC1	A0A287MYC1	5	5	5	Aminopeptidase	1	5	5	5	4	2	4	3	3	2	3	4	4	4	2	2	2	2	2	2	2	3	2	2	2	2	2	2	2	2	2	2	2	1	4	2	4	3	3	2	3	4	4	4
A0A287MZS1	A0A287MZS1	1	1	1	Uncharacterized protein	1	1	1	1	1	1	1	1	1	1	1	1	0	0	1	1	0	1	1	1	1	1	1	1	1	1	1	1	1	1	1	1	1	1	1	1	1	1	1	1	1	1	0	0
A0A287MZX6;A0A287XZA2	A0A287MZX6	6;2	6;2	6;2	Uncharacterized protein	2	6	6	6	5	5	5	5	4	3	4	5	5	5	6	5	4	4	5	5	5	4	5	5	5	5	5	5	5	5	4	4	5	4	5	5	5	5	4	3	4	5	5	5
A0A287N087	A0A287N087	5	5	5	Costars domain-containing protein	1	5	5	5	3	3	2	1	4	4	3	4	3	3	4	5	3	3	4	3	2	3	4	3	3	2	4	3	3	3	4	3	3	3	3	3	2	1	4	4	3	4	3	3
A0A287N0G9	A0A287N0G9	1	1	1	Uncharacterized protein	1	1	1	1	1	0	0	0	1	1	1	0	0	1	1	1	1	1	1	0	0	0	1	1	0	1	0	0	0	0	1	1	0	1	1	0	0	0	1	1	1	0	0	1
A0A287N0I1	A0A287N0I1	30	30	30	Ribonuclease	1	30	30	30	23	21	23	24	16	16	16	22	18	20	18	16	16	13	21	22	23	21	20	21	21	17	21	25	18	19	19	18	21	21	23	21	23	24	16	16	16	22	18	20
A0A287N0Q9	A0A287N0Q9	2	2	2	Uncharacterized protein	1	2	2	2	2	2	2	1	1	1	1	1	1	1	1	1	1	1	1	1	2	2	1	1	1	1	1	1	2	1	1	1	2	1	2	2	2	1	1	1	1	1	1	1
A0A287N0T5	A0A287N0T5	8	6	6	Germin-like protein	1	8	6	6	1	0	0	0	1	0	0	0	0	1	0	1	1	2	0	0	1	0	0	0	1	0	0	1	0	0	1	0	0	1	0	0	0	0	1	0	0	0	0	1
A0A287N132	A0A287N132	3	2	2	Germin-like protein	1	3	2	2	0	0	0	0	1	0	0	0	0	1	0	1	0	0	0	0	0	0	0	0	0	0	0	0	0	0	0	0	0	0	0	0	0	0	1	0	0	0	0	1
A0A287N2Y1	A0A287N2Y1	4	4	4	Uncharacterized protein	1	4	4	4	0	1	2	2	0	1	1	1	0	1	2	1	1	1	3	2	3	2	1	2	2	2	1	3	1	2	2	2	2	2	0	1	2	2	0	1	1	1	0	1
A0A287N353	A0A287N353	3	3	3	Phytocyanin domain-containing protein	1	3	3	3	1	1	2	1	2	2	2	2	1	2	2	2	2	1	1	0	0	1	1	2	2	2	1	0	0	0	2	2	2	1	1	1	2	1	2	2	2	2	1	2
A0A287N3D1	A0A287N3D1	3	3	3	Glutamine synthetase	1	3	3	3	0	1	0	0	0	0	1	1	0	0	0	1	0	0	1	1	0	0	0	0	0	0	0	0	1	0	0	0	0	1	0	1	0	0	0	0	1	1	0	0
A0A287N3G0;A0A287FNP6	A0A287N3G0	5;1	5;1	5;1	Uncharacterized protein	2	5	5	5	4	3	2	3	0	1	1	3	2	4	3	2	1	2	3	3	4	4	3	2	2	2	2	4	3	3	2	3	2	3	4	3	2	3	0	1	1	3	2	4
A0A287N3I0	A0A287N3I0	1	1	1	Protein kinase domain-containing protein	1	1	1	1	1	1	1	1	1	1	1	1	0	0	1	1	1	0	1	1	1	1	1	1	1	1	1	1	1	0	1	1	1	1	1	1	1	1	1	1	1	1	0	0
A0A287N3K3	A0A287N3K3	23	23	23	Uncharacterized protein	1	23	23	23	14	13	13	16	12	9	15	13	13	12	12	8	10	7	11	13	12	13	14	16	16	11	17	16	16	15	15	16	12	15	14	13	13	16	12	9	15	13	13	12
A0A287N3R3	A0A287N3R3	4	4	4	Protein kinase domain-containing protein	1	4	4	4	1	2	0	0	0	0	1	1	1	0	0	0	0	0	1	1	1	2	1	2	1	1	0	1	2	0	4	3	4	2	1	2	0	0	0	0	1	1	1	0
A0A287N409	A0A287N409	14	14	2	Uncharacterized protein	1	14	14	2	10	10	10	9	9	7	9	9	10	8	8	9	8	8	6	11	14	10	6	8	9	6	10	10	11	9	10	11	9	9	10	10	10	9	9	7	9	9	10	8
A0A287N434	A0A287N434	2	2	2	Uncharacterized protein	1	2	2	2	1	2	2	2	1	2	2	1	2	2	2	1	1	0	1	1	2	1	0	1	2	1	2	2	2	2	1	2	1	1	1	2	2	2	1	2	2	1	2	2
A0A287N4L6	A0A287N4L6	2	2	2	Uncharacterized protein	1	2	2	2	1	1	2	2	1	1	2	1	1	1	1	0	1	0	1	1	1	1	0	0	0	1	1	1	1	1	2	1	1	0	1	1	2	2	1	1	2	1	1	1
A0A287N4T2	A0A287N4T2	2	1	1	Histone H2A	1	2	1	1	2	2	1	1	2	1	2	1	2	2	2	1	1	1	2	1	1	2	2	0	2	1	2	2	2	1	2	1	2	1	1	1	0	0	1	0	1	0	1	1
A0A287N6G0	A0A287N6G0	5	2	2	Pept_C1 domain-containing protein	1	5	2	2	4	3	3	4	2	4	4	4	4	4	3	3	4	2	3	4	3	4	3	3	3	4	3	3	4	3	2	2	3	3	1	1	1	1	0	1	1	1	1	1
A0A287N6G3	A0A287N6G3	2	2	2	Uncharacterized protein	1	2	2	2	0	1	0	1	1	0	1	1	1	2	1	0	1	1	2	2	1	0	0	0	0	0	0	1	1	1	0	0	0	1	0	1	0	1	1	0	1	1	1	2
A0A287N6K9;A0A287N6I6	A0A287N6K9	7;1	7;1	4;0	Pept_C1 domain-containing protein	2	7	7	4	5	4	4	5	4	4	5	5	5	5	6	6	5	5	5	5	5	4	4	6	4	5	5	7	7	5	5	4	5	5	5	4	4	5	4	4	5	5	5	5
A0A287N7E6	A0A287N7E6	1	1	1	Uncharacterized protein	1	1	1	1	0	0	0	0	0	0	0	0	0	0	0	0	0	0	0	0	0	0	1	1	0	0	0	0	0	0	0	1	1	1	0	0	0	0	0	0	0	0	0	0
A0A287N7H2	A0A287N7H2	8	8	8	Uncharacterized protein	1	8	8	8	5	6	6	5	4	5	5	6	4	4	6	4	4	4	4	6	5	3	4	5	5	3	5	5	5	3	5	4	4	4	5	6	6	5	4	5	5	6	4	4
A0A287N7L4	A0A287N7L4	21	21	21	Serine hydroxymethyltransferase	1	21	21	21	14	11	15	13	16	14	13	14	12	13	15	15	16	15	12	17	15	11	12	11	11	11	13	12	13	16	13	12	9	10	14	11	15	13	16	14	13	14	12	13
A0A287N8F8	A0A287N8F8	6	6	6	Dihydrolipoyllysine-residue succinyltransferase	1	6	6	6	5	6	5	6	3	3	4	6	5	5	5	2	5	3	6	5	3	6	4	6	3	3	6	6	4	4	3	2	3	3	5	6	5	6	3	3	4	6	5	5
A0A287N8U8;A0A287KMK0;A0A287RSF5	A0A287N8U8;A0A287KMK0;A0A287RSF5	15;14;10	11;10;6	11;10;6	Uncharacterized protein; Uncharacterized protein; Uncharacterized protein	3	15	11	11	11	12	12	11	8	7	11	12	10	12	9	9	8	8	14	13	11	12	11	10	8	8	12	13	11	12	10	11	10	11	8	9	9	8	5	5	8	9	7	9
A0A287N905	A0A287N905	5	5	5	Thioredoxin domain-containing protein	1	5	5	5	1	0	0	0	2	1	3	0	0	1	1	2	2	2	1	1	0	0	2	3	3	5	0	0	0	0	2	2	2	2	1	0	0	0	2	1	3	0	0	1
A0A287NA39;A0A287N9N3;A0A287SR97	A0A287NA39;A0A287N9N3;A0A287SR97	2;1;1	2;1;1	1;0;0	SERPIN domain-containing protein; SERPIN domain-containing protein; SERPIN domain-containing protein	3	2	2	1	0	0	0	0	0	0	1	0	0	0	1	1	0	0	1	0	0	0	0	1	2	0	2	2	2	2	1	1	1	2	0	0	0	0	0	0	1	0	0	0
F2CS01;A0A287NAI4	F2CS01;A0A287NAI4	1;1	1;1	1;1	Eukaryotic translation initiation factor 3 subunit B; Eukaryotic translation initiation factor 3 subunit B	2	1	1	1	1	1	1	1	0	1	1	1	1	1	1	1	0	1	1	1	1	1	1	1	0	1	1	1	1	0	1	1	1	1	1	1	1	1	0	1	1	1	1	1
A0A287NAN3	A0A287NAN3	12	12	12	N-acetyl-glutamate semialdehyde dehydrogenase	1	12	12	12	11	10	9	10	6	6	6	10	8	11	5	6	6	6	10	9	11	10	8	9	9	7	11	11	10	10	8	8	9	8	11	10	9	10	6	6	6	10	8	11
A0A287NB27	A0A287NB27	4	4	4	Uncharacterized protein	1	4	4	4	3	3	3	3	2	1	0	2	1	2	1	1	2	0	3	3	3	4	2	2	2	2	2	2	3	3	3	2	2	2	3	3	3	3	2	1	0	2	1	2
A0A287NB42;A0A287SIF9;A0A287N4R4;A0A287T0T0;A0A287XND1;A0A287SII2;A0A287XMZ2;F2D195	A0A287NB42	9;1;1;1;1;1;1;1	1;0;0;0;0;0;0;0	1;0;0;0;0;0;0;0	Uncharacterized protein	8	9	1	1	6	4	5	3	8	8	7	2	2	2	7	8	7	6	3	2	6	3	7	8	6	7	6	7	5	5	8	3	5	6	1	1	1	0	1	1	1	0	0	0
A0A287NB92	A0A287NB92	2	2	2	ATP-dependent (S)-NAD(P)H-hydrate dehydratase	1	2	2	2	0	0	0	0	1	0	0	0	0	0	0	0	0	0	0	0	0	0	0	0	0	0	0	0	1	0	0	0	0	1	0	0	0	0	1	0	0	0	0	0
A0A287NC59	A0A287NC59	5	5	5	Rieske domain-containing protein	1	5	5	5	0	0	0	0	5	5	5	0	1	0	5	5	5	5	0	0	0	0	4	3	3	4	1	0	0	0	2	2	2	2	0	0	0	0	5	5	5	0	1	0
A0A287NCD4	A0A287NCD4	4	4	4	Chlorophyll a-b binding protein, chloroplastic	1	4	4	4	0	0	0	0	3	3	3	0	0	0	3	3	3	3	0	0	0	0	3	1	0	1	0	0	0	0	1	0	0	0	0	0	0	0	3	3	3	0	0	0
A0A287ND92	A0A287ND92	11	11	11	Methylthioribose-1-phosphate isomerase	1	11	11	11	9	9	9	10	6	5	5	10	10	10	7	6	7	6	9	8	8	10	7	8	6	5	8	9	9	9	4	6	5	5	9	9	9	10	6	5	5	10	10	10
M0VL51;A0A287TCM3;A0A287NDH3	M0VL51;A0A287TCM3;A0A287NDH3	1;1;1	1;1;1	1;1;1	Uncharacterized protein; Uncharacterized protein; Uncharacterized protein	3	1	1	1	0	0	0	0	1	1	1	0	0	0	1	1	1	1	0	0	0	0	1	1	1	1	0	0	0	0	1	1	1	1	0	0	0	0	1	1	1	0	0	0
A0A287NDN3	A0A287NDN3	2	2	2	PEROXIDASE_4 domain-containing protein	1	2	2	2	0	0	0	0	2	2	1	0	0	0	2	2	1	1	0	0	0	0	2	2	2	2	0	0	0	0	2	2	2	2	0	0	0	0	2	2	1	0	0	0
A0A287NDR6	A0A287NDR6	5	5	5	Pyruvate kinase	1	5	5	5	1	0	0	0	2	1	1	2	1	1	0	0	0	0	1	0	1	1	0	1	0	0	0	0	1	0	0	0	0	0	1	0	0	0	2	1	1	2	1	1
A0A287NFG0	A0A287NFG0	1	1	1	Uncharacterized protein	1	1	1	1	1	1	1	1	1	1	0	1	1	1	1	0	1	1	1	1	0	1	1	1	1	1	1	1	1	1	0	0	1	0	1	1	1	1	1	1	0	1	1	1
A0A287QVI3;A0A287NGL9	A0A287QVI3;A0A287NGL9	2;2	2;2	2;2	Uncharacterized protein; Uncharacterized protein	2	2	2	2	1	0	1	2	0	0	0	0	0	0	0	0	0	0	0	0	1	1	0	0	1	0	0	0	1	0	0	0	0	0	1	0	1	2	0	0	0	0	0	0
A0A287NGM5	A0A287NGM5	2	2	2	Uncharacterized protein	1	2	2	2	2	2	1	1	2	1	1	1	1	1	1	1	1	1	1	1	1	1	1	1	1	1	1	1	1	1	2	1	1	1	2	2	1	1	2	1	1	1	1	1
A0A287NHK2	A0A287NHK2	1	1	1	Uncharacterized protein	1	1	1	1	0	0	0	0	0	0	0	0	0	0	0	0	0	0	0	0	0	0	0	0	0	0	0	0	0	0	0	0	0	0	0	0	0	0	0	0	0	0	0	0
A0A287NI79	A0A287NI79	3	3	3	Uncharacterized protein	1	3	3	3	2	2	2	2	0	1	1	2	2	2	1	1	1	1	2	2	2	2	1	1	1	0	2	2	2	1	1	1	1	1	2	2	2	2	0	1	1	2	2	2
A0A287NID1	A0A287NID1	5	4	4	SRP54 domain-containing protein	1	5	4	4	0	0	0	0	2	2	1	0	0	0	1	1	1	1	0	0	0	0	4	4	2	5	0	0	0	0	3	3	4	2	0	0	0	0	2	2	1	0	0	0
A0A287NID5	A0A287NID5	4	3	3	Peroxidase	1	4	3	3	0	1	1	0	1	1	1	0	1	1	1	2	1	2	1	1	0	1	1	1	1	1	3	2	2	1	2	1	2	2	0	1	0	0	0	0	0	0	1	0
A0A287NIG6	A0A287NIG6	7	7	6	SRP54 domain-containing protein	1	7	7	6	0	0	0	0	3	4	4	2	1	1	5	4	5	5	1	1	1	1	5	6	5	6	1	2	1	1	4	4	3	3	0	0	0	0	3	4	4	2	1	1
A0A287NIJ9	A0A287NIJ9	8	8	8	Uncharacterized protein	1	8	8	8	1	0	1	0	6	7	6	1	0	1	7	5	5	5	2	1	0	1	5	6	7	5	1	1	0	0	5	5	5	4	1	0	1	0	6	7	6	1	0	1
A0A287NJE1	A0A287NJE1	4	4	4	FHA domain-containing protein	1	4	4	4	0	0	0	0	4	4	3	0	0	0	2	3	3	3	0	0	0	0	3	3	1	2	0	0	1	0	3	3	3	2	0	0	0	0	4	4	3	0	0	0
A0A287NK41	A0A287NK41	4	4	4	Uncharacterized protein	1	4	4	4	0	2	0	1	2	3	3	0	1	1	3	3	2	3	1	0	0	0	3	3	4	4	0	0	1	0	3	4	3	3	0	2	0	1	2	3	3	0	1	1
A0A287NK83	A0A287NK83	1	1	1	Protein kinase domain-containing protein	1	1	1	1	0	0	0	0	0	0	0	0	0	0	0	0	0	0	0	0	0	0	0	0	0	0	0	0	0	0	0	0	1	0	0	0	0	0	0	0	0	0	0	0
A0A287NLC8	A0A287NLC8	2	2	2	Uncharacterized protein	1	2	2	2	0	0	0	0	2	2	2	0	0	0	2	2	2	2	0	0	1	0	2	2	2	2	0	0	0	0	1	1	2	2	0	0	0	0	2	2	2	0	0	0
A0A287NLQ0;A0A287QZK8	A0A287NLQ0;A0A287QZK8	4;2	4;2	4;2	Uncharacterized protein; Uncharacterized protein	2	4	4	4	4	3	4	3	3	0	1	4	4	4	4	3	2	3	4	4	4	4	4	4	4	3	4	4	4	4	4	4	4	4	4	3	4	3	3	0	1	4	4	4
A0A287NMQ3	A0A287NMQ3	26	26	26	ATPase_AAA_core domain-containing protein	1	26	26	26	3	5	3	4	20	21	22	0	2	7	22	21	20	17	8	3	2	7	18	18	17	19	4	4	4	5	18	18	16	15	3	5	3	4	20	21	22	0	2	7
A0A287NMU1	A0A287NMU1	11	6	6	SOR_SNZ domain-containing protein	1	11	6	6	5	3	4	3	7	4	7	2	2	2	7	6	8	6	4	4	4	3	8	9	8	8	4	5	6	5	8	6	9	9	3	2	2	2	4	2	4	1	1	1
A0A287NN26;A0A287Q2Y4;A0A287PAP6;M0YEK3	A0A287NN26;A0A287Q2Y4	7;4;2;2	7;4;2;2	7;4;2;2	Alanine--tRNA ligase; Alanine--tRNA ligase	4	7	7	7	5	5	4	6	3	4	2	5	5	4	4	4	4	3	3	5	3	4	5	4	3	7	4	3	4	5	5	5	4	4	5	5	4	6	3	4	2	5	5	4
A0A287NN85	A0A287NN85	1	1	1	NAD(P)H dehydrogenase subunit H	1	1	1	1	1	1	1	0	1	1	1	1	1	0	1	1	1	1	0	1	1	1	1	1	1	1	1	1	1	1	1	1	1	1	1	1	1	0	1	1	1	1	1	0
A0A287NNL5	A0A287NNL5	3	3	3	Uncharacterized protein	1	3	3	3	3	3	2	2	2	0	1	2	2	1	1	1	0	2	2	3	2	2	2	3	2	3	3	2	2	3	0	3	2	2	3	3	2	2	2	0	1	2	2	1
A0A287NNM3	A0A287NNM3	4	4	4	Glucan endo-1,3-beta-D-glucosidase	1	4	4	4	2	1	3	3	2	3	2	2	0	1	3	1	3	3	3	3	3	3	1	2	3	2	2	3	2	2	2	0	2	2	2	1	3	3	2	3	2	2	0	1
A0A287NP77	A0A287NP77	4	4	4	Xyloglucan endotransglucosylase/hydrolase	1	4	4	4	0	1	1	1	1	1	1	1	0	0	1	1	1	1	0	0	1	1	1	1	1	1	0	0	1	0	1	1	1	1	0	1	1	1	1	1	1	1	0	0
A0A287NPA6;A0A287S7H2	A0A287NPA6	6;1	6;1	4;0	U2 snRNP auxiliary factor large subunit	2	6	6	4	3	3	3	2	3	3	3	2	3	2	3	3	3	2	3	3	3	3	3	3	3	3	3	3	3	2	4	3	3	3	3	3	3	2	3	3	3	2	3	2
A0A287NPU5	A0A287NPU5	1	1	1	TRAM domain-containing protein	1	1	1	1	0	0	0	0	0	0	0	0	0	0	1	0	0	1	0	0	0	0	1	1	1	1	0	1	0	0	1	0	0	1	0	0	0	0	0	0	0	0	0	0
A0A287NPY4	A0A287NPY4	4	2	2	RNA helicase	1	4	2	2	2	3	4	3	2	2	2	2	2	3	1	2	2	1	3	3	3	3	2	1	1	2	2	3	3	3	2	2	2	2	2	2	2	2	1	1	1	1	1	2
A0A287NQU3	A0A287NQU3	1	1	1	Peptidyl-prolyl cis-trans isomerase	1	1	1	1	0	0	0	0	0	0	0	0	0	0	0	0	0	0	0	0	0	0	1	0	1	0	0	0	0	0	1	0	1	0	0	0	0	0	0	0	0	0	0	0
A0A287NRC0;A0A287NQX6	A0A287NRC0;A0A287NQX6	2;1	2;1	2;1	RF_PROK_I domain-containing protein; RF_PROK_I domain-containing protein	2	2	2	2	0	0	0	0	1	2	0	0	0	0	0	1	0	1	0	1	1	0	0	1	2	2	0	0	0	0	1	0	0	0	0	0	0	0	1	2	0	0	0	0
A0A287NRL9	A0A287NRL9	2	2	2	ANAPC4_WD40 domain-containing protein	1	2	2	2	1	2	1	1	0	0	0	1	1	1	0	0	0	0	1	1	1	1	1	0	0	1	2	1	2	2	1	1	1	0	1	2	1	1	0	0	0	1	1	1
A0A287NRQ3	A0A287NRQ3	6	6	6	TCTP domain-containing protein	1	6	6	6	3	3	4	1	2	3	2	2	3	3	1	2	4	2	2	4	5	4	2	3	6	3	3	2	3	2	3	4	4	3	3	3	4	1	2	3	2	2	3	3
A0A287NRU1	A0A287NRU1	1	1	1	Inositol-1-monophosphatase	1	1	1	1	1	1	1	1	0	0	0	1	1	1	0	0	0	0	1	1	1	1	1	1	1	0	0	1	1	0	0	1	0	1	1	1	1	1	0	0	0	1	1	1
A0A287NSF7	A0A287NSF7	3	3	3	Fmp27_GFWDK domain-containing protein	1	3	3	3	0	1	0	1	1	1	2	1	1	1	1	2	1	1	1	1	0	1	1	2	0	1	1	1	1	1	0	0	0	0	0	1	0	1	1	1	2	1	1	1
A0A287NSN7	A0A287NSN7	1	1	1	W2 domain-containing protein	1	1	1	1	1	1	1	1	1	0	1	1	1	1	1	1	1	1	1	1	1	1	1	1	1	1	1	1	1	1	1	1	1	1	1	1	1	1	1	0	1	1	1	1
A0A287NT93	A0A287NT93	8	8	8	Uncharacterized protein	1	8	8	8	4	3	3	1	2	4	4	5	5	4	2	3	3	2	3	3	2	4	2	3	3	3	3	2	3	4	1	2	1	2	4	3	3	1	2	4	4	5	5	4
A0A287NTC9	A0A287NTC9	1	1	1	Uncharacterized protein	1	1	1	1	1	1	1	1	1	1	1	1	1	1	1	1	0	1	1	1	1	1	0	1	0	0	1	1	0	1	1	1	1	1	1	1	1	1	1	1	1	1	1	1
A0A287NTT5;A0A287DWI1;A0A287JRE8	A0A287NTT5;A0A287DWI1;A0A287JRE8	2;1;1	2;1;1	2;1;1	Uncharacterized protein; Uncharacterized protein; Uncharacterized protein	3	2	2	2	1	1	1	1	1	1	1	1	1	1	1	1	0	1	0	1	0	1	1	2	2	1	0	1	1	1	1	1	1	1	1	1	1	1	1	1	1	1	1	1
A0A287NU27	A0A287NU27	10	10	10	SAP domain-containing protein	1	10	10	10	3	4	3	5	4	3	4	4	2	4	4	3	3	4	4	5	3	4	3	2	5	3	5	3	2	5	5	4	3	3	3	4	3	5	4	3	4	4	2	4
A0A287NUK5	A0A287NUK5	6	6	6	S5 DRBM domain-containing protein	1	6	6	6	2	0	1	0	4	4	5	1	1	1	5	4	5	4	2	1	1	0	5	3	5	6	0	1	1	1	5	4	4	5	2	0	1	0	4	4	5	1	1	1
A0A287NUS2;A0A287NUN2	A0A287NUS2;A0A287NUN2	1;1	1;1	1;1	Uncharacterized protein; Uncharacterized protein	2	1	1	1	1	1	1	1	0	1	1	0	0	1	0	1	0	0	1	1	1	1	0	1	1	1	0	1	1	1	1	1	1	1	1	1	1	1	0	1	1	0	0	1
A0A287NV02	A0A287NV02	13	13	7	Proteasome subunit alpha type	1	13	13	7	9	10	9	8	9	10	8	9	9	8	9	7	7	8	9	9	10	8	9	8	7	8	8	9	8	7	10	8	9	8	9	10	9	8	9	10	8	9	9	8
A0A287NVB1	A0A287NVB1	10	10	10	Eukaryotic translation initiation factor 3 subunit I	1	10	10	10	4	3	6	5	4	3	4	4	4	5	3	4	4	3	4	4	7	6	3	4	5	5	5	5	7	5	4	4	4	4	4	3	6	5	4	3	4	4	4	5
A0A287NVF2	A0A287NVF2	3	3	3	Protein transport protein SEC23	1	3	3	3	0	1	0	0	1	1	1	1	2	1	2	2	1	1	1	1	1	0	1	0	0	0	1	0	1	1	0	0	0	0	0	1	0	0	1	1	1	1	2	1
A0A287NVI7	A0A287NVI7	10	10	10	Uncharacterized protein	1	10	10	10	0	0	0	0	10	9	10	3	1	0	9	6	10	9	1	1	2	0	9	9	8	9	2	1	1	0	10	10	10	10	0	0	0	0	10	9	10	3	1	0
A0A287NVR9;A0A287NQG3	A0A287NVR9;A0A287NQG3	4;2	2;1	2;1	14_3_3 domain-containing protein; 14_3_3 domain-containing protein	2	4	2	2	4	3	3	2	2	2	2	4	2	3	3	3	2	3	3	4	4	3	2	2	2	2	3	3	4	4	4	1	3	1	2	1	1	0	1	1	1	2	1	1
A0A287NW67;A0A287IVA5	A0A287NW67	3;1	3;1	2;0	Peptidase_M41 domain-containing protein	2	3	3	2	1	0	0	0	1	1	2	2	0	0	3	1	2	1	0	0	0	0	2	3	2	1	0	0	0	0	2	1	2	1	1	0	0	0	1	1	2	2	0	0
A0A287NW81	A0A287NW81	4	4	4	Uncharacterized protein	1	4	4	4	3	3	3	3	1	2	1	3	4	3	2	1	2	2	3	4	3	4	3	1	1	2	4	3	3	4	2	2	3	3	3	3	3	3	1	2	1	3	4	3
A0A287NWJ5;A0A287NZC6;A0A287P058	A0A287NWJ5	33;2;1	33;2;1	33;2;1	Protein disulfide-isomerase	3	33	33	33	24	21	25	22	20	19	21	22	24	23	20	19	18	20	20	21	26	24	18	23	24	21	26	27	25	25	26	23	24	23	24	21	25	22	20	19	21	22	24	23
A0A287NWW5	A0A287NWW5	2	2	2	Uncharacterized protein	1	2	2	2	0	0	0	0	1	2	2	0	0	0	1	2	1	1	0	0	0	0	2	2	1	2	0	0	0	0	2	2	2	2	0	0	0	0	1	2	2	0	0	0
A0A287NX01	A0A287NX01	3	3	3	Beta-adaptin-like protein	1	3	3	3	2	1	1	1	0	0	0	1	0	0	1	0	0	0	0	0	1	1	0	0	1	0	1	1	1	1	0	1	0	0	2	1	1	1	0	0	0	1	0	0
A0A287NYA3	A0A287NYA3	4	4	4	H/ACA ribonucleoprotein complex subunit	1	4	4	4	2	2	3	3	3	3	2	4	3	4	1	2	1	2	3	3	2	3	3	4	4	3	3	3	4	3	4	3	4	3	2	2	3	3	3	3	2	4	3	4
A0A287NYW2	A0A287NYW2	8	8	8	Uroporphyrinogen decarboxylase	1	8	8	8	3	1	4	4	5	7	7	3	3	2	8	4	5	7	3	2	3	3	7	7	8	8	2	4	3	1	7	7	8	7	3	1	4	4	5	7	7	3	3	2
A0A287NYX4	A0A287NYX4	6	6	6	Fumarate hydratase	1	6	6	6	5	4	4	4	2	4	2	4	5	5	5	4	1	3	4	5	4	6	3	2	3	1	5	5	5	4	2	4	4	3	5	4	4	4	2	4	2	4	5	5
A0A287NYY3	A0A287NYY3	5	5	5	Uncharacterized protein	1	5	5	5	3	4	3	3	1	2	3	3	3	4	3	2	0	2	4	3	4	3	3	4	2	3	3	2	4	4	3	4	4	2	3	4	3	3	1	2	3	3	3	4
A0A287NZQ2	A0A287NZQ2	4	4	4	Macro domain-containing protein	1	4	4	4	4	2	3	4	1	2	3	4	3	4	3	1	1	3	3	4	4	4	4	4	3	4	4	4	4	4	4	4	3	4	4	2	3	4	1	2	3	4	3	4
A0A287NZR5	A0A287NZR5	13	13	13	Uncharacterized protein	1	13	13	13	0	0	0	0	0	0	0	0	0	0	0	0	0	0	2	2	3	3	2	4	3	2	2	3	4	4	0	3	1	2	0	0	0	0	0	0	0	0	0	0
A0A287P017	A0A287P017	5	5	5	eIF2B_5 domain-containing protein	1	5	5	5	4	3	3	3	3	2	2	3	1	2	2	1	1	2	3	3	3	3	4	4	3	3	4	4	4	4	4	3	3	3	4	3	3	3	3	2	2	3	1	2
A0A287P084	A0A287P084	5	5	5	Lactamase_B domain-containing protein	1	5	5	5	5	3	4	3	1	3	2	2	2	0	3	2	2	2	3	3	3	3	3	3	3	3	3	3	4	3	4	3	4	3	5	3	4	3	1	3	2	2	2	0
A0A287P0C5	A0A287P0C5	6	6	6	Uncharacterized protein	1	6	6	6	1	1	1	0	3	4	5	2	1	0	4	4	4	4	1	0	0	1	5	5	4	5	1	1	2	2	4	5	5	4	1	1	1	0	3	4	5	2	1	0
A0A287P0D5	A0A287P0D5	7	6	6	Phosphoglycerate mutase (2,3-diphosphoglycerate-independent)	1	7	6	6	1	1	1	1	0	2	1	1	1	1	1	1	1	2	2	2	1	1	2	3	3	1	1	0	2	0	2	2	1	1	0	0	0	0	0	1	1	0	0	0
A0A287P0S6	A0A287P0S6	19	19	18	Ricin B-type lectin domain-containing protein	1	19	19	18	7	9	9	10	9	8	9	7	6	9	10	10	7	7	11	8	10	8	9	10	9	8	10	11	12	8	10	11	9	10	7	9	9	10	9	8	9	7	6	9
A0A287P0V3;A0A287R248;A0A287NJ03	A0A287P0V3	7;1;1	7;1;1	7;1;1	EGF_CA domain-containing protein	3	7	7	7	4	5	4	5	4	5	3	5	5	4	2	5	4	5	3	5	4	4	3	3	4	3	4	4	3	4	3	3	4	4	4	5	4	5	4	5	3	5	5	4
A0A287P173	A0A287P173	4	4	4	HIT domain-containing protein	1	4	4	4	4	4	4	4	2	1	2	4	2	2	3	1	1	2	2	3	3	4	1	2	2	2	3	3	4	4	3	3	3	3	4	4	4	4	2	1	2	4	2	2
A0A287P198	A0A287P198	10	10	10	Uncharacterized protein	1	10	10	10	0	1	1	1	1	2	2	0	1	0	1	0	0	0	0	0	2	0	1	3	3	1	3	2	1	1	1	4	1	1	0	1	1	1	1	2	2	0	1	0
A0A287P1U7	A0A287P1U7	1	1	1	Non-reducing end alpha-L-arabinofuranosidase	1	1	1	1	1	1	0	1	0	0	0	1	1	1	0	0	0	0	1	1	0	0	0	0	0	0	1	1	1	1	0	0	0	0	1	1	0	1	0	0	0	1	1	1
A0A287P2H6	A0A287P2H6	6	6	6	Thioredoxin domain-containing protein	1	6	6	6	0	1	0	1	3	2	2	1	0	0	2	2	2	1	0	1	0	0	1	0	1	2	1	2	1	0	3	3	3	2	0	1	0	1	3	2	2	1	0	0
A0A287P2M4;A0A287P2E0	A0A287P2M4	9;3	9;3	9;3	Uncharacterized protein	2	9	9	9	7	7	7	7	7	7	7	7	7	7	6	7	5	7	8	7	7	7	7	7	7	6	7	6	5	6	5	6	6	7	7	7	7	7	7	7	7	7	7	7
A0A287P2X0	A0A287P2X0	2	2	2	ATP-dependent Clp protease proteolytic subunit	1	2	2	2	1	1	2	1	2	2	2	1	1	2	2	2	2	2	2	2	2	2	2	2	2	2	1	2	2	2	2	2	2	2	1	1	2	1	2	2	2	1	1	2
A0A287P2Y9	A0A287P2Y9	11	11	11	Uncharacterized protein	1	11	11	11	1	2	1	1	9	8	9	2	2	1	10	8	7	8	3	2	2	1	8	9	9	9	2	2	1	0	10	9	8	7	1	2	1	1	9	8	9	2	2	1
A0A287P384;A0A287P336;A0A287P374;A0A287K305	A0A287P384;A0A287P336	11;11;2;1	3;3;1;0	3;3;1;0	Uncharacterized protein; Uncharacterized protein	4	11	3	3	9	10	8	10	0	0	0	9	8	7	0	1	1	0	4	2	3	2	0	0	0	1	3	5	5	0	1	0	0	1	3	3	2	3	0	0	0	3	3	1
A0A287P343	A0A287P343	2	2	2	CP12 domain-containing protein	1	2	2	2	0	0	0	0	1	1	1	0	0	0	1	1	1	1	0	0	0	0	2	2	2	1	0	0	0	0	2	2	2	1	0	0	0	0	1	1	1	0	0	0
A0A287P3B9	A0A287P3B9	3	3	3	Peptidase_S9 domain-containing protein	1	3	3	3	2	1	1	2	1	0	1	1	1	1	0	0	0	1	1	1	2	1	1	1	1	1	2	2	2	2	0	0	1	0	2	1	1	2	1	0	1	1	1	1
A0A287P4B4	A0A287P4B4	4	4	3	Bet_v_1 domain-containing protein	1	4	4	3	3	3	3	3	2	1	2	3	3	3	2	1	3	2	3	3	4	3	0	1	0	1	3	3	4	3	2	2	2	1	3	3	3	3	2	1	2	3	3	3
A0A287P4F0	A0A287P4F0	8	8	8	[Acyl-carrier-protein] S-malonyltransferase	1	8	8	8	4	4	4	4	4	6	4	4	3	4	3	4	4	5	4	3	5	3	4	4	4	5	4	4	5	5	5	4	3	3	4	4	4	4	4	6	4	4	3	4
A0A287P4F8;A0A287XPA3	A0A287P4F8;A0A287XPA3	13;10	13;10	13;10	Aminotran_1_2 domain-containing protein; Aminotran_1_2 domain-containing protein	2	13	13	13	7	5	5	5	9	6	8	5	7	6	7	8	5	7	6	6	6	4	6	9	5	7	6	6	9	6	6	9	9	9	7	5	5	5	9	6	8	5	7	6
A0A287P4G4	A0A287P4G4	3	3	3	Uncharacterized protein	1	3	3	3	1	1	1	0	0	1	1	1	1	1	1	1	1	1	2	1	1	1	1	1	1	1	1	1	1	1	1	1	1	1	1	1	1	0	0	1	1	1	1	1
A0A287P4K2	A0A287P4K2	12	3	3	AAA domain-containing protein	1	12	3	3	5	7	7	7	6	5	6	7	7	6	6	7	6	6	6	8	6	7	6	7	5	3	4	7	7	5	4	5	5	8	2	2	2	2	1	1	2	2	3	2
A0A287P548	A0A287P548	1	1	1	Uncharacterized protein	1	1	1	1	1	0	1	1	0	0	0	0	0	0	1	1	1	1	1	1	0	0	1	0	0	0	1	0	1	0	0	0	0	1	1	0	1	1	0	0	0	0	0	0
A0A287P5D4	A0A287P5D4	1	1	1	CBM20 domain-containing protein	1	1	1	1	1	1	1	1	1	1	1	1	1	1	1	1	1	1	1	1	1	1	1	1	1	0	1	1	1	1	1	1	1	1	1	1	1	1	1	1	1	1	1	1
A0A287P5J6	A0A287P5J6	10	10	9	40S ribosomal protein S7	1	10	10	9	6	4	7	6	6	6	6	6	5	6	6	5	3	6	5	6	5	6	5	6	6	5	6	4	6	6	5	5	5	5	6	4	7	6	6	6	6	6	5	6
A0A287P6H5;A0A287H3W8	A0A287P6H5;A0A287H3W8	2;1	2;1	2;1	Pyruvate decarboxylase; Pyruvate decarboxylase	2	2	2	2	1	1	1	0	1	1	1	2	2	1	1	1	1	1	1	1	2	1	1	0	0	0	0	0	1	1	1	1	1	0	1	1	1	0	1	1	1	2	2	1
A0A287P6Q4	A0A287P6Q4	2	2	2	Asparagine synthase (glutamine-hydrolyzing)	1	2	2	2	0	0	0	0	1	0	0	0	0	0	0	0	0	0	0	0	0	0	0	1	0	1	0	0	0	0	0	0	0	0	0	0	0	0	1	0	0	0	0	0
A0A287P6Q9	A0A287P6Q9	1	1	1	Rab-GAP TBC domain-containing protein	1	1	1	1	0	0	0	0	0	0	0	0	0	0	0	0	0	0	0	0	0	0	0	0	0	0	0	0	0	0	1	1	0	1	0	0	0	0	0	0	0	0	0	0
A0A287P6V4	A0A287P6V4	2	2	2	Uncharacterized protein	1	2	2	2	1	1	0	0	0	0	0	0	0	0	0	0	0	0	0	0	0	0	0	0	0	0	0	0	0	1	0	1	0	0	1	1	0	0	0	0	0	0	0	0
A0A287P725	A0A287P725	12	12	9	GST N-terminal domain-containing protein	1	12	12	9	9	9	10	10	9	8	8	10	10	9	7	8	8	9	9	10	10	9	9	8	10	8	12	11	10	10	10	9	10	8	9	9	10	10	9	8	8	10	10	9
A0A287P736	A0A287P736	9	9	9	Uncharacterized protein	1	9	9	9	1	1	0	1	8	9	8	1	0	1	9	9	8	8	1	0	0	1	8	8	8	8	0	0	0	1	8	8	7	6	1	1	0	1	8	9	8	1	0	1
A0A287P785	A0A287P785	2	2	2	Cation_ATPase_N domain-containing protein	1	2	2	2	1	0	1	1	0	0	0	0	1	0	0	0	0	0	1	1	1	1	0	0	0	0	0	0	0	0	0	0	0	0	1	0	1	1	0	0	0	0	1	0
A0A287P7E2	A0A287P7E2	7	4	4	GST N-terminal domain-containing protein	1	7	4	4	5	4	5	5	4	4	3	3	4	3	5	6	5	4	3	4	4	4	4	4	4	5	5	5	4	4	6	5	5	5	2	1	2	2	1	1	0	0	1	0
A0A287P7E4;A0A287V0N0	A0A287P7E4	19;8	19;8	8;4	Elongation factor 1-alpha	2	19	19	8	13	12	14	14	11	11	13	11	11	12	10	9	10	13	13	14	14	16	14	14	17	13	14	12	14	13	17	13	15	12	13	12	14	14	11	11	13	11	11	12
A0A287P7S5;A0A287MIC8	A0A287P7S5;A0A287MIC8	9;8	9;8	9;8	Arginine biosynthesis bifunctional protein ArgJ, chloroplastic; Arginine biosynthesis bifunctional protein ArgJ, chloroplastic	2	9	9	9	7	6	7	8	6	5	5	7	4	7	4	8	7	7	7	6	8	8	7	5	7	7	7	7	7	7	6	8	7	8	7	6	7	8	6	5	5	7	4	7
A0A287P7W3	A0A287P7W3	7	7	7	Uncharacterized protein	1	7	7	7	1	0	1	0	5	5	6	0	1	1	5	5	4	5	1	0	0	0	5	6	5	5	0	0	0	0	4	4	4	6	1	0	1	0	5	5	6	0	1	1
A0A287P854	A0A287P854	8	8	8	Arf-GAP domain-containing protein	1	8	8	8	4	3	4	4	3	1	2	1	3	1	3	2	2	3	3	6	4	5	4	4	5	5	7	6	5	6	5	6	4	3	4	3	4	4	3	1	2	1	3	1
A0A287P865	A0A287P865	4	4	4	RRM domain-containing protein	1	4	4	4	3	3	2	2	4	3	2	2	3	3	2	3	3	3	2	3	4	3	2	3	4	2	3	2	3	2	3	3	3	2	3	3	2	2	4	3	2	2	3	3
A0A287P898;A0A287P718	A0A287P898	8;2	8;2	8;2	Uncharacterized protein	2	8	8	8	5	4	3	3	5	5	5	5	4	2	6	3	4	4	5	4	5	4	4	6	5	6	4	5	4	4	5	5	4	4	5	4	3	3	5	5	5	5	4	2
A0A287P8D6	A0A287P8D6	17	2	2	Uncharacterized protein	1	17	2	2	7	6	8	7	9	7	6	6	7	8	6	7	5	6	8	10	11	10	7	9	10	7	9	9	9	9	11	12	10	9	0	0	1	0	1	0	0	0	0	0
A0A287P8L2	A0A287P8L2	1	1	1	ENTH domain-containing protein	1	1	1	1	1	1	1	1	1	1	1	1	1	1	1	1	1	1	1	1	1	1	0	0	1	1	1	1	0	1	1	1	1	1	1	1	1	1	1	1	1	1	1	1
A0A287P8T1	A0A287P8T1	13	13	13	VOC domain-containing protein	1	13	13	13	4	3	4	3	1	1	3	4	5	3	2	3	2	1	5	5	8	5	5	7	7	6	6	6	6	7	7	5	6	6	4	3	4	3	1	1	3	4	5	3
A0A287P912	A0A287P912	7	7	3	Histone H2A	1	7	7	3	4	3	6	6	5	5	4	5	4	5	4	4	4	4	3	3	5	4	4	3	5	5	4	4	4	3	5	4	5	4	4	3	6	6	5	5	4	5	4	5
A0A287P9C9	A0A287P9C9	5	4	4	Uncharacterized protein	1	5	4	4	2	2	2	2	1	1	1	2	2	3	0	1	1	1	2	2	1	2	1	2	2	2	2	2	2	2	0	1	3	1	1	1	1	1	1	1	1	1	1	2
A0A287P9P7	A0A287P9P7	2	2	2	SH3 domain-containing protein	1	2	2	2	2	2	1	2	2	2	1	2	1	2	1	1	1	0	2	2	2	2	1	1	1	1	1	1	0	0	1	1	0	1	2	2	1	2	2	2	1	2	1	2
A0A287P9T7	A0A287P9T7	4	4	4	Uncharacterized protein	1	4	4	4	0	0	0	1	2	2	3	1	0	0	1	2	3	2	0	0	0	1	2	3	1	2	1	0	0	1	4	2	3	3	0	0	0	1	2	2	3	1	0	0
A0A287P9Z0;A0A287P8U3	A0A287P9Z0	3;1	3;1	3;1	tRNA (guanine(26)-N(2))-dimethyltransferase	2	3	3	3	1	1	2	1	1	2	0	2	2	1	1	1	1	1	3	2	2	2	1	1	1	1	0	2	1	1	0	0	0	0	1	1	2	1	1	2	0	2	2	1
A0A287PA34	A0A287PA34	4	4	3	Anthranilate synthase	1	4	4	3	0	0	0	1	3	2	1	1	0	0	2	2	3	3	1	1	0	0	1	2	2	2	0	0	0	0	2	1	1	1	0	0	0	1	3	2	1	1	0	0
A0A287PA40	A0A287PA40	6	6	6	Phosphopyruvate hydratase	1	6	6	6	2	2	3	2	3	3	3	2	2	3	3	2	3	3	3	2	3	2	2	2	2	3	2	2	2	2	3	2	3	2	2	2	3	2	3	3	3	2	2	3
A0A287PA65	A0A287PA65	3	3	3	Uncharacterized protein	1	3	3	3	0	0	0	0	1	1	1	0	0	0	0	0	0	0	0	0	0	0	0	0	0	0	1	0	0	0	2	0	1	1	0	0	0	0	1	1	1	0	0	0
A0A287PA72	A0A287PA72	2	2	2	Matrin-type domain-containing protein	1	2	2	2	1	0	0	1	0	0	0	1	0	1	0	0	0	0	1	1	1	0	1	0	1	0	0	0	2	0	2	1	1	2	1	0	0	1	0	0	0	1	0	1
A0A287PAR1	A0A287PAR1	1	1	1	Phytocyanin domain-containing protein	1	1	1	1	1	1	1	0	0	1	1	1	1	1	0	1	0	1	0	1	0	1	0	0	0	1	1	0	1	1	1	1	0	1	1	1	1	0	0	1	1	1	1	1
A0A287PBT6	A0A287PBT6	1	1	1	SEC7 domain-containing protein	1	1	1	1	0	1	0	1	1	1	0	1	1	1	0	0	0	1	1	1	0	0	0	0	0	0	0	1	1	0	0	0	0	1	0	1	0	1	1	1	0	1	1	1
A0A287PBT8	A0A287PBT8	5	5	5	Uncharacterized protein	1	5	5	5	4	4	4	4	0	2	1	3	2	3	1	2	0	1	4	3	4	4	2	0	2	1	4	3	4	3	2	3	1	1	4	4	4	4	0	2	1	3	2	3
A0A287PBV1	A0A287PBV1	4	4	4	Uncharacterized protein	1	4	4	4	0	0	1	0	0	1	1	1	1	2	1	1	1	2	2	2	1	2	2	1	2	2	1	0	2	1	2	2	3	1	0	0	1	0	0	1	1	1	1	2
A0A287PBZ6	A0A287PBZ6	4	4	4	Uncharacterized protein	1	4	4	4	0	1	0	0	1	1	1	0	0	0	1	2	1	2	1	0	0	1	2	2	1	2	0	1	1	0	2	1	1	1	0	1	0	0	1	1	1	0	0	0
A0A287PC49	A0A287PC49	1	1	1	Imidazole glycerol phosphate synthase hisHF	1	1	1	1	1	1	1	0	1	1	0	1	1	0	1	0	1	0	0	1	1	0	1	1	0	1	0	0	0	0	0	0	0	0	1	1	1	0	1	1	0	1	1	0
A0A287PCD1	A0A287PCD1	2	2	2	Phosphomevalonate kinase	1	2	2	2	2	1	2	1	0	0	2	1	1	0	0	1	0	0	2	2	2	2	2	1	2	1	1	2	2	1	1	2	2	1	2	1	2	1	0	0	2	1	1	0
A0A287PCD4	A0A287PCD4	7	7	7	VWFA domain-containing protein	1	7	7	7	4	5	5	5	4	5	6	6	5	5	4	6	5	5	6	6	5	6	6	6	5	6	6	6	4	6	6	5	5	5	4	5	5	5	4	5	6	6	5	5
A0A287PCJ8	A0A287PCJ8	5	5	5	V-type proton ATPase subunit a	1	5	5	5	2	2	1	0	1	0	0	0	1	2	1	1	1	1	0	1	0	1	1	1	1	1	1	1	0	1	0	1	1	0	2	2	1	0	1	0	0	0	1	2
A0A287PCU3	A0A287PCU3	3	3	3	Translocase of chloroplast	1	3	3	3	1	2	2	2	1	1	3	1	1	2	2	2	2	1	2	1	1	2	1	2	2	2	1	1	2	1	1	2	2	2	1	2	2	2	1	1	3	1	1	2
A0A287PCV5	A0A287PCV5	5	5	5	Clp R domain-containing protein	1	5	5	5	0	1	0	0	1	1	1	0	0	0	1	1	1	1	1	0	0	0	1	3	0	0	0	0	0	0	2	2	1	0	0	1	0	0	1	1	1	0	0	0
A0A287PD18;F2DUF3	A0A287PD18;F2DUF3	2;2	2;2	2;2	Metallophos domain-containing protein; Purple acid phosphatase	2	2	2	2	2	1	1	1	0	1	1	1	2	1	1	0	1	0	1	1	1	2	0	1	2	1	2	1	1	1	0	2	2	1	2	1	1	1	0	1	1	1	2	1
A0A287PD97	A0A287PD97	2	2	2	Uncharacterized protein	1	2	2	2	2	2	2	2	1	2	2	2	2	2	2	2	2	2	2	2	2	2	2	2	2	2	2	2	2	2	2	2	2	2	2	2	2	2	1	2	2	2	2	2
A0A287PDI5	A0A287PDI5	1	1	1	Uncharacterized protein	1	1	1	1	1	1	0	1	1	0	0	1	1	1	1	1	1	1	1	1	1	1	0	1	1	1	1	0	1	1	1	1	1	1	1	1	0	1	1	0	0	1	1	1
A0A287PDR0	A0A287PDR0	5	5	5	Ribonucloprotein	1	5	5	5	2	2	2	2	2	2	2	2	2	2	3	2	2	2	2	2	2	2	2	2	2	2	2	2	2	2	2	2	2	2	2	2	2	2	2	2	2	2	2	2
A0A287PFD7	A0A287PFD7	3	3	3	Protein kinase domain-containing protein	1	3	3	3	2	2	3	2	2	2	1	2	3	3	2	2	1	1	2	2	2	2	2	2	2	2	2	3	3	3	2	2	3	3	2	2	3	2	2	2	1	2	3	3
A0A287PFG6	A0A287PFG6	1	1	1	Vac14_Fig4_bd domain-containing protein	1	1	1	1	1	1	1	1	1	1	1	1	1	1	1	1	1	1	1	1	1	1	1	1	1	1	1	1	1	1	1	1	1	0	1	1	1	1	1	1	1	1	1	1
A0A287PFH8	A0A287PFH8	9	7	7	Glutamine synthetase	1	9	7	7	5	6	5	5	4	6	4	5	5	6	5	4	4	5	6	5	4	4	3	4	3	3	5	6	4	4	4	4	3	3	4	5	4	4	3	4	3	4	4	5
A0A287PFN5	A0A287PFN5	3	3	3	Uncharacterized protein	1	3	3	3	2	3	3	3	0	1	0	3	2	3	0	0	0	0	3	3	3	3	0	0	0	0	3	3	2	3	0	0	0	0	2	3	3	3	0	1	0	3	2	3
A0A287PG95	A0A287PG95	2	2	2	Glucan endo-1,3-beta-D-glucosidase	1	2	2	2	0	0	0	0	0	0	0	0	0	0	0	0	0	0	0	0	0	0	0	0	0	0	1	1	0	0	1	0	0	0	0	0	0	0	0	0	0	0	0	0
A0A287PHL1;A0A287DYB1;A0A287DY87	A0A287PHL1;A0A287DYB1	10;5;1	10;5;1	10;5;1	Uncharacterized protein; Uncharacterized protein	3	10	10	10	9	10	9	10	6	4	5	8	7	4	6	6	5	6	9	8	9	8	3	7	6	5	9	9	10	8	7	8	8	8	9	10	9	10	6	4	5	8	7	4
A0A287PI54	A0A287PI54	3	3	3	Fn3_like domain-containing protein	1	3	3	3	1	0	1	0	3	3	2	1	1	0	3	2	1	1	0	0	1	0	3	0	2	2	1	1	0	1	2	1	1	2	1	0	1	0	3	3	2	1	1	0
A0A287PIG1	A0A287PIG1	2	2	2	L51_S25_CI-B8 domain-containing protein	1	2	2	2	1	1	1	1	0	1	2	1	1	1	0	1	0	1	1	1	1	1	1	1	2	1	1	1	1	1	2	1	1	1	1	1	1	1	0	1	2	1	1	1
A0A287PIX1	A0A287PIX1	11	11	1	CCT-beta	1	11	11	1	10	9	8	8	6	7	8	10	9	9	8	8	8	8	9	10	9	9	7	9	8	7	10	9	10	10	7	8	7	9	10	9	8	8	6	7	8	10	9	9
A0A287PJU2;A0A287UW54	A0A287PJU2	9;2	9;2	6;2	40S ribosomal protein S3a	2	9	9	6	5	6	5	4	4	6	6	6	5	6	5	5	5	5	7	6	6	6	5	7	5	6	6	6	6	6	6	6	5	5	5	6	5	4	4	6	6	6	5	6
A0A287PK81	A0A287PK81	15	15	15	Uncharacterized protein	1	15	15	15	1	2	1	1	3	1	1	1	1	2	3	2	2	4	0	0	0	0	4	6	5	3	2	1	1	0	2	5	2	3	1	2	1	1	3	1	1	1	1	2
A0A287PL19	A0A287PL19	2	2	2	Myo-inositol 1-phosphate synthase	1	2	2	2	0	0	0	1	1	0	1	0	0	0	1	0	0	0	0	1	1	0	0	0	0	1	0	0	0	0	0	0	0	1	0	0	0	1	1	0	1	0	0	0
A0A287PL36	A0A287PL36	1	1	1	NADH dehydrogenase [ubiquinone] 1 alpha subcomplex subunit 13	1	1	1	1	1	0	0	0	1	1	0	0	0	1	0	0	0	1	0	0	0	1	0	0	1	0	0	1	0	0	0	0	0	0	1	0	0	0	1	1	0	0	0	1
A0A287PL46	A0A287PL46	1	1	1	Uncharacterized protein	1	1	1	1	1	1	1	1	1	0	0	1	1	1	0	1	1	1	1	1	0	0	0	0	1	0	0	0	0	1	0	0	0	0	1	1	1	1	1	0	0	1	1	1
A0A287PL95;A0A287FHV9;A0A287EC65;A0A287U4P3	A0A287PL95;A0A287FHV9	34;19;13;3	34;19;13;3	4;0;0;1	Uncharacterized protein; Uncharacterized protein	4	34	34	4	26	26	24	25	20	21	25	25	26	24	23	22	20	23	23	25	27	25	22	24	27	24	25	23	23	24	23	20	24	23	26	26	24	25	20	21	25	25	26	24
A0A287PLE4	A0A287PLE4	3	3	3	Ribosomal_S10 domain-containing protein	1	3	3	3	0	0	0	0	1	2	1	0	0	0	2	2	2	2	0	0	0	0	3	3	2	2	0	0	0	0	2	2	3	2	0	0	0	0	1	2	1	0	0	0
A0A287PLG8	A0A287PLG8	4	4	4	S4 domain-containing protein	1	4	4	4	0	0	0	0	2	2	3	0	0	0	2	0	0	1	0	0	0	0	4	4	4	4	0	0	0	0	3	3	3	4	0	0	0	0	2	2	3	0	0	0
A0A287PLI5	A0A287PLI5	31	1	1	Uncharacterized protein	1	31	1	1	25	25	24	25	20	20	24	24	25	23	22	21	19	23	22	24	26	25	21	23	26	24	24	22	23	24	21	19	23	23	1	1	1	1	1	1	1	1	1	1
A0A287PMF1;A0A287PM62	A0A287PMF1;A0A287PM62	12;12	12;12	12;12	Phosphoserine aminotransferase; Phosphoserine aminotransferase	2	12	12	12	9	9	11	7	8	8	10	8	7	7	8	8	8	7	8	9	9	7	9	10	11	8	8	9	10	8	8	8	7	7	9	9	11	7	8	8	10	8	7	7
A0A287PMB9	A0A287PMB9	4	4	4	YTH domain-containing protein	1	4	4	4	2	3	4	3	3	2	2	3	2	3	2	1	1	3	2	2	4	3	2	2	3	3	4	2	3	2	2	3	3	2	2	3	4	3	3	2	2	3	2	3
A0A287PME9	A0A287PME9	2	2	2	XS domain-containing protein	1	2	2	2	1	1	2	1	0	1	1	1	1	0	0	0	1	0	1	1	0	1	0	1	1	0	1	0	1	0	1	1	1	1	1	1	2	1	0	1	1	1	1	0
A0A287PMF6	A0A287PMF6	5	5	5	Uncharacterized protein	1	5	5	5	0	0	1	0	4	4	5	0	0	1	4	4	3	2	0	0	1	1	1	1	1	1	1	0	0	0	1	0	0	1	0	0	1	0	4	4	5	0	0	1
A0A287PMS0	A0A287PMS0	1	1	1	Uncharacterized protein	1	1	1	1	0	1	0	0	1	0	0	0	0	0	0	0	0	0	0	0	0	0	0	0	0	0	0	0	0	0	1	0	0	1	0	1	0	0	1	0	0	0	0	0
A0A287PMT1	A0A287PMT1	7	7	7	1,2-dihydroxy-3-keto-5-methylthiopentene dioxygenase	1	7	7	7	7	6	6	6	1	3	5	7	6	5	2	3	2	3	5	4	5	4	4	5	5	5	5	6	4	5	2	5	2	2	7	6	6	6	1	3	5	7	6	5
A0A287PMV0	A0A287PMV0	4	4	3	FAD_binding_3 domain-containing protein	1	4	4	3	0	0	0	0	0	0	0	0	0	0	0	0	0	0	0	0	0	0	0	0	0	0	0	0	0	0	0	0	0	0	0	0	0	0	0	0	0	0	0	0
A0A287PMW3	A0A287PMW3	3	3	3	Glutathione reductase	1	3	3	3	0	0	0	0	2	1	2	0	1	0	1	1	1	1	0	0	0	0	1	1	0	0	0	0	0	0	0	2	1	1	0	0	0	0	2	1	2	0	1	0
A0A287PNQ5	A0A287PNQ5	5	5	5	Alba domain-containing protein	1	5	5	5	2	3	3	2	2	4	4	4	5	5	5	4	3	3	5	5	2	3	3	4	4	2	3	4	2	3	3	3	2	4	2	3	3	2	2	4	4	4	5	5
A0A287PP23;A0A287PPW8	A0A287PP23	9;4	9;4	9;4	Uncharacterized protein	2	9	9	9	2	2	1	1	1	1	2	2	0	1	0	0	1	0	3	4	6	2	2	3	4	2	2	3	2	2	2	3	5	2	2	2	1	1	1	1	2	2	0	1
A0A287PP68	A0A287PP68	2	2	2	Pentose-5-phosphate 3-epimerase	1	2	2	2	1	1	1	0	1	1	1	1	0	0	1	1	1	1	1	1	1	1	1	1	1	1	1	1	1	1	1	1	1	1	1	1	1	0	1	1	1	1	0	0
A0A287PPA7	A0A287PPA7	3	3	3	Uncharacterized protein	1	3	3	3	0	0	0	1	0	1	1	1	1	0	1	1	1	0	1	2	2	1	0	0	0	0	2	1	1	2	0	0	0	1	0	0	0	1	0	1	1	1	1	0
A0A287PPB2	A0A287PPB2	2	2	2	Uncharacterized protein	1	2	2	2	0	0	0	0	0	1	0	0	0	0	0	0	1	0	0	0	0	0	0	0	0	0	0	0	0	0	0	0	0	1	0	0	0	0	0	1	0	0	0	0
A0A287PPR0;A0A287SLM8	A0A287PPR0;A0A287SLM8	15;14	15;14	15;14	Ribos_L4_asso_C domain-containing protein; Ribos_L4_asso_C domain-containing protein	2	15	15	15	11	9	10	12	10	6	9	9	9	9	7	7	8	8	8	9	12	9	9	10	12	9	7	8	7	8	9	9	8	9	11	9	10	12	10	6	9	9	9	9
A0A287PQ39;A0A287PQ86;A0A287H0F1	A0A287PQ39;A0A287PQ86	4;4;1	3;3;0	3;3;0	Uncharacterized protein; Uncharacterized protein	3	4	3	3	0	0	0	0	3	3	3	0	0	0	3	3	3	3	0	0	0	0	3	3	3	3	0	1	0	0	3	3	3	3	0	0	0	0	3	3	3	0	0	0
A0A287PQG2;A0A287NZV5;A0A287XCV9	A0A287PQG2	10;1;1	10;1;1	10;1;1	CN hydrolase domain-containing protein	3	10	10	10	8	9	7	9	6	5	6	5	7	7	5	7	5	4	4	4	6	4	4	5	6	4	5	5	5	5	5	4	4	4	8	9	7	9	6	5	6	5	7	7
A0A287PQS8	A0A287PQS8	10	10	10	Proteasome subunit alpha type	1	10	10	10	6	6	5	5	5	4	6	6	4	6	5	5	5	6	6	6	10	7	7	6	7	8	9	7	7	8	6	7	7	7	6	6	5	5	5	4	6	6	4	6
A0A287PQY8	A0A287PQY8	11	11	11	40S ribosomal protein SA	1	11	11	11	11	9	10	8	9	9	9	8	8	6	7	8	7	8	7	10	10	9	8	9	8	9	10	9	11	9	11	10	10	10	11	9	10	8	9	9	9	8	8	6
A0A287PR10	A0A287PR10	1	1	1	3-ketoacyl-CoA synthase	1	1	1	1	1	1	1	0	0	1	1	1	0	0	0	1	1	1	0	1	1	1	1	1	1	1	0	0	0	1	1	1	0	1	1	1	1	0	0	1	1	1	0	0
A0A287PR15	A0A287PR15	4	4	4	Protein kinase domain-containing protein	1	4	4	4	1	2	1	2	0	1	1	1	1	2	1	1	1	1	3	3	1	2	2	2	1	3	0	2	1	3	0	2	2	2	1	2	1	2	0	1	1	1	1	2
A0A287PR91	A0A287PR91	1	1	1	Dirigent protein	1	1	1	1	1	0	1	1	0	0	0	1	0	0	0	0	0	0	0	0	0	1	0	0	0	0	1	1	0	0	0	0	0	0	1	0	1	1	0	0	0	1	0	0
A0A287PRJ1	A0A287PRJ1	10	10	10	Peptidase A1 domain-containing protein	1	10	10	10	1	1	0	1	7	8	8	2	3	1	8	8	7	8	4	1	0	2	7	7	9	9	1	2	1	2	10	7	7	8	1	1	0	1	7	8	8	2	3	1
A0A287PRK3	A0A287PRK3	4	4	4	Uncharacterized protein	1	4	4	4	2	4	2	2	1	1	1	1	3	3	0	1	1	1	2	3	4	2	1	1	2	2	3	3	3	3	2	2	1	1	2	4	2	2	1	1	1	1	3	3
A0A287PSF7	A0A287PSF7	30	30	16	Uncharacterized protein	1	30	30	16	24	23	21	20	16	17	19	19	15	18	17	16	17	16	19	23	21	20	16	18	19	17	21	22	17	19	15	17	18	20	24	23	21	20	16	17	19	19	15	18
A0A287PSQ8	A0A287PSQ8	1	1	1	Uncharacterized protein	1	1	1	1	0	0	0	0	0	1	1	0	0	0	0	0	1	1	1	1	0	0	1	1	1	1	1	1	1	0	1	1	1	1	0	0	0	0	0	1	1	0	0	0
A0A287PU20	A0A287PU20	27	27	24	Aconitate hydratase	1	27	27	24	13	13	15	13	9	7	8	11	11	12	11	8	7	10	12	13	12	12	6	10	8	9	11	11	15	11	7	8	6	7	13	13	15	13	9	7	8	11	11	12
A0A287PU61	A0A287PU61	4	4	4	Uncharacterized protein	1	4	4	4	0	1	0	0	3	3	3	1	0	0	3	3	2	1	0	0	2	0	1	2	0	2	2	1	0	0	2	3	2	2	0	1	0	0	3	3	3	1	0	0
A0A287PUA5	A0A287PUA5	6	5	5	Glutathione transferase	1	6	5	5	6	6	4	6	4	3	4	4	4	4	3	4	4	3	3	4	5	5	3	4	5	4	3	3	4	3	2	4	4	4	5	5	3	5	3	2	3	3	3	3
A0A287PUC3	A0A287PUC3	7	6	6	Glutathione transferase	1	7	6	6	7	7	6	7	6	7	5	7	7	7	6	6	6	6	6	7	6	7	5	6	6	7	7	6	6	6	5	7	6	6	6	6	5	6	5	6	4	6	6	6
A0A287PUE1	A0A287PUE1	1	1	1	ATP phosphoribosyltransferase	1	1	1	1	0	0	0	1	0	0	0	1	0	1	0	0	0	0	1	0	0	0	0	0	0	0	1	1	1	1	0	0	1	0	0	0	0	1	0	0	0	1	0	1
A0A287PUK7;A0A287PUM6	A0A287PUK7	13;6	13;6	6;3	Fe2OG dioxygenase domain-containing protein	2	13	13	6	13	13	13	13	0	0	2	13	11	11	1	0	1	1	4	1	3	5	0	0	1	0	8	10	8	2	1	0	0	1	13	13	13	13	0	0	2	13	11	11
A0A287PUV6	A0A287PUV6	12	12	12	Uncharacterized protein	1	12	12	12	8	6	7	6	5	4	5	6	7	6	4	4	3	4	6	8	7	6	5	3	2	5	8	8	8	8	3	2	3	2	8	6	7	6	5	4	5	6	7	6
A0A287PV31	A0A287PV31	10	8	8	Catalase	1	10	8	8	1	1	1	1	7	8	8	2	2	1	8	8	6	8	1	1	2	1	4	4	3	4	2	1	1	2	3	3	6	5	0	0	0	0	6	7	7	1	1	0
A0A287PV69	A0A287PV69	6	6	6	Glutathione transferase	1	6	6	6	1	1	3	2	2	2	1	1	1	1	1	2	1	0	1	1	3	1	1	1	3	0	3	1	2	0	3	2	3	2	1	1	3	2	2	2	1	1	1	1
A0A287PV82	A0A287PV82	5	4	4	Uncharacterized protein	1	5	4	4	4	4	4	4	3	3	3	4	4	4	4	4	5	3	3	4	1	4	3	4	3	3	5	4	4	4	4	4	4	4	3	3	3	3	3	3	3	3	3	3
A0A287PVF3;A0A287RBM3;M0YFC7	A0A287PVF3	4;1;1	4;1;1	4;1;1	PHB domain-containing protein	3	4	4	4	2	4	3	1	1	1	1	3	2	2	2	1	1	3	2	3	1	3	0	1	1	2	1	2	0	1	0	0	0	0	2	4	3	1	1	1	1	3	2	2
A0A287PVG3	A0A287PVG3	10	10	10	Uncharacterized protein	1	10	10	10	6	6	6	6	4	5	5	4	4	5	5	3	4	4	3	6	6	6	5	4	5	6	6	6	6	5	7	8	7	7	6	6	6	6	4	5	5	4	4	5
A0A287PVI0;A0A287KRX3;A0A287FR06;A0A287JPT4	A0A287PVI0	3;1;1;1	3;1;1;1	3;1;1;1	Adenylate kinase	4	3	3	3	1	2	1	1	0	0	0	1	1	1	0	0	0	0	1	1	3	1	1	1	1	1	1	1	1	1	2	1	2	1	1	2	1	1	0	0	0	1	1	1
A0A287PVI6	A0A287PVI6	9	5	4	Fe2OG dioxygenase domain-containing protein	1	9	5	4	9	9	9	9	0	0	0	9	8	6	0	0	0	0	5	1	4	5	0	0	0	0	8	6	6	1	0	0	0	0	5	5	5	5	0	0	0	5	5	2
A0A287PVL0	A0A287PVL0	3	3	3	NADH dehydrogenase [ubiquinone] 1 beta subcomplex subunit 7	1	3	3	3	0	1	0	1	1	2	1	1	0	0	2	2	1	1	0	1	0	0	1	0	0	0	2	0	1	1	1	2	1	0	0	1	0	1	1	2	1	1	0	0
A0A287PVL8	A0A287PVL8	1	1	1	AAI domain-containing protein	1	1	1	1	0	0	0	0	0	0	0	0	1	0	0	0	0	0	1	1	0	1	0	0	1	0	1	1	1	1	1	0	1	0	0	0	0	0	0	0	0	0	1	0
A0A287PVR5	A0A287PVR5	20	16	16	Glyceraldehyde-3-phosphate dehydrogenase	1	20	16	16	1	2	1	1	15	16	16	0	0	0	16	15	15	12	5	0	1	2	11	12	13	9	1	1	1	1	16	16	14	11	1	1	1	1	12	13	13	0	0	0
A0A287PW08	A0A287PW08	5	5	5	Uncharacterized protein	1	5	5	5	3	2	4	4	0	1	0	2	2	3	1	1	1	2	3	3	4	4	1	3	2	1	2	2	2	2	1	1	3	2	3	2	4	4	0	1	0	2	2	3
A0A287PW46;A0A287PWR5	A0A287PW46;A0A287PWR5	2;1	2;1	2;1	FAS1 domain-containing protein; FAS1 domain-containing protein	2	2	2	2	1	1	1	1	1	1	1	1	1	1	1	1	1	1	1	1	0	1	1	1	1	1	1	2	1	2	1	1	1	1	1	1	1	1	1	1	1	1	1	1
A0A287PWX4	A0A287PWX4	1	1	1	Uncharacterized protein	1	1	1	1	0	0	0	0	0	0	0	0	0	0	0	0	0	0	0	0	0	0	1	0	0	0	0	0	0	0	0	0	0	0	0	0	0	0	0	0	0	0	0	0
A0A287PWX6	A0A287PWX6	10	2	2	Uncharacterized protein	1	10	2	2	5	5	6	6	5	4	6	6	4	4	5	5	5	5	4	5	6	5	4	5	5	5	4	5	5	3	3	4	4	6	0	0	0	0	0	0	0	0	0	0
A0A287PX74	A0A287PX74	5	5	5	Methyltransferase	1	5	5	5	3	2	2	1	2	0	0	1	1	1	0	0	1	1	3	2	3	4	0	1	2	1	2	1	3	4	4	2	3	3	3	2	2	1	2	0	0	1	1	1
A0A287PXJ6	A0A287PXJ6	5	5	2	Uncharacterized protein	1	5	5	2	3	2	3	2	1	1	2	3	3	2	2	1	1	1	3	4	3	3	3	3	2	2	1	1	1	2	3	3	2	2	3	2	3	2	1	1	2	3	3	2
A0A287PXV4	A0A287PXV4	7	7	7	Uncharacterized protein	1	7	7	7	0	1	1	1	5	4	4	1	1	0	4	4	4	4	1	0	0	0	4	4	6	4	1	0	0	0	6	4	6	6	0	1	1	1	5	4	4	1	1	0
A0A287PY32;A0A287WJC2;F2D5X1	A0A287PY32	7;3;1	3;0;1	3;0;1	Purple acid phosphatase	3	7	3	3	2	4	1	2	2	5	4	4	4	2	4	3	3	2	4	3	4	3	1	2	0	0	0	2	4	3	0	1	0	2	1	2	0	1	0	2	1	2	2	1
A0A287PYM9;A0A287DW38;M0UL54	A0A287PYM9;A0A287DW38;M0UL54	2;1;1	2;1;1	2;1;1	Beta_elim_lyase domain-containing protein; Beta_elim_lyase domain-containing protein; Beta_elim_lyase domain-containing protein	3	2	2	2	2	0	2	2	1	0	1	1	0	1	1	1	0	1	0	0	1	0	1	1	0	0	1	1	1	0	1	2	0	0	2	0	2	2	1	0	1	1	0	1
A0A287PYR6	A0A287PYR6	6	6	5	Uncharacterized protein	1	6	6	5	5	5	5	4	1	1	0	5	4	4	3	3	0	1	3	5	4	5	1	3	2	0	4	4	4	4	2	2	2	1	5	5	5	4	1	1	0	5	4	4
A0A287PYU0	A0A287PYU0	6	6	6	NAC-A/B domain-containing protein	1	6	6	6	0	1	0	0	4	4	4	1	0	1	4	3	5	4	1	1	0	0	4	5	5	5	0	0	1	1	4	3	3	4	0	1	0	0	4	4	4	1	0	1
A0A287PZD8	A0A287PZD8	1	1	1	1,3-beta-glucan synthase	1	1	1	1	0	0	0	0	1	1	1	0	0	0	1	1	1	1	0	0	0	0	1	1	1	1	0	0	0	0	1	1	1	1	0	0	0	0	1	1	1	0	0	0
A0A287PZE8	A0A287PZE8	4	4	4	Uncharacterized protein	1	4	4	4	2	1	0	1	3	3	3	1	1	1	4	3	3	2	2	1	1	1	2	1	2	2	0	1	0	1	1	1	1	1	2	1	0	1	3	3	3	1	1	1
A0A287Q0B2;A0A287Q4X7	A0A287Q0B2	10;1	10;1	8;1	Uncharacterized protein	2	10	10	8	7	8	6	5	7	4	5	7	7	4	5	4	4	5	5	6	7	7	3	5	6	5	5	5	7	5	7	6	6	5	7	8	6	5	7	4	5	7	7	4
A0A287Q0F0	A0A287Q0F0	7	2	2	rRNA N-glycosidase	1	7	2	2	2	1	2	3	0	0	0	2	1	1	2	0	1	0	1	1	2	3	0	0	0	0	0	0	0	0	0	1	1	0	0	0	0	1	0	0	0	0	0	0
A0A287Q0P2;A0A287Q0N5	A0A287Q0P2;A0A287Q0N5	7;6	7;6	2;1	rRNA N-glycosidase; rRNA N-glycosidase	2	7	7	2	3	1	4	4	0	1	0	2	1	1	2	0	1	0	1	2	2	4	0	0	0	0	0	0	0	0	0	1	1	0	3	1	4	4	0	1	0	2	1	1
A0A287Q1Q5	A0A287Q1Q5	2	2	2	AAI domain-containing protein	1	2	2	2	0	0	0	0	2	2	2	0	0	0	2	2	2	2	0	0	0	0	2	1	2	2	0	0	0	0	2	2	2	2	0	0	0	0	2	2	2	0	0	0
A0A287Q326	A0A287Q326	1	1	1	Uncharacterized protein	1	1	1	1	0	0	0	0	1	0	0	1	0	0	0	0	1	1	0	0	1	0	0	0	0	0	0	0	1	0	0	0	0	1	0	0	0	0	1	0	0	1	0	0
A0A287Q3N0	A0A287Q3N0	5	3	3	Uncharacterized protein	1	5	3	3	4	4	4	5	0	1	0	5	5	3	0	0	0	1	2	2	3	2	0	0	1	0	3	4	4	0	0	0	0	0	2	2	2	3	0	1	0	3	3	1
A0A287Q3P2	A0A287Q3P2	6	6	6	Beta-amylase	1	6	6	6	1	0	0	1	0	1	0	1	1	0	2	1	0	0	0	0	0	1	1	0	0	2	5	5	6	5	3	3	2	0	1	0	0	1	0	1	0	1	1	0
A0A287Q3Q8	A0A287Q3Q8	4	2	2	Uncharacterized protein	1	4	2	2	2	4	2	3	0	0	0	3	3	2	0	0	0	0	2	1	2	0	0	0	0	0	2	3	2	1	0	0	0	0	1	2	1	2	0	0	0	1	2	1
A0A287Q3V5	A0A287Q3V5	10	3	3	Uncharacterized protein	1	10	3	3	5	6	6	6	7	4	5	5	4	5	5	4	5	5	4	5	4	5	6	6	6	5	6	5	7	4	6	6	6	5	0	0	0	0	1	0	0	0	0	0
A0A287Q3W5	A0A287Q3W5	1	1	1	Protein kinase domain-containing protein	1	1	1	1	0	0	0	0	0	0	0	0	0	0	0	0	1	0	0	0	0	0	0	0	0	0	0	0	0	0	0	0	0	0	0	0	0	0	0	0	0	0	0	0
A0A287Q3Y1	A0A287Q3Y1	2	2	2	Peroxidase	1	2	2	2	1	0	2	1	0	0	0	1	1	1	1	1	0	1	1	1	2	1	0	1	0	1	1	1	1	0	2	1	0	0	1	0	2	1	0	0	0	1	1	1
A0A287Q4D7	A0A287Q4D7	1	1	1	Uncharacterized protein	1	1	1	1	0	0	0	0	1	1	1	0	0	0	1	1	1	1	0	0	0	0	1	1	1	1	0	0	0	0	1	1	1	1	0	0	0	0	1	1	1	0	0	0
A0A287Q4H7;M0WFE2;F2E1V5	A0A287Q4H7	9;1;1	8;1;1	8;1;1	Clp R domain-containing protein	3	9	8	8	2	1	3	1	3	4	3	0	0	1	5	5	3	4	1	1	2	1	5	5	4	4	2	2	2	2	4	4	4	4	1	0	2	1	3	4	3	0	0	1
A0A287Q4L8	A0A287Q4L8	6	5	5	Nascent polypeptide-associated complex subunit beta	1	6	5	5	5	5	5	5	5	5	5	4	4	4	5	5	5	5	5	5	5	5	5	5	5	4	5	5	5	4	5	5	5	5	4	4	4	4	4	4	4	3	3	3
A0A287Q4V7	A0A287Q4V7	3	1	1	Peroxidase	1	3	1	1	3	3	3	3	2	2	2	1	2	2	2	3	2	2	2	2	2	3	2	1	1	1	3	1	3	2	3	1	2	2	1	1	1	1	1	0	0	0	0	1
A0A287Q4Z8	A0A287Q4Z8	2	2	2	Uncharacterized protein	1	2	2	2	2	2	2	2	1	0	0	2	2	2	0	0	0	0	2	2	2	2	0	1	2	1	1	2	2	1	1	0	1	0	2	2	2	2	1	0	0	2	2	2
A0A287Q5B6	A0A287Q5B6	4	4	4	Uncharacterized protein	1	4	4	4	0	1	0	0	3	1	0	0	0	1	2	1	1	2	0	0	0	0	3	4	2	3	1	1	1	1	3	2	2	2	0	1	0	0	3	1	0	0	0	1
A0A287Q728;A0A287J990	A0A287Q728	32;2	32;2	20;0	Phosphopyruvate hydratase	2	32	32	20	22	19	23	20	15	17	17	19	18	18	18	17	17	15	18	20	23	17	17	19	20	16	18	19	21	17	21	19	23	17	22	19	23	20	15	17	17	19	18	18
A0A287Q768	A0A287Q768	12	12	11	Malate dehydrogenase	1	12	12	11	11	10	11	11	7	10	10	10	8	9	9	8	9	8	9	11	12	10	8	10	11	11	10	11	7	10	9	8	9	7	11	10	11	11	7	10	10	10	8	9
A0A287Q7C1	A0A287Q7C1	3	3	3	RRM domain-containing protein	1	3	3	3	2	2	2	1	1	2	2	2	2	2	1	1	2	1	2	2	2	1	1	2	2	1	2	1	2	1	2	2	1	1	2	2	2	1	1	2	2	2	2	2
A0A287Q7N3	A0A287Q7N3	1	1	1	Uncharacterized protein	1	1	1	1	0	0	0	0	0	0	0	0	0	0	0	0	0	0	0	1	0	0	0	0	0	0	1	1	0	0	0	0	0	0	0	0	0	0	0	0	0	0	0	0
A0A287Q7Q6	A0A287Q7Q6	5	5	5	Deoxyuridine 5-triphosphate nucleotidohydrolase	1	5	5	5	5	4	5	4	2	4	4	5	5	5	3	4	0	5	5	5	4	5	5	5	3	5	3	5	5	5	5	4	5	4	5	4	5	4	2	4	4	5	5	5
A0A287Q7S9;S4Z890;A0A287F5Y3;A0A287EA01	A0A287Q7S9;S4Z890;A0A287F5Y3;A0A287EA01	3;3;2;2	3;3;2;2	3;3;2;2	Uncharacterized protein; 30S ribosomal protein S14, chloroplastic; Uncharacterized protein; Uncharacterized protein	4	3	3	3	0	0	0	1	1	2	2	0	0	2	0	1	1	2	0	0	1	1	2	2	2	2	0	0	0	1	2	1	1	1	0	0	0	1	1	2	2	0	0	2
A0A287Q7Z4;A0A287R7D0;A0A287Q840	A0A287Q7Z4	12;2;1	10;2;1	7;2;1	Uncharacterized protein	3	12	10	7	8	7	7	7	8	8	7	6	6	5	9	7	7	6	6	5	6	6	7	7	7	7	6	7	6	5	8	7	7	7	6	6	6	6	7	6	6	5	5	4
A0A287Q803	A0A287Q803	6	6	6	Uncharacterized protein	1	6	6	6	4	3	3	3	4	4	4	4	2	3	2	3	3	4	2	3	0	2	1	1	1	2	2	3	2	1	1	1	3	2	4	3	3	3	4	4	4	4	2	3
A0A287Q8P2;A0A287R7L1	A0A287Q8P2	6;2	1;1	1;1	Uncharacterized protein	2	6	1	1	3	2	2	2	2	2	1	1	1	1	3	2	2	2	2	2	2	2	2	2	2	1	3	2	2	2	3	1	2	1	1	1	1	1	1	0	0	0	0	0
A0A287Q8X7;A0A287S0U0;A0A287F292;A0A287QFH8;A0A287KV37	A0A287Q8X7	15;6;4;2;1	15;6;4;2;1	15;6;4;2;1	Cysteine synthase	5	15	15	15	11	12	12	12	11	10	8	12	12	11	9	8	12	10	10	12	12	11	6	9	8	8	12	12	10	9	9	10	8	8	11	12	12	12	11	10	8	12	12	11
A0A287Q8Z2	A0A287Q8Z2	15	10	10	Uncharacterized protein	1	15	10	10	10	8	9	10	11	9	10	11	10	11	12	11	8	8	7	11	10	9	9	11	9	10	7	9	11	8	10	8	9	11	7	7	7	7	7	7	7	7	7	7
A0A287QAA5;A0A287E9N2	A0A287QAA5;A0A287E9N2	2;1	2;1	2;1	Uncharacterized protein; Uncharacterized protein	2	2	2	2	1	1	0	1	0	0	0	0	1	1	1	0	0	0	1	1	0	0	0	0	0	0	1	0	0	0	0	1	1	1	1	1	0	1	0	0	0	0	1	1
A0A287QAA8;A0A287S9D6	A0A287QAA8;A0A287S9D6	2;2	2;2	2;2	Serine/threonine-protein phosphatase; Serine/threonine-protein phosphatase	2	2	2	2	0	1	1	1	1	1	0	1	0	0	2	0	1	0	1	1	1	0	1	1	1	1	1	2	1	1	1	1	1	1	0	1	1	1	1	1	0	1	0	0
A0A287QAB4	A0A287QAB4	3	3	3	Tubulin-specific chaperone A	1	3	3	3	2	2	1	1	2	2	2	2	2	2	2	2	1	2	2	2	2	2	2	2	2	1	2	2	1	1	2	2	2	2	2	2	1	1	2	2	2	2	2	2
A0A287QAQ1;A0A287LG13;A0A287L481;A0A287HPL4;A0A287I2X5;A0A287HIL2	A0A287QAQ1	11;5;2;2;1;1	11;5;2;2;1;1	8;4;1;1;1;0	Epimerase domain-containing protein	6	11	11	8	0	0	0	0	10	7	9	1	1	2	7	8	10	8	4	0	0	0	6	7	7	7	1	0	0	0	8	5	8	3	0	0	0	0	10	7	9	1	1	2
A0A287QB46	A0A287QB46	2	2	2	Uncharacterized protein	1	2	2	2	2	2	1	1	1	1	2	1	1	2	1	1	1	1	2	2	2	1	1	1	1	2	1	1	1	2	1	1	1	1	2	2	1	1	1	1	2	1	1	2
A0A287QBI1	A0A287QBI1	4	4	4	Uncharacterized protein	1	4	4	4	3	1	0	1	0	2	1	1	2	1	2	2	1	1	3	2	3	3	2	1	3	1	3	3	4	3	4	2	3	2	3	1	0	1	0	2	1	1	2	1
A0A287QBM5	A0A287QBM5	2	2	2	Uncharacterized protein	1	2	2	2	0	0	0	0	0	0	0	0	0	0	0	0	0	0	0	0	0	0	0	0	0	0	0	0	0	0	0	0	0	0	0	0	0	0	0	0	0	0	0	0
A0A287QBV1	A0A287QBV1	3	3	3	LisH domain-containing protein	1	3	3	3	2	1	2	2	1	1	2	2	2	1	2	2	2	2	2	2	2	2	2	2	2	2	2	2	2	2	2	2	2	2	2	1	2	2	1	1	2	2	2	1
A0A287QBZ8	A0A287QBZ8	6	6	3	Germin-like protein	1	6	6	3	2	2	3	2	2	1	2	2	2	2	2	1	2	2	2	3	2	2	2	2	3	2	2	2	3	2	3	2	3	2	2	2	3	2	2	1	2	2	2	2
A0A287QC41	A0A287QC41	7	7	7	Protoporphyrinogen oxidase	1	7	7	7	1	0	0	0	4	5	6	1	1	0	5	5	6	5	1	1	0	2	6	6	4	5	1	1	1	1	4	6	5	5	1	0	0	0	4	5	6	1	1	0
A0A287QC67	A0A287QC67	2	2	2	PMEI domain-containing protein	1	2	2	2	0	0	0	0	1	1	1	0	0	0	2	1	1	1	0	0	0	0	1	1	1	2	0	0	0	0	1	1	2	1	0	0	0	0	1	1	1	0	0	0
A0A287QCE8	A0A287QCE8	9	9	9	Uncharacterized protein	1	9	9	9	4	1	4	3	2	3	3	3	3	3	3	3	3	2	5	4	3	4	3	4	4	3	4	3	3	3	4	4	3	4	4	1	4	3	2	3	3	3	3	3
A0A287QD65	A0A287QD65	11	11	11	Sulfurtransferase	1	11	11	11	8	8	6	9	8	8	9	8	8	9	7	6	6	7	8	8	7	8	7	9	9	9	7	8	7	6	7	6	7	7	8	8	6	9	8	8	9	8	8	9
A0A287QE30	A0A287QE30	7	5	5	UBC core domain-containing protein	1	7	5	5	5	4	4	4	5	4	4	3	3	2	4	3	3	4	4	4	4	5	4	4	3	4	5	5	4	5	4	4	4	3	3	2	2	2	3	2	2	1	2	1
A0A287QEM1	A0A287QEM1	2	2	2	Abhydrolase_3 domain-containing protein	1	2	2	2	0	0	0	0	0	0	0	0	0	0	0	0	0	0	0	0	0	0	0	0	0	0	0	0	0	0	0	0	0	0	0	0	0	0	0	0	0	0	0	0
A0A287QEN7	A0A287QEN7	1	1	1	Aldo_ket_red domain-containing protein	1	1	1	1	0	1	1	1	1	1	1	0	0	0	1	1	1	1	1	1	1	0	1	1	1	1	1	1	1	1	1	1	1	1	0	1	1	1	1	1	1	0	0	0
A0A287QFL4	A0A287QFL4	3	3	3	Uncharacterized protein	1	3	3	3	2	3	2	3	3	2	3	3	3	3	2	2	3	2	2	2	3	2	3	3	2	3	3	2	3	3	2	3	3	3	2	3	2	3	3	2	3	3	3	3
A0A287QFM9	A0A287QFM9	3	3	3	Uncharacterized protein	1	3	3	3	0	0	1	0	1	1	1	1	0	1	2	1	1	2	0	0	0	0	2	2	1	2	0	0	0	0	2	1	2	2	0	0	1	0	1	1	1	1	0	1
A0A287QI28	A0A287QI28	3	3	3	Pribosyltran domain-containing protein	1	3	3	3	3	3	3	3	3	3	3	3	3	3	3	3	3	3	3	3	3	3	3	3	3	3	3	3	3	3	3	2	3	3	3	3	3	3	3	3	3	3	3	3
A0A287QJ19	A0A287QJ19	1	1	1	Uncharacterized protein	1	1	1	1	1	0	0	0	1	1	0	0	0	0	0	0	0	0	0	0	1	0	1	0	1	1	1	0	0	1	1	0	1	0	1	0	0	0	1	1	0	0	0	0
A0A287QL18	A0A287QL18	1	1	1	Uncharacterized protein	1	1	1	1	0	0	0	0	0	0	0	0	0	0	0	0	0	0	0	0	0	0	0	0	0	0	0	0	0	0	0	0	0	0	0	0	0	0	0	0	0	0	0	0
A0A287QLB7	A0A287QLB7	3	3	3	Uncharacterized protein	1	3	3	3	1	1	1	1	0	1	1	1	1	1	1	1	1	1	1	1	1	1	1	1	1	1	1	1	1	1	1	1	1	1	1	1	1	1	0	1	1	1	1	1
A0A287QLG6	A0A287QLG6	9	9	9	Ribosomal_L2_C domain-containing protein	1	9	9	9	8	7	8	8	6	6	6	8	7	8	7	5	5	7	7	8	8	8	6	8	7	7	7	7	7	8	7	6	6	5	8	7	8	8	6	6	6	8	7	8
A0A287QLK1;A0A287QM03	A0A287QLK1;A0A287QM03	1;1	1;1	1;1	Uncharacterized protein; Uncharacterized protein	2	1	1	1	1	1	1	1	1	1	1	1	1	1	1	1	1	1	1	1	1	1	1	1	1	1	1	1	1	1	1	1	1	1	1	1	1	1	1	1	1	1	1	1
F2DDK6;A0A287QLQ2	F2DDK6;A0A287QLQ2	3;3	3;3	3;3	Predicted protein; Importin N-terminal domain-containing protein	2	3	3	3	2	1	2	2	2	2	2	2	1	1	2	2	2	2	1	2	2	2	2	2	1	2	1	2	2	2	2	3	2	0	2	1	2	2	2	2	2	2	1	1
A0A287QLQ9;A0A287UDF4;A0A287IFZ3;A0A287X282;A0A287FBD6;A0A287XYX8;A0A287P7I1;A0A287MZ25	A0A287QLQ9;A0A287UDF4;A0A287IFZ3;A0A287X282;A0A287FBD6;A0A287XYX8;A0A287P7I1;A0A287MZ25	2;1;1;1;1;1;1;1	2;1;1;1;1;1;1;1	2;1;1;1;1;1;1;1	RRM domain-containing protein; RRM domain-containing protein; RRM domain-containing protein; Uncharacterized protein; Uncharacterized protein; RRM domain-containing protein; RRM domain-containing protein; RRM domain-containing protein	8	2	2	2	1	1	2	2	1	0	1	1	1	0	1	1	0	0	0	1	1	0	1	1	1	0	0	1	1	1	0	0	0	1	1	1	2	2	1	0	1	1	1	0
A0A287QM05	A0A287QM05	8	8	8	Prefoldin subunit 3	1	8	8	8	5	5	5	6	1	3	4	3	5	3	4	3	4	2	5	6	5	6	5	3	5	4	7	5	4	5	5	3	4	2	5	5	5	6	1	3	4	3	5	3
A0A287QMH3;A0A287QTG7	A0A287QMH3	4;1	4;1	4;1	PsbP domain-containing protein	2	4	4	4	0	0	0	0	3	4	3	0	2	1	3	4	2	3	1	1	0	2	3	4	2	4	0	1	0	0	2	2	4	1	0	0	0	0	3	4	3	0	2	1
A0A287QMH6	A0A287QMH6	1	1	1	CCHC-type domain-containing protein	1	1	1	1	1	1	1	1	1	1	1	1	1	1	1	0	1	1	0	1	1	1	0	1	1	0	1	1	1	1	0	1	1	1	1	1	1	1	1	1	1	1	1	1
A0A287QML0	A0A287QML0	3	3	3	Uncharacterized protein	1	3	3	3	0	1	0	1	3	2	3	1	0	0	1	1	2	2	1	0	1	2	3	3	3	3	1	1	1	0	3	3	3	3	0	1	0	1	3	2	3	1	0	0
A0A287QMS3	A0A287QMS3	1	1	1	RPOL9 domain-containing protein	1	1	1	1	0	0	0	0	0	0	0	0	0	0	0	0	0	1	1	0	0	0	0	1	0	0	0	0	0	0	0	0	0	1	0	0	0	0	0	0	0	0	0	0
A0A287QNA1;A0A287QNN9	A0A287QNA1	11;2	11;2	3;0	Bet_v_1 domain-containing protein	2	11	11	3	5	6	6	6	1	1	3	5	4	5	1	1	2	1	0	2	2	4	0	1	0	0	6	2	4	4	0	1	2	1	5	6	6	6	1	1	3	5	4	5
A0A287QNB8	A0A287QNB8	1	1	1	Uncharacterized protein	1	1	1	1	1	1	1	1	1	1	1	1	1	1	1	1	1	1	1	1	1	1	0	1	1	1	1	1	1	1	1	1	1	1	1	1	1	1	1	1	1	1	1	1
A0A287QNC0;A0A287QNP5	A0A287QNC0	11;3	3;3	3;3	Bet_v_1 domain-containing protein	2	11	3	3	4	5	6	5	2	2	2	6	4	5	2	2	3	1	0	1	3	4	0	2	0	0	5	2	3	3	1	1	2	1	1	1	1	1	1	1	0	2	1	1
A0A287QPF4	A0A287QPF4	4	4	4	Uncharacterized protein	1	4	4	4	4	3	4	4	3	4	4	3	4	4	3	4	3	3	4	4	4	2	4	4	4	3	4	3	4	4	4	4	4	3	4	3	4	4	3	4	4	3	4	4
A0A287QPH7	A0A287QPH7	4	4	3	Uncharacterized protein	1	4	4	3	2	2	3	3	0	1	2	1	1	0	1	1	1	2	2	2	1	1	2	3	2	3	2	1	2	2	3	1	2	2	2	2	3	3	0	1	2	1	1	0
A0A287QPL9	A0A287QPL9	7	7	7	Nucleoside diphosphate kinase	1	7	7	7	3	4	2	3	5	5	5	4	4	3	4	5	5	3	3	1	1	2	5	5	4	3	2	4	1	3	4	4	3	4	3	4	2	3	5	5	5	4	4	3
A0A287QQ94	A0A287QQ94	1	1	1	t-SNARE coiled-coil homology domain-containing protein	1	1	1	1	1	1	1	1	0	0	0	1	1	1	0	0	0	0	0	0	0	0	0	0	0	0	0	0	0	0	0	0	0	0	1	1	1	1	0	0	0	1	1	1
A0A287QQF3	A0A287QQF3	8	8	8	Metalloenzyme domain-containing protein	1	8	8	8	4	4	3	4	4	2	3	4	4	3	2	2	2	4	3	4	4	4	3	2	3	3	4	3	4	4	2	3	1	3	4	4	3	4	4	2	3	4	4	3
A0A287QQP4	A0A287QQP4	6	6	6	Probable bifunctional methylthioribulose-1-phosphate dehydratase/enolase-phosphatase E1	1	6	6	6	6	6	6	6	1	2	3	6	5	6	2	1	2	2	4	5	4	3	2	4	3	2	4	5	4	3	3	0	1	3	6	6	6	6	1	2	3	6	5	6
A0A287QQT3;A0A287EBQ6	A0A287QQT3	7;3	7;3	7;3	Shikimate dehydrogenase	2	7	7	7	3	2	4	5	5	3	4	1	4	4	3	4	3	3	3	4	3	2	3	3	3	2	2	3	1	3	3	3	3	3	3	2	4	5	5	3	4	1	4	4
A0A287QRJ0	A0A287QRJ0	3	3	3	SWIB/MDM2 domain-containing protein	1	3	3	3	0	1	0	1	3	1	2	1	1	0	2	1	2	2	0	0	1	1	2	2	3	2	1	1	0	0	2	2	3	3	0	1	0	1	3	1	2	1	1	0
A0A287QRJ8	A0A287QRJ8	1	1	1	Uncharacterized protein	1	1	1	1	1	1	1	1	1	1	1	1	1	1	1	1	1	1	1	1	1	1	1	1	1	1	1	1	0	1	1	1	1	1	1	1	1	1	1	1	1	1	1	1
A0A287QRK0	A0A287QRK0	2	2	2	eIF-5a domain-containing protein	1	2	2	2	2	1	1	1	1	1	1	1	1	1	1	1	1	1	1	1	2	1	1	1	1	1	1	1	1	1	1	1	1	1	2	1	1	1	1	1	1	1	1	1
A0A287QRV0	A0A287QRV0	6	4	4	HATPase_c domain-containing protein	1	6	4	4	1	1	1	2	1	1	1	2	1	2	2	2	1	1	2	2	2	2	1	2	1	1	2	3	1	2	1	1	1	1	0	0	1	1	0	0	0	1	0	1
A0A287QS34	A0A287QS34	2	2	2	DNA replication licensing factor MCM7	1	2	2	2	1	1	1	0	0	0	0	1	1	1	0	1	1	1	1	0	2	1	1	0	0	1	1	0	0	1	1	0	0	0	1	1	1	0	0	0	0	1	1	1
A0A287QST5	A0A287QST5	22	7	7	Uncharacterized protein	1	22	7	7	10	6	9	7	18	16	17	8	5	5	16	17	17	15	5	4	9	5	13	15	13	13	7	11	9	9	17	10	12	11	3	2	4	3	6	5	6	4	2	2
A0A287QT04	A0A287QT04	1	1	1	Uncharacterized protein	1	1	1	1	0	1	0	0	0	1	1	0	0	0	0	0	1	1	0	0	0	0	1	1	1	1	0	0	0	0	1	0	1	1	0	1	0	0	0	1	1	0	0	0
A0A287QT87	A0A287QT87	19	14	14	Fructose-bisphosphate aldolase	1	19	14	14	2	3	2	1	16	15	16	0	3	3	15	14	14	12	7	1	1	3	14	15	15	11	1	1	3	1	18	16	16	12	1	1	1	0	11	11	11	0	1	2
A0A287QTX3	A0A287QTX3	1	1	1	Uncharacterized protein	1	1	1	1	1	1	1	0	0	0	0	0	1	0	0	0	0	0	0	1	0	0	0	0	0	0	1	0	1	0	0	0	0	0	1	1	1	0	0	0	0	0	1	0
A0A287QTX4	A0A287QTX4	9	9	4	Adenylate kinase	1	9	9	4	5	6	7	6	5	5	7	6	6	6	7	5	6	4	7	9	8	9	7	8	8	7	8	8	6	8	7	7	8	7	5	6	7	6	5	5	7	6	6	6
A0A287QU13	A0A287QU13	6	6	4	3(2),5-bisphosphate nucleotidase	1	6	6	4	4	3	2	3	5	5	6	5	4	5	6	5	6	6	4	5	5	4	5	6	5	4	4	3	3	3	6	4	6	5	4	3	2	3	5	5	6	5	4	5
A0A287QU39	A0A287QU39	4	4	4	HECT-type E3 ubiquitin transferase	1	4	4	4	3	1	1	1	1	2	1	3	3	3	2	2	2	2	2	2	2	3	0	0	0	0	2	2	2	2	2	2	1	0	3	1	1	1	1	2	1	3	3	3
A0A287QUI2;A0A287SK63;A0A287HL17	A0A287QUI2	9;3;2	9;3;2	9;3;2	KH type-2 domain-containing protein	3	9	9	9	5	5	4	5	2	5	4	4	5	3	5	4	3	3	6	5	5	6	5	6	5	3	4	6	6	5	5	5	4	2	5	5	4	5	2	5	4	4	5	3
A0A287QUM6	A0A287QUM6	1	1	1	TFIIS N-terminal domain-containing protein	1	1	1	1	1	1	1	1	1	1	1	1	1	1	1	1	1	1	1	1	1	1	1	1	1	1	1	1	1	1	1	1	1	1	1	1	1	1	1	1	1	1	1	1
A0A287QVH5;A0A287EZJ0;A0A287MNN9;A0A287NC60;A0A287WUJ0	A0A287QVH5	12;2;1;1;1	12;2;1;1;1	11;2;1;1;1	L-ascorbate peroxidase	5	12	12	11	6	8	8	8	4	4	3	9	7	7	7	5	3	7	8	7	8	8	6	6	8	4	7	6	10	7	5	7	8	6	6	8	8	8	4	4	3	9	7	7
A0A287QVX8	A0A287QVX8	2	2	2	Uncharacterized protein	1	2	2	2	1	1	1	2	0	0	0	2	2	2	0	1	1	1	2	2	2	2	0	1	1	1	2	2	1	2	1	1	1	0	1	1	1	2	0	0	0	2	2	2
A0A287QW44	A0A287QW44	7	7	7	Uncharacterized protein	1	7	7	7	0	1	2	2	3	3	3	2	1	1	3	3	3	3	3	1	1	2	3	2	4	3	2	0	2	1	2	3	4	2	0	1	2	2	3	3	3	2	1	1
A0A287QW83	A0A287QW83	8	2	2	Proteasome subunit alpha type	1	8	2	2	3	4	4	3	3	3	2	3	3	2	3	1	3	3	2	3	4	3	2	2	3	3	2	3	3	2	4	3	2	1	1	1	1	1	1	0	1	1	1	1
A0A287QWA1	A0A287QWA1	5	5	5	Dihydrolipoamide acetyltransferase component of pyruvate dehydrogenase complex	1	5	5	5	1	0	2	2	0	0	2	1	1	2	2	2	2	2	1	2	1	1	2	4	2	2	3	1	2	3	3	3	2	3	1	0	2	2	0	0	2	1	1	2
A0A287QWI0	A0A287QWI0	4	4	4	Uncharacterized protein	1	4	4	4	3	1	0	2	0	0	0	2	1	0	0	0	0	0	0	1	2	2	1	1	1	1	2	2	1	2	1	1	0	0	3	1	0	2	0	0	0	2	1	0
A0A287QXL1	A0A287QXL1	6	6	6	DUF3700 domain-containing protein	1	6	6	6	4	3	3	5	2	4	3	2	1	2	4	4	3	4	1	2	3	3	3	3	4	2	1	3	4	2	3	2	3	3	4	3	3	5	2	4	3	2	1	2
A0A287QXU9;A0A287LIK0	A0A287QXU9;A0A287LIK0	2;1	2;1	2;1	UBD domain-containing protein; UBD domain-containing protein	2	2	2	2	1	0	0	0	0	1	1	1	1	1	1	1	1	0	0	1	0	0	0	1	0	1	1	0	0	0	0	0	0	0	1	0	0	0	0	1	1	1	1	1
A0A287QXY8	A0A287QXY8	9	9	9	Pyruvate kinase	1	9	9	9	4	7	7	7	5	5	4	6	5	6	4	5	4	4	5	6	5	5	4	4	3	5	5	4	4	6	5	5	3	3	4	7	7	7	5	5	4	6	5	6
A0A287QYD2	A0A287QYD2	2	2	2	Protein kinase domain-containing protein	1	2	2	2	1	1	2	2	1	0	1	1	1	1	1	1	0	1	1	0	1	2	0	0	1	0	1	0	1	1	0	1	0	1	1	1	2	2	1	0	1	1	1	1
A0A287QZ36	A0A287QZ36	5	5	5	ACT domain-containing protein	1	5	5	5	5	3	4	4	4	4	4	4	3	2	5	5	3	4	3	5	3	3	2	4	2	4	3	4	4	5	4	4	3	3	5	3	4	4	4	4	4	4	3	2
A0A287QZG2	A0A287QZG2	2	2	2	Uncharacterized protein	1	2	2	2	1	1	2	2	1	0	0	0	1	0	0	0	0	0	0	0	1	0	0	0	2	1	1	2	1	0	1	0	1	1	1	1	2	2	1	0	0	0	1	0
A0A287QZV5	A0A287QZV5	2	2	2	Uncharacterized protein	1	2	2	2	1	1	1	1	0	0	0	1	0	0	0	0	0	0	1	1	2	1	0	0	0	0	2	0	0	0	0	0	0	0	1	1	1	1	0	0	0	1	0	0
A0A287R124	A0A287R124	3	3	3	ADF-H domain-containing protein	1	3	3	3	0	2	0	0	0	0	1	0	0	0	0	0	0	1	1	2	2	0	1	2	1	1	0	0	2	1	0	1	1	1	0	2	0	0	0	0	1	0	0	0
A0A287R126	A0A287R126	6	6	6	Homoserine dehydrogenase	1	6	6	6	3	3	3	3	3	3	2	2	3	2	1	2	3	3	4	3	2	2	2	4	3	3	3	2	2	2	3	2	3	2	3	3	3	3	3	3	2	2	3	2
A0A287R153	A0A287R153	5	3	3	Uncharacterized protein	1	5	3	3	4	3	2	4	2	1	2	3	2	2	2	2	1	2	2	3	4	3	0	2	3	2	4	3	4	4	2	1	2	4	3	2	0	2	1	0	1	2	1	1
A0A287R1C6;A0A287SRZ7	A0A287R1C6;A0A287SRZ7	4;4	4;4	4;4	ADF-H domain-containing protein; ADF-H domain-containing protein	2	4	4	4	2	2	2	2	2	1	2	2	2	2	2	2	2	2	2	2	3	2	2	2	3	2	3	3	3	2	3	2	3	2	2	2	2	2	2	1	2	2	2	2
A0A287R1L5;A0A287R194	A0A287R1L5;A0A287R194	4;2	4;2	4;2	Beta-galactosidase; SUEL-type lectin domain-containing protein	2	4	4	4	3	3	3	3	1	3	1	3	4	3	3	1	3	1	3	3	3	2	2	2	2	2	2	3	3	2	2	2	3	3	3	3	3	3	1	3	1	3	4	3
A0A287R1U6	A0A287R1U6	4	4	4	Chalcone-flavonone isomerase family protein	1	4	4	4	1	0	1	1	2	2	3	1	1	1	3	2	2	2	2	1	1	1	2	2	3	2	2	2	1	1	3	2	3	3	1	0	1	1	2	2	3	1	1	1
A0A287R1Z6	A0A287R1Z6	2	1	1	Uncharacterized protein	1	2	1	1	2	2	2	2	1	2	1	2	1	2	2	2	2	2	2	2	2	2	2	2	2	2	2	2	2	2	2	2	2	1	1	1	1	1	1	1	1	1	0	1
A0A287R2U4	A0A287R2U4	3	3	3	Uncharacterized protein	1	3	3	3	1	1	1	1	3	3	3	1	1	1	3	3	2	3	1	1	2	1	3	3	3	3	1	1	1	2	3	3	2	2	1	1	1	1	3	3	3	1	1	1
A0A287R331;A0A287P697	A0A287R331	11;1	11;1	8;0	E1 ubiquitin-activating enzyme	2	11	11	8	6	7	6	7	7	5	5	6	6	6	5	4	5	6	6	5	6	6	5	7	5	3	3	4	3	3	4	4	5	2	6	7	6	7	7	5	5	6	6	6
A0A287R3H1	A0A287R3H1	4	4	4	Glutaredoxin domain-containing protein	1	4	4	4	0	2	1	1	2	3	2	2	2	2	3	2	2	2	1	0	1	0	2	2	3	3	0	0	0	0	1	2	2	2	0	2	1	1	2	3	2	2	2	2
A0A287R3H9	A0A287R3H9	12	12	1	Clathrin heavy chain	1	12	12	1	9	6	6	7	6	0	2	5	5	5	4	3	3	1	6	7	7	8	4	5	4	2	4	6	4	4	3	3	1	3	9	6	6	7	6	0	2	5	5	5
A0A287R566	A0A287R566	4	4	4	RRM domain-containing protein	1	4	4	4	2	2	2	2	1	2	2	2	2	2	2	3	1	3	2	2	3	3	2	2	2	3	2	2	2	2	3	3	3	3	2	2	2	2	1	2	2	2	2	2
A0A287R691	A0A287R691	22	22	17	Polyadenylate-binding protein	1	22	22	17	17	15	14	14	15	10	10	12	11	11	13	11	11	10	17	15	19	13	14	16	16	14	12	13	15	17	18	15	17	16	17	15	14	14	15	10	10	12	11	11
A0A287R6Q5	A0A287R6Q5	3	3	3	Uncharacterized protein	1	3	3	3	0	1	0	0	0	1	0	1	1	1	1	0	1	1	1	1	1	1	1	1	1	1	1	1	1	1	1	1	1	1	0	1	0	0	0	1	0	1	1	1
A0A287R6Z5	A0A287R6Z5	2	2	2	Uncharacterized protein	1	2	2	2	1	1	1	1	0	0	1	0	0	1	0	0	0	0	0	1	1	1	0	0	0	0	1	0	1	0	1	0	1	0	1	1	1	1	0	0	1	0	0	1
A0A287WFP8;A0A287R7C8	A0A287WFP8;A0A287R7C8	2;2	1;1	1;1	Peptidase_M41 domain-containing protein; Peptidase_M41 domain-containing protein	2	2	1	1	1	0	0	0	2	0	2	1	0	0	1	1	2	1	0	0	0	0	2	1	1	0	0	0	0	0	2	0	1	0	0	0	0	0	1	0	1	0	0	0
A0A287R7D5	A0A287R7D5	14	14	12	Uncharacterized protein	1	14	14	12	3	2	1	3	10	11	9	3	4	2	10	9	9	9	7	3	1	3	2	4	2	3	10	8	9	5	10	5	8	5	3	2	1	3	10	11	9	3	4	2
A0A287R7I2;A0A287GYQ4	A0A287R7I2	17;1	17;1	17;1	Uncharacterized protein	2	17	17	17	15	15	15	16	13	14	13	16	14	14	14	14	13	11	17	17	15	15	15	14	15	13	17	16	17	17	15	15	15	14	15	15	15	16	13	14	13	16	14	14
A0A287R7J8	A0A287R7J8	2	2	2	AMP-binding domain-containing protein	1	2	2	2	1	1	1	1	0	1	1	1	1	1	1	1	1	1	1	1	1	1	1	1	1	1	1	1	1	1	1	1	1	1	1	1	1	1	0	1	1	1	1	1
A0A287R7K7	A0A287R7K7	5	5	5	Uncharacterized protein	1	5	5	5	3	4	3	3	3	3	1	3	1	2	2	3	2	1	2	4	2	2	2	2	1	2	3	2	3	2	1	1	1	1	3	4	3	3	3	3	1	3	1	2
A0A287R7R6	A0A287R7R6	7	7	7	Uncharacterized protein	1	7	7	7	6	5	5	5	3	6	5	4	4	4	4	3	6	4	5	5	7	6	5	5	6	4	5	4	7	5	4	4	6	6	6	5	5	5	3	6	5	4	4	4
A0A287R7Y9	A0A287R7Y9	7	7	4	Uncharacterized protein	1	7	7	4	3	3	3	3	2	2	4	2	1	3	4	4	3	3	1	3	5	3	3	3	3	3	4	4	4	4	4	3	3	2	3	3	3	3	2	2	4	2	1	3
A0A287R843	A0A287R843	2	2	2	DUF1296 domain-containing protein	1	2	2	2	0	1	0	0	1	0	0	0	0	0	0	0	0	0	0	0	1	0	0	0	0	0	1	1	0	0	1	0	1	0	0	1	0	0	1	0	0	0	0	0
A0A287R882	A0A287R882	3	3	2	Uncharacterized protein	1	3	3	2	1	1	0	1	1	1	2	2	1	1	2	2	2	2	2	0	2	1	2	1	1	1	1	1	2	0	1	1	1	1	1	1	0	1	1	1	2	2	1	1
A0A287R8I7	A0A287R8I7	8	1	1	Uncharacterized protein	1	8	1	1	6	6	5	3	4	6	4	6	3	5	7	5	6	7	6	6	4	6	5	5	4	5	4	4	5	4	7	5	5	6	1	1	1	0	1	1	1	1	1	0
A0A287R8U3	A0A287R8U3	15	15	15	Uncharacterized protein	1	15	15	15	3	3	2	1	11	9	9	2	2	1	10	10	11	8	7	4	3	2	12	9	10	8	3	1	1	1	10	6	8	9	3	3	2	1	11	9	9	2	2	1
A0A287R8Y9	A0A287R8Y9	6	6	6	GrpE protein homolog	1	6	6	6	5	4	4	5	1	3	3	3	2	4	2	3	2	4	4	4	5	5	5	5	5	4	5	4	5	3	4	3	5	3	5	4	4	5	1	3	3	3	2	4
A0A287R942	A0A287R942	2	2	2	Uncharacterized protein	1	2	2	2	0	0	0	0	0	2	2	1	0	0	2	1	1	2	0	0	0	0	2	1	1	1	0	0	0	0	1	1	1	1	0	0	0	0	0	2	2	1	0	0
F2D616;A0A287R9Z4	F2D616;A0A287R9Z4	1;1	1;1	1;1	Predicted protein; Uncharacterized protein	2	1	1	1	1	1	1	1	1	1	0	1	1	1	1	1	0	0	1	1	1	1	1	1	1	0	1	1	1	1	1	0	1	1	1	1	1	1	1	1	0	1	1	1
A0A287RAV7	A0A287RAV7	8	6	6	SCP domain-containing protein	1	8	6	6	1	1	1	2	6	6	6	1	3	3	5	6	6	6	1	1	1	1	0	0	0	0	1	1	1	1	4	2	0	1	0	0	0	1	4	4	4	0	2	1
A0A287RB60	A0A287RB60	2	2	2	Glucose-6-phosphate 1-epimerase	1	2	2	2	2	2	2	1	2	1	1	2	2	1	2	2	1	1	2	1	1	0	0	1	1	1	2	2	2	1	1	1	1	0	2	2	2	1	2	1	1	2	2	1
A0A287RCP1	A0A287RCP1	4	4	4	Uncharacterized protein	1	4	4	4	1	1	1	1	1	0	0	0	0	0	0	0	0	1	1	1	1	1	1	1	1	1	0	0	1	1	1	1	1	1	1	1	1	1	1	0	0	0	0	0
A0A287RD62;A0A287VSV1	A0A287RD62;A0A287VSV1	1;1	1;1	1;1	MPN domain-containing protein; MPN domain-containing protein	2	1	1	1	1	1	1	1	1	1	0	1	1	1	1	1	1	0	1	1	1	1	0	0	1	0	1	1	1	1	0	0	0	0	1	1	1	1	1	1	0	1	1	1
A0A287RE50	A0A287RE50	2	2	2	Uncharacterized protein	1	2	2	2	1	2	1	1	1	1	1	0	1	1	1	1	1	1	1	2	2	1	1	2	1	1	2	2	2	1	2	2	2	2	1	2	1	1	1	1	1	0	1	1
A0A287REG5	A0A287REG5	3	3	3	Uncharacterized protein	1	3	3	3	0	0	0	0	2	1	1	0	0	0	1	0	0	1	0	0	0	0	1	1	2	1	0	0	0	0	3	1	2	2	0	0	0	0	2	1	1	0	0	0
A0A287RFB9	A0A287RFB9	1	1	1	Thioredoxin domain-containing protein	1	1	1	1	0	0	0	0	0	0	1	1	1	1	1	0	1	0	1	1	1	1	0	1	1	1	1	0	0	0	0	0	1	0	0	0	0	0	0	0	1	1	1	1
A0A287RFC7	A0A287RFC7	1	1	1	Ubiquitin receptor RAD23	1	1	1	1	1	1	1	1	1	1	1	1	1	1	1	1	1	1	1	1	1	1	1	1	1	1	1	1	1	1	1	1	1	1	1	1	1	1	1	1	1	1	1	1
A0A287RFJ4	A0A287RFJ4	3	3	3	CENP-V/GFA domain-containing protein	1	3	3	3	2	3	2	1	3	3	2	3	2	3	3	1	2	2	2	3	3	1	2	1	1	2	1	2	2	2	3	0	1	0	2	3	2	1	3	3	2	3	2	3
A0A287RFL1	A0A287RFL1	3	3	3	UBX domain-containing protein	1	3	3	3	2	2	2	1	1	1	0	2	2	1	0	2	1	2	2	2	3	2	2	2	1	1	3	1	2	2	1	2	1	1	2	2	2	1	1	1	0	2	2	1
A0A287RG57	A0A287RG57	7	7	7	SHSP domain-containing protein	1	7	7	7	6	5	6	5	5	5	6	6	6	4	4	5	5	4	6	4	7	4	5	5	5	4	5	6	5	6	4	4	4	5	6	5	6	5	5	5	6	6	6	4
A0A287RGP8	A0A287RGP8	2	2	2	Phenylalanine--tRNA ligase	1	2	2	2	1	1	0	0	1	1	0	1	0	0	0	1	0	0	0	0	1	0	0	1	0	1	0	0	1	0	0	0	0	0	1	1	0	0	1	1	0	1	0	0
A0A287RGY4	A0A287RGY4	8	8	8	Aldehyde dehydrogenase (NAD(+))	1	8	8	8	5	5	4	3	2	2	2	4	4	3	3	2	2	1	3	4	3	3	2	2	2	3	2	3	3	2	2	3	2	2	5	5	4	3	2	2	2	4	4	3
A0A287RH19	A0A287RH19	1	1	1	Gamma-glutamylcyclotransferase family protein	1	1	1	1	1	1	1	1	1	1	1	1	0	1	1	1	1	1	1	1	1	1	1	1	1	1	1	0	1	1	1	1	1	1	1	1	1	1	1	1	1	1	0	1
A0A287RH67	A0A287RH67	7	6	2	PKS_ER domain-containing protein	1	7	6	2	5	4	6	4	7	5	5	5	3	5	4	5	4	5	5	5	6	5	7	6	7	7	6	6	4	6	6	6	7	7	5	4	6	4	6	4	4	4	3	4
A0A287RHB3	A0A287RHB3	1	1	1	2Fe-2S ferredoxin-type domain-containing protein	1	1	1	1	1	1	1	1	0	0	1	1	0	0	1	1	0	0	0	1	1	1	0	0	1	0	1	1	1	1	0	1	1	1	1	1	1	1	0	0	1	1	0	0
A0A287RHS2	A0A287RHS2	1	1	1	Uncharacterized protein	1	1	1	1	0	0	0	0	1	1	1	0	0	0	1	1	1	1	0	0	0	0	0	0	0	0	0	0	0	0	0	0	0	0	0	0	0	0	1	1	1	0	0	0
A0A287RJQ7	A0A287RJQ7	9	2	0	Uncharacterized protein	1	9	2	0	3	2	1	2	9	8	8	2	4	2	8	8	8	8	4	3	1	1	7	7	6	8	1	1	2	1	9	8	7	9	1	0	1	1	2	2	2	0	1	1
A0A287RJR5	A0A287RJR5	1	1	1	PDZ domain-containing protein	1	1	1	1	0	0	1	0	1	1	0	0	0	0	0	0	1	0	1	1	1	1	0	1	0	0	0	0	0	1	0	1	0	1	0	0	1	0	1	1	0	0	0	0
A0A287UNW6;S4Z1A0;A0A287RJX2;A0A287WQW5	A0A287UNW6;S4Z1A0;A0A287RJX2;A0A287WQW5	2;2;2;2	2;2;2;2	2;2;2;2	Uncharacterized protein; 30S ribosomal protein S18, chloroplastic; 30S ribosomal protein S18, chloroplastic; Uncharacterized protein	4	2	2	2	0	0	0	0	1	0	1	0	0	0	1	0	1	1	0	0	0	0	1	1	2	1	0	0	1	1	2	2	1	0	0	0	0	0	1	0	1	0	0	0
A0A287RJY3;S4Z1Z4;A0A287EBE0	A0A287RJY3;S4Z1Z4;A0A287EBE0	5;5;4	5;5;4	5;5;4	Photosystem II CP47 reaction center protein; Photosystem II CP47 reaction center protein; Uncharacterized protein	3	5	5	5	0	2	1	2	4	4	4	1	0	1	2	3	3	4	3	2	2	2	4	2	0	3	1	3	0	1	1	2	0	0	0	2	1	2	4	4	4	1	0	1
S4Z199;A0A287RJZ3	S4Z199;A0A287RJZ3	2;2	2;2	2;2	Cytochrome b559 subunit alpha; Cytochrome b559 subunit alpha	2	2	2	2	0	0	0	0	1	1	1	0	0	0	1	1	1	0	1	0	0	0	1	1	1	1	0	0	0	0	1	1	1	1	0	0	0	0	1	1	1	0	0	0
A0A287RKF3	A0A287RKF3	2	2	2	Uncharacterized protein	1	2	2	2	2	2	2	2	0	0	0	2	2	2	0	0	0	0	2	2	2	2	0	0	0	0	2	2	2	2	0	0	0	0	2	2	2	2	0	0	0	2	2	2
A0A287RKI6	A0A287RKI6	1	1	1	Superoxide dismutase	1	1	1	1	1	1	1	1	1	1	1	1	1	1	1	1	1	1	0	1	1	1	1	1	1	1	1	1	1	1	1	1	1	1	1	1	1	1	1	1	1	1	1	1
A0A287RKI8	A0A287RKI8	3	3	3	SET domain-containing protein	1	3	3	3	0	0	0	0	2	3	2	0	0	0	2	3	2	2	1	0	0	0	1	2	1	1	0	0	0	0	0	0	0	1	0	0	0	0	2	3	2	0	0	0
A0A287RKP4	A0A287RKP4	2	2	2	Uncharacterized protein	1	2	2	2	1	1	2	1	1	1	1	1	1	1	1	1	1	1	0	1	0	1	2	1	1	1	2	2	2	2	1	1	1	1	1	1	2	1	1	1	1	1	1	1
A0A287RL17	A0A287RL17	9	9	8	Formyltetrahydrofolate synthetase	1	9	9	8	5	4	4	4	4	5	4	4	5	5	4	4	5	5	4	4	6	5	4	4	3	4	4	4	4	4	6	6	5	5	5	4	4	4	4	5	4	4	5	5
A0A287RL62	A0A287RL62	3	3	3	Uncharacterized protein	1	3	3	3	3	3	2	3	1	1	0	3	2	3	1	0	2	1	2	3	2	2	1	0	0	0	3	3	1	2	1	1	0	0	3	3	2	3	1	1	0	3	2	3
A0A287RLH3	A0A287RLH3	4	4	4	Fe2OG dioxygenase domain-containing protein	1	4	4	4	0	1	0	0	2	3	3	0	0	0	2	1	1	3	0	0	0	0	3	3	3	3	0	0	0	0	3	3	3	3	0	1	0	0	2	3	3	0	0	0
A0A287RLW1	A0A287RLW1	14	14	14	Protein disulfide-isomerase	1	14	14	14	10	7	8	10	6	9	5	7	9	7	7	6	5	6	8	9	9	7	6	9	8	8	8	8	8	7	6	7	5	8	10	7	8	10	6	9	5	7	9	7
A0A287RM00	A0A287RM00	3	3	3	Uncharacterized protein	1	3	3	3	0	1	0	1	0	1	0	1	1	1	1	1	1	2	1	1	0	0	0	1	1	0	3	2	2	1	2	1	2	1	0	1	0	1	0	1	0	1	1	1
A0A287RM17	A0A287RM17	6	6	6	Aminotran_1_2 domain-containing protein	1	6	6	6	6	6	5	5	0	3	2	6	5	5	2	3	1	3	4	2	3	5	0	3	0	3	1	3	2	0	1	2	1	2	6	6	5	5	0	3	2	6	5	5
A0A287RNM9	A0A287RNM9	3	3	3	Uncharacterized protein	1	3	3	3	2	2	2	2	0	0	1	1	1	0	1	1	1	0	1	1	2	1	1	1	2	1	1	1	1	1	2	1	2	2	2	2	2	2	0	0	1	1	1	0
A0A287RNR0	A0A287RNR0	7	7	7	Uncharacterized protein	1	7	7	7	1	1	1	1	0	0	0	1	0	1	0	0	0	0	2	2	2	2	2	2	3	2	2	2	2	2	2	2	3	2	1	1	1	1	0	0	0	1	0	1
A0A287RPB1	A0A287RPB1	8	1	1	Glucose-6-phosphate isomerase	1	8	1	1	4	5	5	4	2	1	0	5	6	5	1	2	1	2	6	6	5	5	3	3	3	2	4	5	5	5	3	3	3	0	1	1	1	1	1	1	0	1	1	1
A0A287RR08	A0A287RR08	1	1	1	Uncharacterized protein	1	1	1	1	0	0	0	0	0	0	0	0	0	0	0	0	0	0	0	0	0	0	1	0	0	0	0	0	0	0	0	0	0	0	0	0	0	0	0	0	0	0	0	0
A0A287RR94	A0A287RR94	2	2	2	Uncharacterized protein	1	2	2	2	0	1	0	0	1	0	2	0	0	0	0	1	0	1	1	1	1	0	0	1	2	1	0	0	0	0	0	0	1	2	0	1	0	0	1	0	2	0	0	0
A0A287RRB7	A0A287RRB7	19	19	11	HATPase_c domain-containing protein	1	19	19	11	13	14	14	15	7	8	6	13	5	7	6	7	6	6	9	14	16	12	7	10	9	10	16	14	14	10	8	8	10	10	13	14	14	15	7	8	6	13	5	7
A0A287RRS8	A0A287RRS8	1	1	1	Eukaryotic translation initiation factor 3 subunit E	1	1	1	1	1	1	1	1	0	1	1	1	1	1	0	1	0	1	1	1	1	1	1	1	1	1	1	1	1	1	1	1	1	1	1	1	1	1	0	1	1	1	1	1
A0A287RS79	A0A287RS79	3	3	3	Peptidylprolyl isomerase	1	3	3	3	0	0	1	0	2	1	2	0	0	0	2	2	0	3	1	0	0	0	2	0	0	2	0	0	0	0	2	1	1	1	0	0	1	0	2	1	2	0	0	0
A0A287RSD5;A0A287RSF0;M0X9E3	A0A287RSD5;A0A287RSF0;M0X9E3	2;2;1	2;2;1	1;1;1	Uncharacterized protein; Uncharacterized protein; Uncharacterized protein	3	2	2	1	0	0	2	0	0	0	1	2	2	1	0	0	0	0	0	0	0	0	0	2	0	0	0	0	1	1	1	1	0	0	0	0	2	0	0	0	1	2	2	1
A0A287RSF2	A0A287RSF2	5	5	5	NAD(P)-bd_dom domain-containing protein	1	5	5	5	1	3	1	2	1	1	1	1	0	1	1	1	0	0	3	1	1	2	1	2	2	1	1	1	4	1	2	0	2	0	1	3	1	2	1	1	1	1	0	1
A0A287RSR0	A0A287RSR0	3	3	3	NAD(P)-bd_dom domain-containing protein	1	3	3	3	1	1	0	1	3	3	3	0	1	0	2	3	3	3	0	0	0	0	1	2	1	2	0	0	0	0	0	1	1	0	1	1	0	1	3	3	3	0	1	0
A0A287RSS5;A0A287RSS2	A0A287RSS5;A0A287RSS2	2;2	1;1	1;1	Uncharacterized protein; Uncharacterized protein	2	2	1	1	0	1	2	0	0	0	1	2	2	1	0	0	0	0	0	0	0	0	0	1	0	0	0	1	2	2	1	1	0	0	0	1	1	0	0	0	0	1	1	1
A0A287RSX4	A0A287RSX4	4	4	4	Uncharacterized protein	1	4	4	4	3	4	3	2	0	3	2	3	3	3	1	3	2	1	3	3	4	2	2	2	3	2	4	2	3	2	2	2	2	2	3	4	3	2	0	3	2	3	3	3
A0A287RTC9;A0A287RTM1	A0A287RTC9	3;1	3;1	3;1	DAO domain-containing protein	2	3	3	3	3	3	3	3	1	0	2	3	1	2	1	1	0	0	3	3	3	3	3	3	2	3	1	2	2	2	2	2	3	1	3	3	3	3	1	0	2	3	1	2
A0A287RTM6	A0A287RTM6	1	1	1	DAO domain-containing protein	1	1	1	1	1	1	1	1	1	1	1	1	1	1	1	1	1	1	1	1	1	0	1	1	1	1	1	1	1	1	0	1	1	1	1	1	1	1	1	1	1	1	1	1
A0A287RTP5	A0A287RTP5	1	1	1	Uncharacterized protein	1	1	1	1	1	1	1	1	1	1	1	1	1	1	1	1	1	1	1	1	1	1	1	1	0	1	1	1	1	1	1	0	0	0	1	1	1	1	1	1	1	1	1	1
A0A287RTV4;A0A287RUE0;A0A287WI11	A0A287RTV4;A0A287RUE0	4;4;1	4;4;1	4;4;1	Uncharacterized protein; Uncharacterized protein	3	4	4	4	3	3	3	3	3	2	3	3	3	2	2	2	3	3	3	3	3	3	3	3	3	3	3	3	3	3	3	3	3	2	3	3	3	3	3	2	3	3	3	2
A0A287RUA6;A0A287QTS4	A0A287RUA6;A0A287QTS4	2;1	2;1	2;1	PKS_ER domain-containing protein; ADH_N domain-containing protein	2	2	2	2	0	0	0	0	2	2	2	0	0	0	2	2	2	2	0	0	0	0	1	0	0	1	0	0	0	0	0	1	0	1	0	0	0	0	2	2	2	0	0	0
A0A287RUD8;A0A287QTR4	A0A287RUD8	6;1	6;1	6;1	Uncharacterized protein	2	6	6	6	5	3	4	4	4	4	5	5	4	4	5	5	5	4	5	5	6	4	5	5	5	6	5	5	6	5	6	4	5	5	5	3	4	4	4	4	5	5	4	4
A0A287RUN2	A0A287RUN2	1	1	1	Pentose-5-phosphate 3-epimerase	1	1	1	1	0	1	1	1	0	0	0	0	0	1	0	0	0	0	0	1	1	1	1	1	1	0	1	1	1	1	0	1	0	0	0	1	1	1	0	0	0	0	0	1
A0A287RUQ0	A0A287RUQ0	13	13	13	Proteasome subunit beta	1	13	13	13	11	8	11	11	8	8	9	11	10	11	9	10	9	7	11	11	10	11	10	10	9	7	11	10	9	9	8	9	7	7	11	8	11	11	8	8	9	11	10	11
A0A287RUT6	A0A287RUT6	2	2	2	CN hydrolase domain-containing protein	1	2	2	2	1	0	0	1	0	0	0	0	0	0	0	0	0	0	0	0	0	0	0	0	0	0	1	0	0	0	0	0	0	0	1	0	0	1	0	0	0	0	0	0
A0A287RUX0	A0A287RUX0	5	5	1	60S ribosomal protein L7a	1	5	5	1	1	4	2	1	1	1	1	1	2	2	1	1	2	2	3	1	3	3	2	1	2	1	2	1	1	1	1	2	1	0	1	4	2	1	1	1	1	1	2	2
A0A287RUX2	A0A287RUX2	6	5	5	PfkB domain-containing protein	1	6	5	5	4	3	4	4	2	3	2	4	2	3	2	4	3	3	3	5	3	4	3	3	3	2	3	4	4	4	3	2	3	4	3	2	3	3	1	2	1	3	1	2
A0A287RUZ2	A0A287RUZ2	2	2	2	Peroxidase	1	2	2	2	1	1	0	0	1	0	0	0	1	0	0	0	1	0	0	0	0	0	0	0	1	0	0	0	0	0	1	1	0	1	1	1	0	0	1	0	0	0	1	0
A0A287RV05	A0A287RV05	1	1	1	Uncharacterized protein	1	1	1	1	0	1	0	1	1	1	1	1	1	1	1	1	1	1	1	1	0	1	1	1	0	1	1	1	0	1	0	1	0	1	0	1	0	1	1	1	1	1	1	1
A0A287RV41	A0A287RV41	2	1	1	Uncharacterized protein	1	2	1	1	1	1	1	1	1	1	1	1	1	1	1	1	2	2	1	0	2	1	2	1	2	1	2	2	2	0	1	1	2	2	0	0	0	0	1	0	0	0	0	0
A0A287RVT4	A0A287RVT4	1	1	1	Uncharacterized protein	1	1	1	1	0	0	1	0	0	0	0	0	0	0	0	0	0	0	0	0	0	0	0	0	0	0	1	0	0	0	0	0	0	0	0	0	1	0	0	0	0	0	0	0
A0A287RVV2;A0A287NR29	A0A287RVV2	10;1	7;0	7;0	Pyruvate dehydrogenase E1 component subunit beta	2	10	7	7	8	9	9	8	5	6	7	10	9	8	8	6	6	4	9	9	9	9	5	9	5	6	9	10	7	8	6	6	7	6	6	6	6	5	4	4	5	7	6	6
A0A287RWJ6;A0A287RWG3;A0A287RWN7;A0A287RWU1;F2CUC9	A0A287RWJ6	5;2;1;1;1	5;2;1;1;1	5;2;1;1;1	4-hydroxy-7-methoxy-3-oxo-3,4-dihydro-2H-1,4-benzoxazin-2-yl glucosidebeta-D-glucosidase	5	5	5	5	1	1	1	1	0	0	0	2	1	1	2	0	0	0	0	0	0	0	0	2	1	0	0	1	1	0	2	1	0	1	1	1	1	1	0	0	0	2	1	1
A0A287RWJ7	A0A287RWJ7	2	2	2	4-hydroxy-7-methoxy-3-oxo-3,4-dihydro-2H-1,4-benzoxazin-2-yl glucosidebeta-D-glucosidase	1	2	2	2	1	1	1	0	0	0	0	0	0	1	0	0	0	0	1	0	0	0	0	0	0	0	0	0	0	0	0	1	0	0	1	1	1	0	0	0	0	0	0	1
A0A287RXA5	A0A287RXA5	7	7	2	Uncharacterized protein	1	7	7	2	4	4	4	4	3	3	3	3	2	4	3	3	3	3	4	4	4	4	2	3	5	2	4	4	4	5	4	3	4	4	4	4	4	4	3	3	3	3	2	4
A0A287RXH7	A0A287RXH7	4	4	4	Uncharacterized protein	1	4	4	4	1	1	2	1	1	3	2	1	1	1	2	2	1	1	1	3	2	2	2	0	1	1	2	2	1	2	2	2	2	2	1	1	2	1	1	3	2	1	1	1
A0A287RXT6	A0A287RXT6	8	8	8	Proteasome subunit beta	1	8	8	8	5	6	6	6	4	3	3	6	4	5	4	3	4	4	6	6	6	5	5	5	4	5	6	6	6	6	6	6	4	5	5	6	6	6	4	3	3	6	4	5
A0A287RY77	A0A287RY77	4	1	1	Epimerase domain-containing protein	1	4	1	1	3	2	3	3	2	3	2	4	4	4	3	1	4	4	3	3	3	3	3	2	4	2	3	4	4	4	4	4	4	1	1	1	1	1	0	1	0	1	1	1
A0A287RY98	A0A287RY98	2	2	2	Lactamase_B domain-containing protein	1	2	2	2	0	0	0	0	1	2	0	1	0	0	1	1	1	2	0	1	2	1	1	1	1	1	0	1	2	1	1	1	1	1	0	0	0	0	1	2	0	1	0	0
A0A287RYC4	A0A287RYC4	7	7	7	Glycosyltransferase	1	7	7	7	4	4	4	4	0	1	1	3	3	4	0	2	3	2	3	3	2	4	0	0	0	0	4	4	4	4	0	1	0	0	4	4	4	4	0	1	1	3	3	4
A0A287RYL1;A0A287S5T7;A0A287S5Z9	A0A287RYL1;A0A287S5T7;A0A287S5Z9	6;5;4	6;5;4	6;5;4	C2 NT-type domain-containing protein; Uncharacterized protein; Uncharacterized protein	3	6	6	6	0	1	0	0	4	6	5	1	1	1	5	6	4	6	1	1	1	1	3	2	1	2	1	1	1	1	3	1	1	0	0	1	0	0	4	6	5	1	1	1
A0A287RYZ0;M0WPT2	A0A287RYZ0;M0WPT2	3;3	3;3	3;3	Uncharacterized protein; Uncharacterized protein	2	3	3	3	1	1	1	0	2	0	2	1	0	0	2	1	0	0	1	2	1	2	1	2	2	1	2	2	3	2	1	2	3	1	1	1	1	0	2	0	2	1	0	0
A0A287S128	A0A287S128	6	5	5	Chlorophyll a-b binding protein, chloroplastic	1	6	5	5	2	2	1	0	4	4	4	1	1	2	4	4	3	3	2	0	1	2	5	3	4	2	0	0	1	1	4	2	2	0	2	2	1	0	4	4	4	1	1	2
A0A287S195	A0A287S195	3	3	3	TFIIB-type domain-containing protein	1	3	3	3	0	0	1	0	0	0	0	1	0	0	1	0	0	0	0	0	1	0	0	0	1	0	1	0	0	0	1	0	0	0	0	0	1	0	0	0	0	1	0	0
A0A287S239;A0A287NWE0	A0A287S239	10;1	10;1	5;1	Proteasome subunit alpha type	2	10	10	5	5	5	6	6	3	3	4	5	4	4	5	4	5	3	5	6	6	6	5	4	5	5	6	6	6	6	4	6	5	4	5	5	6	6	3	3	4	5	4	4
A0A287S2A0	A0A287S2A0	8	8	8	DHQ_synthase domain-containing protein	1	8	8	8	5	5	5	6	6	4	5	4	6	4	5	5	5	5	6	6	6	5	4	4	7	5	6	6	6	6	8	8	7	6	5	5	5	6	6	4	5	4	6	4
A0A287S2I3	A0A287S2I3	5	5	5	Alba domain-containing protein	1	5	5	5	3	3	2	3	2	2	2	2	3	3	1	2	0	2	3	3	4	3	2	2	3	1	3	3	3	1	3	3	3	3	3	3	2	3	2	2	2	2	3	3
A0A287S2W4	A0A287S2W4	1	1	1	Glucan endo-1,3-beta-D-glucosidase	1	1	1	1	1	1	1	1	0	0	0	0	0	0	0	0	0	0	0	0	0	0	0	0	1	0	0	0	1	0	1	0	1	1	1	1	1	1	0	0	0	0	0	0
A0A287S345;A0A287S382	A0A287S345;A0A287S382	1;1	1;1	1;1	Uncharacterized protein; Uncharacterized protein	2	1	1	1	0	0	0	0	1	0	0	0	0	0	0	0	0	0	0	0	0	0	1	1	1	1	0	0	0	0	1	1	1	1	0	0	0	0	1	0	0	0	0	0
A0A287S3E4	A0A287S3E4	2	2	2	MaoC-like domain-containing protein	1	2	2	2	0	0	0	0	0	0	0	0	0	0	0	0	0	0	0	0	0	1	0	0	0	0	0	1	0	0	0	0	0	0	0	0	0	0	0	0	0	0	0	0
A0A287S3L1;M0VP01	A0A287S3L1	3;1	3;1	3;1	Uncharacterized protein	2	3	3	3	1	2	3	3	1	1	0	1	0	1	0	1	0	1	1	1	1	1	0	0	1	2	1	1	2	1	1	1	0	1	1	2	3	3	1	1	0	1	0	1
A0A287S5U2;A0A287HYU3;A0A287K8A3;A0A287KKY9;A0A287LVL5	A0A287S5U2	28;5;2;1;1	28;5;2;1;1	28;5;2;1;1	UTP--glucose-1-phosphate uridylyltransferase	5	28	28	28	26	27	24	23	21	16	16	27	25	25	22	16	20	18	20	27	28	26	15	20	17	20	23	22	23	21	18	15	19	17	26	27	24	23	21	16	16	27	25	25
A0A287S681	A0A287S681	3	3	3	Uncharacterized protein	1	3	3	3	2	0	2	1	1	1	2	2	2	1	2	1	0	2	2	1	1	2	1	2	1	1	2	1	2	2	1	1	0	1	2	0	2	1	1	1	2	2	2	1
A0A287S693	A0A287S693	3	3	3	UBC core domain-containing protein	1	3	3	3	1	1	0	0	1	1	1	1	1	0	1	1	0	1	0	1	1	1	1	0	0	1	0	0	1	0	1	0	1	0	1	1	0	0	1	1	1	1	1	0
A0A287S6A0	A0A287S6A0	1	1	1	PDZ domain-containing protein	1	1	1	1	0	0	0	0	0	0	0	0	0	0	0	0	0	1	0	0	0	0	0	0	1	1	0	0	0	0	0	0	0	0	0	0	0	0	0	0	0	0	0	0
A0A287S6R9	A0A287S6R9	1	1	1	Protein-serine/threonine phosphatase	1	1	1	1	1	1	1	1	0	0	0	1	1	0	0	0	0	1	1	1	1	0	0	0	0	0	1	1	1	1	0	0	0	0	1	1	1	1	0	0	0	1	1	0
A0A287S7M1	A0A287S7M1	5	5	5	MOSC domain-containing protein	1	5	5	5	1	2	2	2	2	3	3	1	4	0	2	2	1	2	3	2	2	0	3	3	4	3	2	1	2	1	5	3	3	3	1	2	2	2	2	3	3	1	4	0
A0A287S7W7	A0A287S7W7	1	1	1	SKP1-like protein	1	1	1	1	1	0	1	1	0	0	0	0	0	0	0	0	0	0	0	0	1	1	0	0	1	0	1	1	1	1	1	1	1	1	1	0	1	1	0	0	0	0	0	0
A0A287S808	A0A287S808	14	14	13	Uncharacterized protein	1	14	14	13	4	5	4	3	11	10	12	5	6	2	11	10	11	9	4	2	5	1	11	12	12	10	4	4	2	2	10	11	9	6	4	5	4	3	11	10	12	5	6	2
A0A287S8C1	A0A287S8C1	2	2	2	Uncharacterized protein	1	2	2	2	0	1	0	0	0	0	0	0	0	1	0	0	0	0	0	0	0	0	0	0	1	0	0	0	0	0	0	0	0	0	0	1	0	0	0	0	0	0	0	1
A0A287S8C5	A0A287S8C5	2	2	2	Uncharacterized protein	1	2	2	2	0	1	0	0	0	0	0	0	0	0	0	0	1	0	0	0	0	0	0	0	0	0	0	0	0	0	1	0	0	0	0	1	0	0	0	0	0	0	0	0
A0A287S8H7	A0A287S8H7	3	3	3	Glutamyl-tRNA(Gln) amidotransferase subunit C, chloroplastic/mitochondrial	1	3	3	3	1	1	0	1	2	2	2	1	1	1	2	2	1	2	1	3	1	1	2	1	2	2	2	2	1	1	2	2	2	2	1	1	0	1	2	2	2	1	1	1
A0A287S8X8	A0A287S8X8	8	8	6	Uncharacterized protein	1	8	8	6	6	6	6	6	3	4	5	4	3	4	2	4	3	6	6	7	6	7	5	5	4	6	7	7	5	4	6	4	5	2	6	6	6	6	3	4	5	4	3	4
A0A287S943;A0A287QWQ7;A0A287IFP9	A0A287S943;A0A287QWQ7;A0A287IFP9	6;3;3	6;3;3	6;3;3	Ribosomal_L18_c domain-containing protein; Uncharacterized protein; Ribosomal_L18_c domain-containing protein	3	6	6	6	1	2	4	3	2	0	1	2	2	2	1	2	0	2	2	4	6	3	1	2	4	2	2	3	4	2	4	2	4	0	1	2	4	3	2	0	1	2	2	2
A0A287S962	A0A287S962	7	7	7	MBD domain-containing protein	1	7	7	7	4	5	4	4	4	2	5	4	3	4	4	3	4	4	3	3	5	3	2	3	1	5	3	3	3	3	3	3	4	4	4	5	4	4	4	2	5	4	3	4
A0A287S9T2	A0A287S9T2	1	1	1	Uncharacterized protein	1	1	1	1	1	0	1	1	0	0	0	0	0	0	0	0	0	0	0	0	0	0	0	0	0	0	1	0	1	1	0	0	1	0	1	0	1	1	0	0	0	0	0	0
A0A287SAK2	A0A287SAK2	24	19	19	Lipoxygenase	1	24	19	19	16	15	15	16	16	15	12	20	19	16	18	17	13	14	16	19	18	16	12	15	15	13	16	18	19	14	16	12	14	16	11	11	11	11	13	11	9	15	14	11
A0A287SAQ8	A0A287SAQ8	30	30	25	Lipoxygenase	1	30	30	25	25	22	24	23	12	9	13	26	25	24	16	15	7	8	23	26	26	25	10	18	16	13	23	25	26	25	14	14	12	13	25	22	24	23	12	9	13	26	25	24
A0A287SBG6	A0A287SBG6	12	12	12	Sulfate adenylyltransferase	1	12	12	12	10	9	6	9	5	4	6	8	5	7	3	4	4	4	5	9	9	8	4	5	3	3	5	6	10	3	3	4	5	5	10	9	6	9	5	4	6	8	5	7
A0A287SBR8	A0A287SBR8	9	9	9	Uncharacterized protein	1	9	9	9	2	1	1	1	6	6	7	0	1	1	7	6	6	6	4	3	2	3	7	8	8	7	2	2	3	2	8	9	8	7	2	1	1	1	6	6	7	0	1	1
A0A287SBS0	A0A287SBS0	4	4	4	Uncharacterized protein	1	4	4	4	0	0	0	0	1	0	1	0	0	0	0	0	0	1	0	0	0	0	0	1	0	0	0	0	0	0	0	0	0	0	0	0	0	0	1	0	1	0	0	0
A0A287SC69	A0A287SC69	8	8	8	YTH domain-containing protein	1	8	8	8	3	2	4	2	2	2	3	2	2	2	2	2	2	3	5	5	4	4	4	4	4	3	5	3	5	3	4	4	4	4	3	2	4	2	2	2	3	2	2	2
A0A287SCI3;M0Z3Z8;A0A287JNA9;A0A287SCC3	A0A287SCI3	6;2;1;1	3;0;0;0	3;0;0;0	Uncharacterized protein	4	6	3	3	2	4	2	3	1	2	1	3	2	2	1	1	2	3	3	3	4	2	1	4	2	2	2	1	3	2	2	1	2	2	1	1	1	1	0	0	0	2	1	1
A0A287SCK8;A0A287EQ20;A0A287WS53;A0A287F0M2	A0A287SCK8	8;2;1;1	8;2;1;1	5;2;1;1	Uncharacterized protein	4	8	8	5	3	4	2	3	3	5	4	4	4	3	4	4	5	5	5	4	4	5	4	6	6	5	4	4	4	4	5	4	4	5	3	4	2	3	3	5	4	4	4	3
A0A287SCQ1;A0A287SCW0	A0A287SCQ1	7;3	5;1	5;1	Uncharacterized protein	2	7	5	5	4	4	2	4	3	4	4	3	3	3	4	3	3	4	5	4	4	4	3	6	6	6	5	3	3	4	7	5	6	6	3	2	1	2	2	2	3	2	2	2
A0A287SDB5	A0A287SDB5	2	2	2	Uncharacterized protein	1	2	2	2	0	0	0	0	0	0	0	1	1	1	2	1	0	0	1	1	0	1	1	0	0	0	0	0	0	1	0	0	0	0	0	0	0	0	0	0	0	1	1	1
A0A287SEZ9	A0A287SEZ9	5	5	5	Aspartate-semialdehyde dehydrogenase	1	5	5	5	2	3	2	1	2	1	2	2	2	2	3	2	1	3	3	2	2	2	1	2	2	2	3	2	2	2	2	2	1	2	2	3	2	1	2	1	2	2	2	2
A0A287SFB4	A0A287SFB4	14	14	14	Uncharacterized protein	1	14	14	14	9	8	10	10	10	9	10	9	9	8	10	11	9	8	11	10	12	7	11	11	12	9	12	9	11	9	12	12	12	10	9	8	10	10	10	9	10	9	9	8
A0A287SFM7	A0A287SFM7	2	2	2	Uncharacterized protein	1	2	2	2	1	1	1	1	1	1	1	1	1	1	1	1	1	1	1	1	0	1	1	1	1	1	2	1	1	1	1	1	1	1	1	1	1	1	1	1	1	1	1	1
A0A287SFZ8;A0A287SG20;A0A287KQF7	A0A287SFZ8;A0A287SG20	4;2;1	4;2;1	4;2;1	Thioredoxin domain-containing protein; Uncharacterized protein	3	4	4	4	0	0	0	1	2	2	3	1	0	0	3	2	2	1	0	0	0	0	2	3	4	3	0	0	1	0	4	3	4	4	0	0	0	1	2	2	3	1	0	0
A0A287SG92	A0A287SG92	4	4	4	Uncharacterized protein	1	4	4	4	1	1	0	0	3	2	2	1	0	0	2	2	2	2	2	0	1	0	3	3	3	3	0	0	0	0	3	2	3	3	1	1	0	0	3	2	2	1	0	0
A0A287SGM5	A0A287SGM5	11	10	10	Malate dehydrogenase	1	11	10	10	7	4	6	5	7	8	9	5	3	4	8	7	9	8	5	5	7	4	6	8	4	8	4	6	4	7	9	6	6	6	6	4	6	5	7	7	8	4	3	4
A0A287SGQ7	A0A287SGQ7	5	5	5	Uncharacterized protein	1	5	5	5	1	2	3	1	1	2	2	2	1	1	1	1	1	2	2	2	2	3	1	2	2	1	3	3	2	1	1	1	0	0	1	2	3	1	1	2	2	2	1	1
A0A287SGV9	A0A287SGV9	13	3	3	Tubulin alpha chain	1	13	3	3	10	9	9	10	9	9	6	9	9	11	9	9	9	8	9	9	11	8	8	8	10	10	9	9	9	8	8	8	9	8	3	3	2	3	2	3	1	3	3	3
A0A287SGZ2	A0A287SGZ2	2	2	2	Uncharacterized protein	1	2	2	2	0	0	0	0	2	1	2	0	0	0	2	1	1	1	0	0	0	0	2	1	2	2	0	0	0	0	1	1	1	1	0	0	0	0	2	1	2	0	0	0
A0A287SHI2	A0A287SHI2	6	6	6	PSI-F	1	6	6	6	0	0	0	0	3	4	5	0	1	1	5	2	2	4	0	0	0	0	3	3	2	3	0	0	1	0	1	1	1	1	0	0	0	0	3	4	5	0	1	1
A0A287SHJ5;A0A287EA59	A0A287SHJ5	3;1	3;1	3;1	Citrate synthase	2	3	3	3	0	1	2	2	0	0	1	1	0	2	0	0	0	0	0	0	0	1	0	1	1	0	2	1	1	1	0	0	0	1	0	1	2	2	0	0	1	1	0	2
A0A287SHQ9	A0A287SHQ9	5	5	5	ADF-H domain-containing protein	1	5	5	5	4	5	2	3	0	5	3	5	4	3	4	2	0	3	4	5	4	4	2	4	3	4	3	4	5	5	2	3	3	4	4	5	2	3	0	5	3	5	4	3
A0A287SHW0	A0A287SHW0	23	4	4	Tubulin beta chain	1	23	4	4	17	15	17	15	11	13	10	14	12	13	11	10	8	10	13	16	19	15	6	10	18	7	14	12	16	11	13	12	13	11	3	3	3	2	1	2	2	2	2	1
A0A287SHZ5	A0A287SHZ5	6	6	6	Ubiquitin thioesterase OTU1	1	6	6	6	5	4	4	4	3	4	4	3	4	2	3	4	4	5	4	4	5	4	4	4	5	4	5	4	4	5	4	4	5	5	5	4	4	4	3	4	4	3	4	2
A0A287SIW7	A0A287SIW7	7	5	5	40S ribosomal protein S12	1	7	5	5	5	3	6	4	3	2	3	3	3	3	3	3	2	2	3	4	5	4	3	4	6	4	5	4	6	3	4	5	5	3	3	2	4	2	2	1	2	2	2	2
A0A287SJ10	A0A287SJ10	11	11	7	Ferredoxin--NADP reductase, chloroplastic	1	11	11	7	7	7	6	5	4	5	4	7	3	4	4	3	4	3	5	5	6	4	3	5	2	3	7	6	7	5	3	3	3	3	7	7	6	5	4	5	4	7	3	4
A0A287SJ76	A0A287SJ76	1	1	1	DNA topoisomerase	1	1	1	1	1	1	1	1	0	1	1	1	1	1	1	0	0	1	1	1	1	1	1	1	1	1	1	1	1	1	1	1	1	1	1	1	1	1	0	1	1	1	1	1
A0A287SJL8	A0A287SJL8	1	1	1	Uncharacterized protein	1	1	1	1	1	1	1	1	1	1	1	1	1	1	1	1	1	1	1	1	1	1	1	1	1	1	1	1	1	1	1	1	1	1	1	1	1	1	1	1	1	1	1	1
A0A287SJY8	A0A287SJY8	5	5	5	Uncharacterized protein	1	5	5	5	2	2	3	3	0	3	0	2	2	2	0	0	0	0	2	3	2	2	0	0	0	0	3	3	3	2	0	0	0	0	2	2	3	3	0	3	0	2	2	2
A0A287SK45	A0A287SK45	4	4	4	YTH domain-containing protein	1	4	4	4	4	3	4	2	0	2	0	3	2	2	1	1	2	2	3	2	4	3	4	4	3	4	3	4	3	3	3	4	3	4	4	3	4	2	0	2	0	3	2	2
A0A287SL68	A0A287SL68	2	2	2	Abhydrolase_3 domain-containing protein	1	2	2	2	1	2	1	2	2	0	0	1	2	2	0	0	1	0	2	2	1	1	1	1	1	1	1	2	2	1	0	0	0	1	1	2	1	2	2	0	0	1	2	2
A0A287SLC3	A0A287SLC3	5	5	5	PITH domain-containing protein	1	5	5	5	5	4	4	4	2	2	3	5	3	3	2	1	4	2	3	4	4	4	3	3	3	2	4	4	2	3	3	5	3	2	5	4	4	4	2	2	3	5	3	3
A0A287SM41	A0A287SM41	1	1	1	Lysine--tRNA ligase	1	1	1	1	1	1	1	1	1	0	0	1	1	1	1	0	0	0	1	1	1	1	0	1	0	1	1	1	1	1	1	1	1	0	1	1	1	1	1	0	0	1	1	1
A0A287SM75	A0A287SM75	2	2	2	rRNA-processing protein EFG1	1	2	2	2	2	2	2	2	2	2	2	2	2	1	2	2	2	2	2	2	1	2	2	2	2	2	2	2	2	2	1	2	1	2	2	2	2	2	2	2	2	2	2	1
A0A287SMC5	A0A287SMC5	3	3	3	Uncharacterized protein	1	3	3	3	3	3	3	3	3	3	3	3	2	2	3	3	3	3	3	3	3	3	3	3	3	3	3	3	3	2	3	2	3	3	3	3	3	3	3	3	3	3	2	2
A0A287SMF1	A0A287SMF1	3	3	2	H15 domain-containing protein	1	3	3	2	3	3	2	3	3	3	3	2	1	2	3	3	2	3	2	1	2	2	2	3	2	3	2	3	2	3	2	2	2	2	3	3	2	3	3	3	3	2	1	2
A0A287SMH0	A0A287SMH0	2	2	2	Uncharacterized protein	1	2	2	2	0	0	1	0	0	0	0	0	0	0	0	0	0	0	0	0	1	0	0	0	0	0	0	0	1	1	1	0	0	0	0	0	1	0	0	0	0	0	0	0
A0A287SMJ2	A0A287SMJ2	3	2	2	H15 domain-containing protein	1	3	2	2	3	2	2	2	3	3	3	3	0	2	1	1	1	2	2	3	2	2	2	3	2	3	3	3	3	2	3	2	1	2	2	1	1	1	2	2	2	2	0	1
A0A287SMK3	A0A287SMK3	5	5	5	Uncharacterized protein	1	5	5	5	0	0	0	0	0	1	2	0	0	0	0	0	0	1	0	0	0	1	1	2	3	3	0	0	0	0	3	2	3	1	0	0	0	0	0	1	2	0	0	0
A0A287SNJ3	A0A287SNJ3	7	7	1	Uncharacterized protein	1	7	7	1	2	2	2	1	2	2	2	2	2	2	2	2	1	2	2	2	1	2	2	2	2	2	2	3	3	2	2	2	1	2	2	2	2	1	2	2	2	2	2	2
A0A287SNM0;M0XAT0	A0A287SNM0	3;1	3;1	2;0	AAI domain-containing protein	2	3	3	2	1	1	1	0	3	3	3	1	0	1	3	3	3	3	1	1	1	0	3	3	2	2	1	0	0	0	3	3	3	3	1	1	1	0	3	3	3	1	0	1
A0A287SNU2	A0A287SNU2	1	1	1	Germin-like protein	1	1	1	1	0	1	0	0	1	1	1	0	0	0	1	1	1	0	0	0	0	0	0	0	0	0	0	0	0	0	0	0	0	0	0	1	0	0	1	1	1	0	0	0
A0A287SNY1	A0A287SNY1	13	13	11	RNA helicase	1	13	13	11	8	9	11	7	10	9	8	10	8	8	9	9	7	7	10	9	10	10	10	9	9	9	8	8	8	8	9	8	9	8	8	9	11	7	10	9	8	10	8	8
A0A287SPB3	A0A287SPB3	4	4	4	Uncharacterized protein	1	4	4	4	4	2	3	4	2	3	3	3	3	2	3	2	4	4	4	3	3	4	4	4	3	4	2	4	4	3	3	4	3	4	4	2	3	4	2	3	3	3	3	2
A0A287SPG0	A0A287SPG0	9	2	2	S5 DRBM domain-containing protein	1	9	2	2	7	5	5	5	6	5	5	4	5	6	4	4	4	4	6	7	8	6	5	6	6	6	7	6	5	6	6	5	6	6	2	1	1	0	1	1	2	0	1	2
A0A287SPH2	A0A287SPH2	8	8	8	Uncharacterized protein	1	8	8	8	0	0	1	0	6	6	7	3	1	3	6	6	6	7	2	2	1	0	6	6	5	6	0	1	1	0	6	6	5	6	0	0	1	0	6	6	7	3	1	3
A0A287SPI4;A0A287F7U5	A0A287SPI4;A0A287F7U5	2;1	2;1	1;0	Cellulose synthase; Cellulose synthase	2	2	2	1	1	1	1	1	0	1	1	1	2	1	1	1	0	1	2	2	0	2	1	2	1	1	0	2	1	1	0	0	1	1	1	1	1	1	0	1	1	1	2	1
A0A287SPJ5	A0A287SPJ5	9	8	8	Uncharacterized protein	1	9	8	8	2	1	0	0	4	3	5	2	1	2	6	5	2	4	1	0	2	1	6	8	7	7	2	2	3	1	6	7	7	6	2	1	0	0	4	3	5	2	1	2
A0A287VPE1;A0A287SQ05;A0A287FMR9	A0A287VPE1;A0A287SQ05	5;5;1	5;5;1	5;5;1	Proteasome endopeptidase complex; Proteasome subunit beta	3	5	5	5	3	3	3	3	3	4	3	3	3	3	3	3	3	3	3	3	3	3	1	3	2	3	3	3	3	3	3	3	3	2	3	3	3	3	3	4	3	3	3	3
A0A287SQ55	A0A287SQ55	6	4	1	Histone H2A	1	6	4	1	3	3	4	4	4	3	3	3	3	4	3	3	3	3	3	4	5	4	3	3	5	3	4	2	4	2	4	3	4	4	2	2	2	2	3	2	2	1	2	2
A0A287SQ92;A0A287SQH3	A0A287SQ92;A0A287SQH3	2;2	2;2	2;2	Remorin_C domain-containing protein; Remorin_C domain-containing protein	2	2	2	2	0	1	1	1	1	1	1	0	0	1	1	0	1	1	2	1	1	1	1	0	0	0	1	1	1	1	0	0	0	0	0	1	1	1	1	1	1	0	0	1
A0A287SQC5;A0A287SQJ4	A0A287SQC5	3;1	3;1	3;1	Mitochondrial Rho GTPase	2	3	3	3	1	1	0	0	0	1	0	0	0	0	0	0	0	0	0	1	1	1	0	0	0	0	1	1	1	0	0	0	0	0	1	1	0	0	0	1	0	0	0	0
A0A287SQE3;A0A287SQ61;A0A287SQ44	A0A287SQE3	3;1;1	3;1;1	3;1;1	Glycosyltransferase	3	3	3	3	1	1	0	1	1	1	2	1	0	1	1	1	1	1	1	2	2	1	0	0	1	1	2	3	2	2	1	1	1	1	1	1	0	1	1	1	2	1	0	1
A0A287SQL7	A0A287SQL7	2	2	2	RRM domain-containing protein	1	2	2	2	1	1	0	0	0	1	1	1	0	1	1	1	0	0	0	1	2	0	1	1	2	0	2	0	0	0	2	1	1	0	1	1	0	0	0	1	1	1	0	1
A0A287SQZ2;A0A287QSE4	A0A287SQZ2	16;1	16;1	16;1	Methylenetetrahydrofolate reductase	2	16	16	16	11	10	9	7	8	6	7	11	12	11	6	7	8	7	11	11	9	10	7	7	7	8	7	11	10	9	8	9	7	6	11	10	9	7	8	6	7	11	12	11
A0A287SQZ7	A0A287SQZ7	4	4	4	Uncharacterized protein	1	4	4	4	1	1	0	0	2	2	2	1	1	1	2	2	2	2	1	1	0	0	2	2	3	3	1	1	1	0	3	3	2	2	1	1	0	0	2	2	2	1	1	1
A0A287SR19;A0A287NRR6	A0A287SR19	4;1	4;1	4;1	40S ribosomal protein S26	2	4	4	4	3	3	3	3	2	1	3	3	3	2	3	2	3	3	3	3	4	4	3	3	4	3	3	4	4	3	4	4	4	3	3	3	3	3	2	1	3	3	3	2
A0A287SRI8	A0A287SRI8	3	3	3	Uncharacterized protein	1	3	3	3	0	1	0	1	1	0	1	1	0	0	0	1	0	0	0	0	0	0	0	0	0	0	0	0	2	0	0	0	1	0	0	1	0	1	1	0	1	1	0	0
A0A287SRR6	A0A287SRR6	7	7	7	Dihydrolipoamide acetyltransferase component of pyruvate dehydrogenase complex	1	7	7	7	1	2	2	1	5	4	4	2	3	3	2	3	3	1	2	2	2	3	4	2	5	2	4	3	2	2	4	4	4	4	1	2	2	1	5	4	4	2	3	3
A0A287SRV4	A0A287SRV4	1	1	1	ADF-H domain-containing protein	1	1	1	1	0	0	0	0	1	0	0	0	0	0	0	1	0	0	0	0	0	0	0	0	0	0	0	0	0	0	0	0	0	0	0	0	0	0	1	0	0	0	0	0
A0A287SS24	A0A287SS24	8	8	8	ADF-H domain-containing protein	1	8	8	8	7	6	7	5	5	5	5	6	7	6	5	5	5	5	6	6	6	5	5	6	5	5	5	7	5	5	5	5	5	5	7	6	7	5	5	5	5	6	7	6
A0A287SS50	A0A287SS50	29	29	16	Uncharacterized protein	1	29	29	16	20	17	20	23	16	16	15	20	17	19	16	15	14	17	19	20	22	25	16	18	19	17	21	20	23	21	20	18	21	18	20	17	20	23	16	16	15	20	17	19
A0A287SSS2	A0A287SSS2	7	7	7	TOG domain-containing protein	1	7	7	7	4	4	4	3	2	3	3	4	3	3	3	2	2	3	3	4	4	3	3	4	3	4	3	3	3	3	2	3	3	3	4	4	4	3	2	3	3	4	3	3
A0A287SSV0	A0A287SSV0	2	2	2	Alpha-mannosidase	1	2	2	2	1	2	2	2	2	2	2	2	2	2	2	2	2	2	2	2	2	2	2	1	1	1	2	2	2	1	2	2	2	2	1	2	2	2	2	2	2	2	2	2
A0A287SSX8	A0A287SSX8	6	6	6	Uncharacterized protein	1	6	6	6	0	2	0	0	5	4	3	0	0	1	4	4	4	3	3	1	0	2	4	4	3	2	0	2	0	0	6	4	3	3	0	2	0	0	5	4	3	0	0	1
A0A287SU77	A0A287SU77	3	2	2	Uncharacterized protein	1	3	2	2	0	0	0	0	2	1	1	0	0	0	1	1	2	1	0	0	0	0	2	2	2	3	0	0	0	0	2	2	2	2	0	0	0	0	1	0	0	0	0	0
A0A287SUL2	A0A287SUL2	3	3	3	FAA_hydrolase domain-containing protein	1	3	3	3	2	1	1	1	2	0	1	1	1	1	0	1	1	1	1	3	3	3	2	3	3	2	1	2	2	3	2	2	3	2	2	1	1	1	2	0	1	1	1	1
A0A287SUV6	A0A287SUV6	7	7	7	AIR synthase	1	7	7	7	4	3	3	3	3	4	4	3	2	2	2	3	2	4	4	1	3	2	2	5	3	3	2	2	2	3	3	4	2	3	4	3	3	3	3	4	4	3	2	2
A0A287SV31	A0A287SV31	36	3	0	Tr-type G domain-containing protein	1	36	3	0	30	28	26	25	21	23	24	26	22	20	25	22	23	21	23	27	28	26	24	29	27	28	26	29	24	25	25	25	22	21	2	2	2	2	1	1	0	1	1	1
A0A287SV46	A0A287SV46	3	3	3	HYPK_UBA domain-containing protein	1	3	3	3	0	1	2	0	1	1	1	0	0	1	1	1	1	0	1	2	1	1	1	1	2	2	2	1	1	1	1	1	1	1	0	1	2	0	1	1	1	0	0	1
A0A287SV75	A0A287SV75	24	1	1	Uncharacterized protein	1	24	1	1	21	19	18	18	15	17	16	18	14	15	17	13	15	14	15	19	18	16	15	20	18	19	18	19	16	15	18	19	17	14	1	1	1	1	1	1	1	1	1	1
A0A287SVD0	A0A287SVD0	3	3	3	Uncharacterized protein	1	3	3	3	2	1	1	2	2	2	1	1	1	1	2	2	1	1	1	2	1	1	1	2	1	1	2	2	2	2	2	1	1	0	2	1	1	2	2	2	1	1	1	1
A0A287SVP4;A0A287R9R9	A0A287SVP4	9;1	9;1	9;1	Uncharacterized protein	2	9	9	9	2	2	3	1	0	1	1	2	2	2	1	0	0	0	2	2	5	2	0	1	0	0	3	2	3	3	0	0	0	0	2	2	3	1	0	1	1	2	2	2
A0A287SVU1	A0A287SVU1	9	9	9	CMP/dCMP-type deaminase domain-containing protein	1	9	9	9	5	2	4	3	3	3	3	4	1	2	2	3	5	3	3	4	4	4	2	5	5	4	3	4	5	5	5	5	2	2	5	2	4	3	3	3	3	4	1	2
A0A287SWB6	A0A287SWB6	4	4	4	Ferredoxin	1	4	4	4	4	3	4	2	2	3	3	3	3	2	2	2	1	3	4	4	4	4	4	4	4	3	4	2	3	4	4	4	4	4	4	3	4	2	2	3	3	3	3	2
A0A287SWF2	A0A287SWF2	3	3	3	ACB domain-containing protein	1	3	3	3	1	1	1	1	3	1	1	2	1	1	1	1	1	1	3	2	2	1	2	2	2	2	2	1	1	1	3	2	2	1	1	1	1	1	3	1	1	2	1	1
A0A287SWF6	A0A287SWF6	3	3	3	Uncharacterized protein	1	3	3	3	1	1	1	1	1	1	1	1	1	1	1	1	1	1	1	1	1	1	1	1	1	1	1	1	1	1	0	0	1	1	1	1	1	1	1	1	1	1	1	1
A0A287SWL7	A0A287SWL7	1	1	1	Cellulose synthase	1	1	1	1	1	0	1	1	1	1	1	1	1	1	1	1	1	1	1	1	1	1	1	1	1	1	0	1	1	1	1	1	1	1	1	0	1	1	1	1	1	1	1	1
A0A287SXA5	A0A287SXA5	8	8	8	Uncharacterized protein	1	8	8	8	0	1	2	2	7	6	6	3	1	0	6	6	6	5	3	0	2	1	4	3	4	3	2	2	1	0	2	4	3	3	0	1	2	2	7	6	6	3	1	0
A0A287SXI6	A0A287SXI6	6	2	1	Jacalin-type lectin domain-containing protein	1	6	2	1	4	3	3	3	1	0	1	4	4	3	2	1	1	2	3	3	4	3	0	1	1	1	4	4	4	4	1	1	2	2	1	0	0	0	0	0	0	1	1	0
A0A287SXK5	A0A287SXK5	6	6	4	Prohibitin	1	6	6	4	4	5	4	4	5	4	5	4	4	4	5	4	4	4	4	5	4	5	5	5	4	5	5	5	6	4	5	6	5	6	4	5	4	4	5	4	5	4	4	4
A0A287SYQ0;A0A287SYU7;A0A287SYT7	A0A287SYQ0;A0A287SYU7	4;2;1	4;2;1	4;2;1	Uncharacterized protein; Uncharacterized protein	3	4	4	4	3	3	3	3	2	1	1	3	3	2	3	4	2	2	3	3	3	3	4	2	2	2	3	2	1	3	1	1	1	1	3	3	3	3	2	1	1	3	3	2
A0A287SZP7;A0A287F581;A0A287E8Q8;A0A287XTL8	A0A287SZP7	6;2;2;1	6;2;2;1	4;2;2;1	Nascent polypeptide-associated complex subunit beta	4	6	6	4	5	5	5	5	4	5	5	5	5	4	5	5	4	4	5	5	5	4	4	5	5	3	5	4	5	4	5	5	5	4	5	5	5	5	4	5	5	5	5	4
A0A287SZX5	A0A287SZX5	2	2	2	Glutaredoxin domain-containing protein	1	2	2	2	1	1	0	0	1	1	1	1	1	0	1	1	1	1	1	1	2	1	1	1	2	1	2	1	1	2	2	2	2	1	1	1	0	0	1	1	1	1	1	0
A0A287T078;A0A287E9J3	A0A287T078;A0A287E9J3	2;1	2;1	2;1	Uncharacterized protein; Uncharacterized protein	2	2	2	2	1	1	1	1	2	1	1	0	0	1	2	2	1	2	1	1	0	1	2	1	2	1	1	1	1	1	1	2	2	2	1	1	1	1	2	1	1	0	0	1
A0A287T0F5	A0A287T0F5	3	3	3	CBFD_NFYB_HMF domain-containing protein	1	3	3	3	1	2	2	2	1	1	1	1	1	1	1	0	0	1	1	1	2	0	1	1	1	1	1	1	1	2	1	2	2	2	1	2	2	2	1	1	1	1	1	1
A0A287T0G2	A0A287T0G2	8	8	8	Ankyrin_rpt-contain_dom domain-containing protein	1	8	8	8	1	1	2	1	7	7	8	1	0	1	7	5	7	6	2	2	1	2	7	7	6	7	1	1	2	0	8	7	7	7	1	1	2	1	7	7	8	1	0	1
A0A287T0S0	A0A287T0S0	1	1	1	Uncharacterized protein	1	1	1	1	1	1	1	1	0	1	1	1	1	1	1	1	1	1	1	1	1	1	1	1	1	1	1	1	1	1	1	1	1	1	1	1	1	1	0	1	1	1	1	1
A0A287T0X9	A0A287T0X9	1	1	1	CYTOSOL_AP domain-containing protein	1	1	1	1	1	1	1	1	1	1	1	1	1	1	1	1	1	1	1	1	1	1	1	1	1	1	1	1	1	1	1	1	1	1	1	1	1	1	1	1	1	1	1	1
A0A287T0Y1	A0A287T0Y1	2	2	2	RNase III domain-containing protein	1	2	2	2	2	1	2	1	2	2	1	2	2	2	2	2	2	2	2	2	2	2	2	2	2	2	2	2	2	2	2	2	2	2	2	1	2	1	2	2	1	2	2	2
A0A287T119	A0A287T119	6	6	6	Arf-GAP domain-containing protein	1	6	6	6	4	3	3	2	0	2	3	3	2	3	3	3	2	1	4	4	4	4	4	4	4	4	4	4	5	4	3	3	3	4	4	3	3	2	0	2	3	3	2	3
A0A287T1C5	A0A287T1C5	1	1	1	Uncharacterized protein	1	1	1	1	0	0	0	0	0	0	1	0	0	0	1	1	0	1	1	0	0	0	0	0	0	0	0	0	0	0	0	0	0	0	0	0	0	0	0	0	1	0	0	0
A0A287T1G2	A0A287T1G2	9	9	9	Uncharacterized protein	1	9	9	9	5	7	7	5	6	5	4	5	5	6	6	5	4	6	5	7	6	5	7	7	6	7	7	6	6	5	5	4	4	4	5	7	7	5	6	5	4	5	5	6
A0A287T1P7	A0A287T1P7	3	3	3	Ribosom_S30AE_C domain-containing protein	1	3	3	3	0	0	0	1	2	3	2	1	1	0	3	1	3	2	0	0	1	0	1	1	2	1	0	1	0	0	1	1	3	2	0	0	0	1	2	3	2	1	1	0
A0A287T1S1	A0A287T1S1	2	2	2	Uncharacterized protein	1	2	2	2	1	1	0	1	1	1	1	1	0	1	1	0	1	2	1	0	0	0	0	0	0	1	0	1	0	1	1	2	0	1	1	1	0	1	1	1	1	1	0	1
A0A287T237	A0A287T237	6	6	6	SLH domain-containing protein	1	6	6	6	2	3	2	2	4	2	4	4	4	5	4	3	3	3	2	3	2	2	4	4	5	3	1	3	3	2	1	3	2	3	2	3	2	2	4	2	4	4	4	5
A0A287T2H3	A0A287T2H3	1	1	1	HTH La-type RNA-binding domain-containing protein	1	1	1	1	1	1	1	1	1	0	1	1	1	1	1	1	1	1	1	1	1	1	1	1	1	1	1	1	1	1	1	1	1	1	1	1	1	1	1	0	1	1	1	1
A0A287T2H5	A0A287T2H5	2	2	2	Uncharacterized protein	1	2	2	2	0	0	0	0	0	0	0	0	0	0	0	0	0	0	0	0	0	0	0	0	0	0	0	0	0	0	0	0	0	0	0	0	0	0	0	0	0	0	0	0
A0A287T3A1	A0A287T3A1	3	2	2	Uncharacterized protein	1	3	2	2	1	1	1	1	2	2	1	1	1	2	1	1	1	2	2	2	1	1	1	1	1	1	2	1	1	1	1	1	1	1	1	1	1	1	1	1	1	1	1	1
A0A287T3E4	A0A287T3E4	4	4	3	Uncharacterized protein	1	4	4	3	1	1	1	1	3	3	2	1	2	3	2	2	2	2	3	4	3	2	2	1	2	1	2	2	3	1	2	3	2	1	1	1	1	1	3	3	2	1	2	3
A0A287T3H0;A0A287PRM6	A0A287T3H0	15;4	10;2	6;0	Uncharacterized protein	2	15	10	6	9	7	6	10	6	6	7	7	5	7	6	5	6	6	8	9	8	4	6	9	7	8	9	7	6	8	10	10	7	9	5	4	3	6	2	2	2	3	2	3
A0A287T3M0	A0A287T3M0	2	2	2	Dimerisation domain-containing protein	1	2	2	2	1	2	2	1	0	0	0	1	1	1	0	0	0	0	1	2	2	2	0	0	0	0	2	1	1	2	0	0	0	0	1	2	2	1	0	0	0	1	1	1
A0A287T3Z5	A0A287T3Z5	3	3	3	Uncharacterized protein	1	3	3	3	1	2	3	2	0	0	0	1	1	1	0	0	0	0	3	3	2	3	0	2	2	1	3	3	3	3	0	3	1	1	1	2	3	2	0	0	0	1	1	1
A0A287T433	A0A287T433	2	2	2	Uncharacterized protein	1	2	2	2	0	0	0	0	2	2	2	0	0	0	1	1	1	2	0	0	0	0	1	1	1	1	0	0	0	0	1	1	1	0	0	0	0	0	2	2	2	0	0	0
A0A287T437	A0A287T437	12	12	9	Ferredoxin--NADP reductase, chloroplastic	1	12	12	9	0	0	1	0	9	10	10	1	1	0	8	9	9	10	0	0	0	0	5	5	7	8	0	0	0	0	8	7	7	5	0	0	1	0	9	10	10	1	1	0
A0A287T458	A0A287T458	2	2	2	2-Hacid_dh_C domain-containing protein	1	2	2	2	0	0	0	0	2	2	2	0	0	0	2	1	2	2	0	0	0	0	2	2	2	2	0	0	0	0	1	1	1	0	0	0	0	0	2	2	2	0	0	0
A0A287T4A5;A0A287T466;A0A287SR49	A0A287T4A5	3;1;1	2;1;1	1;0;0	Acidic protein	3	3	2	1	0	0	1	1	1	1	1	0	0	0	2	1	2	2	0	0	0	0	1	1	2	1	0	0	0	0	1	0	2	2	0	0	1	1	0	0	0	0	0	0
A0A287T4E0	A0A287T4E0	2	1	1	Acidic protein	1	2	1	1	0	0	1	1	0	0	0	1	0	0	1	0	1	1	0	1	1	0	1	1	2	1	1	0	0	0	2	1	2	2	0	0	0	0	0	0	0	1	0	0
A0A287T4J1;C9W327;A0A287T4F2;A0A287T4L8;A0A287E1P5	A0A287T4J1;C9W327;A0A287T4F2;A0A287T4L8	6;4;4;3;1	6;4;4;3;1	5;3;3;3;0	Acidic protein; Acidic protein; Acidic protein; Acidic protein	5	6	6	5	1	1	2	2	3	4	4	2	2	0	2	4	4	4	1	1	0	1	4	4	4	4	2	1	2	2	3	3	4	4	1	1	2	2	3	4	4	2	2	0
A0A287T4V0	A0A287T4V0	3	3	3	IF3_N domain-containing protein	1	3	3	3	0	0	0	0	0	0	0	0	0	0	0	0	0	0	0	0	0	0	0	0	0	0	0	0	0	0	0	0	0	0	0	0	0	0	0	0	0	0	0	0
A0A287T504	A0A287T504	9	9	9	STI1 domain-containing protein	1	9	9	9	7	5	7	7	3	4	5	5	6	6	5	3	3	4	6	5	7	6	4	4	6	4	6	7	6	6	6	5	5	4	7	5	7	7	3	4	5	5	6	6
A0A287T526	A0A287T526	2	2	2	Protein disulfide-isomerase	1	2	2	2	2	2	1	2	2	0	1	2	2	2	2	2	2	2	1	2	2	2	2	1	2	1	2	1	1	1	1	1	1	1	2	2	1	2	2	0	1	2	2	2
A0A287T5B3	A0A287T5B3	1	1	1	RRM domain-containing protein	1	1	1	1	1	1	1	1	1	1	1	1	1	1	1	1	1	1	1	1	1	1	1	1	1	1	0	0	1	1	1	1	1	1	1	1	1	1	1	1	1	1	1	1
A0A287T5N1	A0A287T5N1	6	6	6	Ubiquitin-like domain-containing protein	1	6	6	6	4	4	5	4	4	3	4	4	4	4	4	2	3	2	5	4	4	3	4	5	5	5	4	3	3	4	4	4	4	3	4	4	5	4	4	3	4	4	4	4
A0A287T695;A0A287VCT1	A0A287T695;A0A287VCT1	3;2	3;2	3;2	Protein transport protein sec16; Protein transport protein sec16	2	3	3	3	0	1	1	1	0	1	1	1	0	0	1	0	1	1	0	0	2	0	0	0	1	0	1	0	0	0	2	0	1	1	0	1	1	1	0	1	1	1	0	0
A0A287T6A7;A0A287VI49	A0A287T6A7	5;1	5;1	3;0	Aspartate aminotransferase	2	5	5	3	3	4	2	4	3	2	2	3	3	2	3	2	3	3	3	3	3	3	3	2	2	2	3	3	3	3	2	1	2	2	3	4	2	4	3	2	2	3	3	2
A0A287T6H5	A0A287T6H5	4	4	4	LsmAD domain-containing protein	1	4	4	4	1	1	2	2	2	1	1	1	1	1	1	1	1	1	1	1	2	2	1	2	2	1	2	2	2	3	2	2	2	2	1	1	2	2	2	1	1	1	1	1
A0A287T6T8	A0A287T6T8	9	9	9	Epimerase domain-containing protein	1	9	9	9	0	0	0	1	8	7	7	0	0	0	7	9	8	8	0	0	0	0	8	8	6	6	0	2	0	0	6	6	5	6	0	0	0	1	8	7	7	0	0	0
A0A287T700;A0A287T6V1	A0A287T700;A0A287T6V1	2;1	2;1	2;1	Uncharacterized protein; Uncharacterized protein	2	2	2	2	0	0	0	0	1	2	2	0	0	0	2	2	1	0	0	0	0	0	1	2	1	1	0	0	0	0	2	2	1	1	0	0	0	0	1	2	2	0	0	0
A0A287T817;A0A287TBA6;A0A287T7V7;A0A287TQY1;A0A287T821;A0A287XKK4;A0A287T875;A0A287T880	A0A287T817;A0A287TBA6;A0A287T7V7;A0A287TQY1;A0A287T821;A0A287XKK4;A0A287T875;A0A287T880	6;6;6;5;5;4;4;4	2;2;2;1;1;1;1;1	0;0;0;0;0;0;0;0	Histone H2A; Histone H2A; Histone H2A; Histone H2A; Histone H2A; Histone H2A; Histone H2A; Histone H2A	8	6	2	0	3	3	3	4	3	2	3	4	2	4	2	3	3	3	2	4	4	4	3	2	5	3	3	3	4	4	4	3	4	3	1	1	0	1	1	0	1	1	0	1
A0A287T833	A0A287T833	2	2	2	NAD(P)H dehydrogenase (quinone)	1	2	2	2	2	2	2	2	0	1	2	2	2	0	1	1	0	0	2	2	2	2	1	2	1	1	2	2	2	2	0	2	1	1	2	2	2	2	0	1	2	2	2	0
A0A287T867	A0A287T867	5	5	5	Uncharacterized protein	1	5	5	5	3	3	1	3	1	1	1	3	2	0	0	2	2	2	2	2	1	3	0	2	3	0	2	2	2	4	1	2	3	1	3	3	1	3	1	1	1	3	2	0
A0A287T8G0;A0A287SU13;A0A287E8R7;A0A287TYF4	A0A287T8G0;A0A287SU13	4;2;1;1	4;2;1;1	4;2;1;1	Transket_pyr domain-containing protein; Transket_pyr domain-containing protein	4	4	4	4	1	1	0	1	1	1	1	1	1	1	1	1	0	0	1	0	2	2	1	1	0	0	1	0	1	0	1	0	1	0	1	1	0	1	1	1	1	1	1	1
A0A287T8I9	A0A287T8I9	4	2	2	Histone domain-containing protein	1	4	2	2	2	2	3	3	2	2	2	2	3	3	2	2	2	2	2	3	2	4	2	2	2	2	3	2	2	3	2	2	2	2	0	0	1	1	0	0	0	0	1	1
A0A287T8X9;A0A287T901	A0A287T8X9	13;5	13;5	11;4	Catalase	2	13	13	11	2	2	1	2	6	7	6	2	0	1	8	6	5	8	2	1	1	2	8	8	10	7	1	2	0	0	6	6	7	9	2	2	1	2	6	7	6	2	0	1
A0A287T9E1	A0A287T9E1	1	1	1	DUF1995 domain-containing protein	1	1	1	1	0	0	0	0	1	1	1	0	0	0	1	1	1	1	0	0	0	0	1	0	1	1	0	0	0	0	0	0	1	1	0	0	0	0	1	1	1	0	0	0
A0A287TAN0	A0A287TAN0	1	1	1	Uncharacterized protein	1	1	1	1	1	0	0	0	0	0	0	0	0	0	0	0	0	0	0	1	0	1	0	0	0	0	1	0	1	0	0	0	0	0	1	0	0	0	0	0	0	0	0	0
A0A287TAP0	A0A287TAP0	11	11	11	GST C-terminal domain-containing protein	1	11	11	11	2	1	3	2	1	0	1	1	1	1	1	0	1	0	1	1	2	1	0	0	1	0	0	0	1	1	1	2	2	1	2	1	3	2	1	0	1	1	1	1
A0A287TBL7	A0A287TBL7	6	6	6	Eukaryotic translation initiation factor 3 subunit J	1	6	6	6	1	3	1	2	2	3	3	2	2	1	1	3	2	2	4	2	4	3	4	3	4	2	2	3	4	3	3	3	4	3	1	3	1	2	2	3	3	2	2	1
A0A287TBW4	A0A287TBW4	3	3	3	Uncharacterized protein	1	3	3	3	2	2	3	3	3	2	2	1	0	2	2	2	2	2	2	2	2	2	2	2	1	3	3	2	3	2	3	2	2	1	2	2	3	3	3	2	2	1	0	2
A0A287TC63	A0A287TC63	10	10	10	Uncharacterized protein	1	10	10	10	6	4	6	3	4	2	4	4	3	2	4	3	3	2	2	4	6	2	3	3	7	2	5	5	4	2	5	4	6	5	6	4	6	3	4	2	4	4	3	2
A0A287TCD8	A0A287TCD8	4	4	4	Methenyltetrahydrofolate cyclohydrolase	1	4	4	4	3	3	3	3	3	3	2	2	2	3	0	3	3	2	3	3	3	3	4	4	3	4	3	3	3	3	3	2	3	4	3	3	3	3	3	3	2	2	2	3
A0A287TCE0;A0A287V7S6	A0A287TCE0	9;1	9;1	9;1	Peptidyl-prolyl cis-trans isomerase	2	9	9	9	7	6	6	6	3	3	5	6	4	5	4	3	5	4	4	5	6	5	5	5	7	5	5	4	5	5	4	7	4	5	7	6	6	6	3	3	5	6	4	5
A0A287TCG9	A0A287TCG9	1	1	1	Glutamyl-tRNA synthetase	1	1	1	1	0	0	0	0	1	1	0	0	0	0	1	1	1	1	0	0	0	0	1	1	1	0	0	0	0	0	0	0	0	0	0	0	0	0	1	1	0	0	0	0
A0A287TD69	A0A287TD69	1	1	1	Adenylate kinase isoenzyme 6 homolog	1	1	1	1	0	0	1	1	0	0	0	0	0	0	0	0	0	0	0	0	1	1	1	1	1	1	0	0	1	1	0	1	1	0	0	0	1	1	0	0	0	0	0	0
A0A287TDK1	A0A287TDK1	7	7	7	3-isopropylmalate dehydratase	1	7	7	7	5	4	4	4	3	4	4	5	4	5	3	4	3	4	4	5	5	5	5	4	5	6	5	5	2	5	4	4	6	3	5	4	4	4	3	4	4	5	4	5
A0A287TDQ1	A0A287TDQ1	2	2	2	Uncharacterized protein	1	2	2	2	2	2	2	2	0	0	0	2	2	2	0	0	0	0	2	2	2	2	0	0	0	0	2	2	2	2	0	0	0	0	2	2	2	2	0	0	0	2	2	2
A0A287TDS4	A0A287TDS4	6	6	6	Aldo_ket_red domain-containing protein	1	6	6	6	4	3	4	4	2	2	1	4	3	2	2	2	1	2	4	3	3	2	2	2	3	2	2	1	2	1	2	2	3	3	4	3	4	4	2	2	1	4	3	2
A0A287TE83	A0A287TE83	3	3	3	Uncharacterized protein	1	3	3	3	0	0	0	0	1	1	1	0	0	0	1	1	1	1	0	0	0	0	1	1	2	1	0	0	0	0	3	2	1	1	0	0	0	0	1	1	1	0	0	0
A0A287TEA2	A0A287TEA2	5	5	5	Eukaryotic translation initiation factor 3 subunit F	1	5	5	5	3	2	3	3	2	3	2	2	3	3	2	2	2	4	2	4	2	4	2	2	2	2	3	4	4	4	4	2	3	2	3	2	3	3	2	3	2	2	3	3
A0A287TFK8	A0A287TFK8	6	1	1	Chlorophyll a-b binding protein, chloroplastic	1	6	1	1	0	3	0	0	4	4	3	0	1	0	4	3	3	3	2	0	0	0	4	4	3	4	1	0	0	0	3	3	4	2	0	0	0	0	1	1	1	0	0	0
A0A287TFN9	A0A287TFN9	2	2	2	UBA domain-containing protein	1	2	2	2	2	2	2	2	2	2	2	2	2	2	2	2	2	2	2	2	2	2	2	2	2	2	2	2	2	2	2	2	2	2	2	2	2	2	2	2	2	2	2	2
A0A287TFS8	A0A287TFS8	1	1	1	PWWP domain-containing protein	1	1	1	1	1	1	1	1	1	1	1	1	1	1	1	1	1	1	1	1	1	1	1	1	1	1	1	1	1	1	1	1	1	1	1	1	1	1	1	1	1	1	1	1
A0A287TFW6	A0A287TFW6	6	6	6	Uncharacterized protein	1	6	6	6	4	3	3	2	2	2	1	3	2	3	1	1	1	2	3	3	4	2	3	0	1	1	2	4	4	2	0	0	2	1	4	3	3	2	2	2	1	3	2	3
A0A287TFX1	A0A287TFX1	2	1	1	Phosphopyruvate hydratase	1	2	1	1	2	2	2	1	1	1	1	2	1	1	1	1	0	1	1	1	0	1	0	2	0	0	1	1	1	2	1	2	1	2	1	1	1	1	1	1	1	1	1	1
A0A287TH02	A0A287TH02	2	2	2	Uncharacterized protein	1	2	2	2	1	1	1	1	0	0	0	1	1	1	0	0	0	0	1	2	1	1	1	1	1	1	1	1	1	1	1	1	1	0	1	1	1	1	0	0	0	1	1	1
A0A287THA2	A0A287THA2	2	2	2	Uncharacterized protein	1	2	2	2	2	2	2	1	2	2	1	2	2	2	0	1	2	2	2	2	1	2	2	2	1	2	1	0	1	0	1	2	1	1	2	2	2	1	2	2	1	2	2	2
A0A287THD3	A0A287THD3	2	2	2	CUE domain-containing protein	1	2	2	2	1	1	1	1	0	0	0	1	1	1	0	0	0	0	1	1	1	2	1	1	1	1	2	1	2	2	1	1	2	2	1	1	1	1	0	0	0	1	1	1
A0A287THI2	A0A287THI2	1	1	1	Uncharacterized protein	1	1	1	1	0	0	0	1	0	0	0	0	0	0	0	0	0	0	0	0	0	0	0	1	0	1	0	0	0	0	0	1	0	0	0	0	0	1	0	0	0	0	0	0
A0A287THW5	A0A287THW5	2	2	2	Uncharacterized protein	1	2	2	2	0	2	1	1	0	0	0	1	1	0	0	0	1	0	1	1	1	2	0	0	0	0	2	1	2	2	1	0	1	1	0	2	1	1	0	0	0	1	1	0
A0A287THW9	A0A287THW9	5	1	1	Delta-aminolevulinic acid dehydratase	1	5	1	1	1	0	1	0	3	3	4	1	1	1	4	3	4	3	1	0	0	2	4	4	4	4	1	1	2	2	5	4	4	3	0	0	0	0	1	1	1	0	0	1
A0A287THY1	A0A287THY1	4	4	4	Aha1_N domain-containing protein	1	4	4	4	3	1	1	3	1	2	3	2	1	2	3	2	0	2	1	2	3	1	2	2	1	3	1	2	2	2	2	2	2	2	3	1	1	3	1	2	3	2	1	2
A0A287TJ51	A0A287TJ51	17	17	17	Uncharacterized protein	1	17	17	17	12	13	12	12	12	9	8	11	13	12	11	9	8	10	11	12	10	11	8	9	9	9	10	11	11	10	9	7	10	8	12	13	12	12	12	9	8	11	13	12
A0A287TJG0	A0A287TJG0	5	2	2	Histone H2A	1	5	2	2	2	2	4	3	2	4	4	4	3	4	4	4	4	4	3	3	4	4	4	4	4	3	5	3	5	4	3	3	5	4	1	1	2	1	1	2	2	2	2	2
A0A287TJH8	A0A287TJH8	5	4	2	Histone H2A	1	5	4	2	3	3	4	4	3	4	4	3	3	4	4	3	4	4	2	3	3	3	4	4	3	3	5	2	4	4	3	3	5	2	3	3	4	4	3	4	4	3	3	4
A0A287TJI4	A0A287TJI4	2	2	2	Peroxidase	1	2	2	2	2	1	2	0	1	1	1	1	1	2	1	0	0	0	1	0	0	0	0	0	0	0	0	0	0	0	1	0	0	0	2	1	2	0	1	1	1	1	1	2
A0A287TJN2;A0A287TK55	A0A287TJN2	7;1	7;1	7;1	Peroxidase	2	7	7	7	6	6	5	6	5	5	5	5	6	5	4	3	4	4	5	5	6	6	3	5	5	5	4	5	4	3	4	5	5	3	6	6	5	6	5	5	5	5	6	5
A0A287TKK2	A0A287TKK2	8	8	7	Protein-serine/threonine phosphatase	1	8	8	7	6	5	7	7	5	5	6	5	6	6	5	6	6	6	5	6	5	5	6	7	5	5	6	4	5	6	5	4	5	5	6	5	7	7	5	5	6	5	6	6
A0A287TKL2	A0A287TKL2	1	1	1	Uncharacterized protein	1	1	1	1	1	1	1	1	0	0	0	1	1	1	0	1	0	0	1	1	1	1	0	0	0	0	0	1	0	1	0	0	0	0	1	1	1	1	0	0	0	1	1	1
A0A287TL91	A0A287TL91	1	1	1	Uncharacterized protein	1	1	1	1	0	0	0	0	1	1	1	0	0	0	0	1	1	1	0	0	0	0	1	1	1	1	0	0	0	0	1	1	1	1	0	0	0	0	1	1	1	0	0	0
A0A287TLJ0	A0A287TLJ0	4	2	2	3-hydroxyacyl-CoA dehydrogenase	1	4	2	2	3	3	3	3	2	2	2	3	3	3	2	3	3	3	3	3	2	1	1	2	3	3	3	3	3	3	2	2	2	1	1	1	1	1	0	1	1	1	1	1
A0A287TMB9	A0A287TMB9	3	3	3	Uncharacterized protein	1	3	3	3	1	1	2	1	2	2	1	1	1	1	2	2	2	1	1	1	1	1	1	1	1	1	1	1	1	1	1	1	1	1	1	1	2	1	2	2	1	1	1	1
A0A287TMC1	A0A287TMC1	18	18	18	CCT-eta	1	18	18	18	11	9	10	10	9	7	7	8	10	8	11	9	6	9	10	9	12	9	7	9	6	9	9	12	12	10	7	7	8	9	11	9	10	10	9	7	7	8	10	8
A0A287TMN7	A0A287TMN7	2	2	2	CBS domain-containing protein	1	2	2	2	0	0	0	0	0	1	1	0	0	0	0	0	0	0	0	0	0	0	0	0	0	0	0	0	0	0	0	0	0	0	0	0	0	0	0	1	1	0	0	0
A0A287TN02;A0A287TMG0	A0A287TN02;A0A287TMG0	13;10	13;10	13;10	Pterin-binding domain-containing protein; Pterin-binding domain-containing protein	2	13	13	13	1	1	0	0	10	10	10	3	0	0	11	8	10	10	1	0	1	0	6	7	6	6	0	1	0	1	8	7	6	5	1	1	0	0	10	10	10	3	0	0
A0A287TN33	A0A287TN33	3	3	3	Phytocyanin domain-containing protein	1	3	3	3	2	2	1	1	0	0	0	2	2	1	0	0	0	0	2	2	2	2	0	0	0	0	3	3	2	2	0	0	0	0	2	2	1	1	0	0	0	2	2	1
A0A287TPD6	A0A287TPD6	3	3	3	4-hydroxyphenylpyruvate dioxygenase	1	3	3	3	0	0	0	0	2	2	2	2	0	1	2	2	2	2	1	0	0	0	2	2	1	2	0	1	1	0	2	1	2	2	0	0	0	0	2	2	2	2	0	1
A0A287TQ64	A0A287TQ64	1	1	1	Uncharacterized protein	1	1	1	1	1	1	1	1	0	0	0	1	1	1	0	0	0	0	1	1	1	1	0	0	0	0	1	1	1	1	0	0	0	0	1	1	1	1	0	0	0	1	1	1
A0A287TQ75	A0A287TQ75	1	1	1	Thiamine-phosphate pyrophosphorylase	1	1	1	1	0	0	1	0	1	0	0	0	0	0	0	0	0	0	0	0	1	1	0	1	1	1	0	1	0	0	1	1	0	1	0	0	1	0	1	0	0	0	0	0
A0A287TR20;A0A287TQX3	A0A287TR20	8;2	8;2	8;2	Uncharacterized protein	2	8	8	8	4	3	2	3	4	5	5	5	4	2	6	6	4	5	6	4	4	4	5	4	5	4	6	3	4	2	4	5	5	5	4	3	2	3	4	5	5	5	4	2
A0A287TRH3	A0A287TRH3	1	1	1	Ubiquitin receptor RAD23	1	1	1	1	0	1	1	1	0	1	1	0	1	0	1	0	0	0	0	1	0	0	0	1	1	0	1	1	1	0	1	1	1	1	0	1	1	1	0	1	1	0	1	0
A0A287TT38	A0A287TT38	2	2	2	CTP_transf_like domain-containing protein	1	2	2	2	1	1	1	1	1	1	1	1	1	0	1	1	1	1	0	1	1	2	1	0	0	1	0	1	1	0	1	1	0	1	1	1	1	1	1	1	1	1	1	0
A0A287TTB0;A0A287XR88	A0A287TTB0	21;3	21;3	20;3	Phosphoglycerate kinase	2	21	21	20	17	16	19	16	14	14	15	16	10	15	14	13	14	14	15	17	18	18	14	16	15	15	16	17	17	18	15	16	14	17	17	16	19	16	14	14	15	16	10	15
A0A287TUA9	A0A287TUA9	9	9	9	Uncharacterized protein	1	9	9	9	7	7	7	7	7	7	6	6	6	7	7	7	7	6	7	6	7	7	7	7	7	7	7	7	7	7	7	7	7	6	7	7	7	7	7	7	6	6	6	7
A0A287TUD5	A0A287TUD5	7	2	2	Uncharacterized protein	1	7	2	2	4	5	6	5	7	6	5	6	5	6	5	6	5	6	5	6	6	5	7	7	7	7	6	6	4	6	5	6	7	7	1	2	2	2	2	2	2	2	2	2
A0A287TV82	A0A287TV82	7	7	7	Fumarylacetoacetase	1	7	7	7	3	4	4	5	3	3	3	3	3	3	3	3	3	3	3	1	3	3	3	4	3	4	4	4	3	2	4	5	5	4	3	4	4	5	3	3	3	3	3	3
A0A287TVB2	A0A287TVB2	2	2	2	J domain-containing protein	1	2	2	2	2	2	2	2	1	1	2	2	1	2	2	1	1	1	1	2	2	2	1	2	2	2	1	1	2	1	2	2	2	2	2	2	2	2	1	1	2	2	1	2
A0A287TVT4	A0A287TVT4	2	2	2	Uncharacterized protein	1	2	2	2	2	2	2	1	0	1	0	1	0	1	0	1	1	1	1	2	1	1	1	1	1	1	1	1	1	1	0	2	0	1	2	2	2	1	0	1	0	1	0	1
A0A287TVT6	A0A287TVT6	2	2	2	3-oxoacyl-[acyl-carrier-protein] synthase	1	2	2	2	0	0	0	0	0	1	1	0	0	0	2	0	1	1	0	0	0	0	1	1	2	2	0	0	0	0	1	0	1	0	0	0	0	0	0	1	1	0	0	0
A0A287TVX4	A0A287TVX4	8	8	8	Citrate synthase	1	8	8	8	6	4	2	6	2	1	2	5	3	4	4	0	1	1	2	4	3	4	2	4	3	2	5	5	5	5	6	5	3	2	6	4	2	6	2	1	2	5	3	4
A0A287TWK6	A0A287TWK6	3	3	3	Uncharacterized protein	1	3	3	3	2	2	2	1	2	2	2	2	2	3	2	2	2	2	2	2	2	2	3	2	1	1	2	2	2	2	2	2	2	2	2	2	2	1	2	2	2	2	2	3
A0A287TX15;A0A287TWY7	A0A287TX15	13;1	13;1	13;1	PKS_ER domain-containing protein	2	13	13	13	10	7	9	11	3	5	3	8	4	7	5	5	5	5	8	10	10	10	3	3	3	2	8	9	10	7	3	3	1	3	10	7	9	11	3	5	3	8	4	7
A0A287TX20	A0A287TX20	1	1	1	Protein kinase domain-containing protein	1	1	1	1	1	1	1	1	0	0	0	1	1	1	0	0	0	0	1	1	1	1	0	0	0	0	1	1	1	1	0	0	0	0	1	1	1	1	0	0	0	1	1	1
A0A287TXN8	A0A287TXN8	3	3	3	RRM domain-containing protein	1	3	3	3	1	2	1	1	0	1	0	1	1	0	1	0	0	1	2	2	2	1	0	1	1	0	0	1	1	2	0	0	1	0	1	2	1	1	0	1	0	1	1	0
A0A287TY78	A0A287TY78	5	5	5	Uncharacterized protein	1	5	5	5	2	2	3	2	1	1	2	2	1	1	1	2	2	2	2	2	2	2	2	2	2	2	3	3	3	3	2	2	1	2	2	2	3	2	1	1	2	2	1	1
A0A287TYN7	A0A287TYN7	11	11	10	Uncharacterized protein	1	11	11	10	3	1	2	2	1	2	3	1	1	2	3	2	2	2	3	4	6	4	5	7	6	6	3	2	1	3	3	5	6	2	3	1	2	2	1	2	3	1	1	2
A0A287TZY4	A0A287TZY4	3	3	2	Serine/threonine-protein phosphatase 2A 55 kDa regulatory subunit B	1	3	3	2	3	1	1	1	1	1	1	1	0	1	0	0	0	0	0	1	1	1	1	1	0	1	0	1	3	1	0	0	0	1	3	1	1	1	1	1	1	1	0	1
A0A287U0C3	A0A287U0C3	6	6	6	Uncharacterized protein	1	6	6	6	4	4	3	4	2	4	4	4	5	4	4	3	4	4	3	5	5	5	5	5	5	4	6	5	5	4	4	5	5	3	4	4	3	4	2	4	4	4	5	4
A0A287U0I6	A0A287U0I6	7	7	6	Uncharacterized protein	1	7	7	6	5	5	5	5	7	5	6	5	5	5	4	2	5	6	3	6	7	5	6	6	6	6	4	4	7	6	6	6	6	5	5	5	5	5	7	5	6	5	5	5
A0A287U1M6	A0A287U1M6	6	6	6	Uncharacterized protein	1	6	6	6	0	0	1	0	4	6	5	1	0	0	4	4	3	3	2	0	0	0	5	4	6	3	0	0	0	0	5	4	3	3	0	0	1	0	4	6	5	1	0	0
A0A287U2E9	A0A287U2E9	3	2	2	40S ribosomal protein S24	1	3	2	2	2	2	1	1	3	2	2	3	3	2	3	3	3	3	3	3	3	3	3	2	3	3	3	3	3	3	3	3	3	3	1	2	1	1	2	1	1	2	2	2
A0A287U373	A0A287U373	3	3	3	Prohibitin	1	3	3	3	1	2	1	1	2	1	1	1	1	1	2	1	2	1	1	1	1	1	1	2	2	2	2	2	1	2	2	1	2	1	1	2	1	1	2	1	1	1	1	1
A0A287U3J5	A0A287U3J5	6	6	6	Isocitrate dehydrogenase [NAD] subunit, mitochondrial	1	6	6	6	4	3	4	3	3	3	3	3	4	4	4	3	2	2	3	4	4	4	2	2	3	3	3	3	4	5	5	2	3	3	4	3	4	3	3	3	3	3	4	4
A0A287U3P9;A0A287E2R0	A0A287U3P9;A0A287E2R0	2;1	2;1	2;1	Myb-like domain-containing protein; Uncharacterized protein	2	2	2	2	1	0	1	1	0	1	1	1	0	0	1	1	1	1	1	1	1	0	1	1	1	1	1	1	0	1	1	1	0	0	1	0	1	1	0	1	1	1	0	0
A0A287U443	A0A287U443	6	4	4	Uncharacterized protein	1	6	4	4	2	3	2	0	2	3	2	1	2	2	2	2	2	1	2	3	3	2	4	3	4	3	1	1	3	2	3	3	2	2	1	2	1	0	2	2	2	1	2	1
S4Z0E0;A0A287U4Q4;A0A287NAY3;A0A287F5X7;A0A287VLU1;A0A287TZE7;A0A287FWH8;A0A287L8B3	S4Z0E0;A0A287U4Q4	22;22;6;4;3;2;1;1	22;22;6;4;3;2;1;1	16;16;2;3;3;2;1;1	ATP synthase subunit alpha, chloroplastic; ATP synthase subunit alpha	8	22	22	16	3	2	3	2	18	17	15	3	3	4	17	15	18	18	6	3	2	2	14	11	14	12	2	2	2	1	11	8	9	10	3	2	3	2	18	17	15	3	3	4
A0A287U526	A0A287U526	3	3	3	Tr-type G domain-containing protein	1	3	3	3	0	0	0	1	3	2	2	1	1	0	3	3	3	3	2	0	0	0	2	2	2	2	1	1	1	0	2	3	2	1	0	0	0	1	3	2	2	1	1	0
A0A287U580	A0A287U580	3	3	3	Uncharacterized protein	1	3	3	3	3	1	2	2	2	3	1	2	2	2	3	2	1	1	2	2	3	3	1	2	2	2	3	2	2	3	2	1	0	0	3	1	2	2	2	3	1	2	2	2
A0A287U5M5	A0A287U5M5	6	6	6	Uncharacterized protein	1	6	6	6	2	3	3	3	1	4	2	4	3	3	3	2	0	3	4	4	4	4	2	2	1	1	2	2	3	2	2	3	2	3	2	3	3	3	1	4	2	4	3	3
A0A287U5P3	A0A287U5P3	2	2	2	Small nuclear ribonucleoprotein Sm D1	1	2	2	2	1	1	1	1	1	1	1	1	1	1	1	1	1	1	1	1	1	1	1	1	1	1	1	1	1	1	1	1	1	1	1	1	1	1	1	1	1	1	1	1
A0A287U5Q1	A0A287U5Q1	3	3	3	Uncharacterized protein	1	3	3	3	1	1	1	1	1	1	1	1	0	1	0	1	1	1	1	1	1	1	1	1	1	1	2	2	1	1	1	1	1	1	1	1	1	1	1	1	1	1	0	1
A0A287U5X6	A0A287U5X6	10	10	9	Glycerophosphodiester phosphodiesterase	1	10	10	9	7	7	6	8	5	4	4	8	8	5	3	5	3	2	4	8	5	6	4	5	3	4	5	7	7	6	5	5	5	4	7	7	6	8	5	4	4	8	8	5
A0A287U642	A0A287U642	5	5	1	Uncharacterized protein	1	5	5	1	5	4	5	4	4	3	4	5	4	4	5	4	4	5	4	5	5	4	5	3	5	5	4	4	5	4	5	4	4	4	5	4	5	4	4	3	4	5	4	4
A0A287U6Y1	A0A287U6Y1	17	17	17	Elongation factor Tu	1	17	17	17	4	3	5	2	16	17	17	5	5	3	17	17	14	16	5	1	1	3	17	17	17	14	2	5	1	2	17	16	16	15	4	3	5	2	16	17	17	5	5	3
A0A287U7C2	A0A287U7C2	3	3	3	Uncharacterized protein	1	3	3	3	2	2	1	1	0	0	0	1	0	0	0	1	0	0	1	2	2	1	1	1	1	0	0	1	0	0	1	0	1	0	2	2	1	1	0	0	0	1	0	0
A0A287U800	A0A287U800	28	28	22	Gp_dh_N domain-containing protein	1	28	28	22	20	19	24	19	15	18	16	19	17	17	17	18	18	13	16	20	22	19	16	21	21	16	19	20	21	17	21	18	19	16	20	19	24	19	15	18	16	19	17	17
A0A287U8M3	A0A287U8M3	3	3	3	Eukaryotic translation initiation factor 2A	1	3	3	3	1	1	2	2	2	2	2	3	3	3	2	1	2	1	2	1	2	2	3	2	3	1	2	2	1	2	1	1	1	1	1	1	2	2	2	2	2	3	3	3
A0A287U8S1	A0A287U8S1	6	6	6	Uncharacterized protein	1	6	6	6	0	0	0	0	0	0	1	0	0	0	0	1	0	0	0	0	0	0	0	2	0	1	0	0	1	0	0	0	0	0	0	0	0	0	0	0	1	0	0	0
A0A287U8U6	A0A287U8U6	1	1	1	Protein FAR1-RELATED SEQUENCE	1	1	1	1	1	1	1	1	1	1	1	1	1	1	1	1	0	0	1	1	1	1	0	0	0	1	0	0	0	1	0	0	1	1	1	1	1	1	1	1	1	1	1	1
A0A287U8Y6;A0A287JGK0;A0A287SCJ2	A0A287U8Y6	5;1;1	5;1;1	4;1;1	Acetohydroxy-acid synthase small subunit	3	5	5	4	3	3	1	2	2	2	3	1	3	2	2	1	2	3	3	3	2	2	3	3	4	3	2	2	3	3	2	3	4	4	3	3	1	2	2	2	3	1	3	2
A0A287U9D9	A0A287U9D9	2	2	2	Lipocln_cytosolic_FA-bd_dom domain-containing protein	1	2	2	2	0	0	0	0	1	1	1	0	0	0	1	1	1	1	0	0	0	0	1	1	1	0	0	0	0	0	1	0	1	1	0	0	0	0	1	1	1	0	0	0
A0A287UA74	A0A287UA74	2	2	2	Uncharacterized protein	1	2	2	2	1	1	2	1	0	1	1	2	1	2	2	1	1	2	2	2	2	1	0	2	1	1	1	1	1	1	2	0	1	0	1	1	2	1	0	1	1	2	1	2
A0A287UA85	A0A287UA85	8	8	7	Uncharacterized protein	1	8	8	7	1	1	1	1	6	5	6	2	0	0	4	4	5	6	2	1	2	1	5	7	8	6	0	1	0	3	6	6	8	7	1	1	1	1	6	5	6	2	0	0
A0A287UAA3	A0A287UAA3	3	3	3	Polyribonucleotide nucleotidyltransferase	1	3	3	3	1	1	2	2	0	0	1	0	0	2	1	1	1	1	2	2	2	2	0	2	1	0	2	3	2	3	1	1	2	1	1	1	2	2	0	0	1	0	0	2
A0A287UAS4	A0A287UAS4	21	21	21	Succinate--CoA ligase [ADP-forming] subunit beta, mitochondrial	1	21	21	21	14	10	11	11	10	7	9	8	8	7	7	8	9	6	8	11	15	12	8	11	9	8	11	10	14	11	12	10	10	10	14	10	11	11	10	7	9	8	8	7
A0A287UAX6	A0A287UAX6	8	8	1	Ribosomal_L14e domain-containing protein	1	8	8	1	6	6	6	6	7	3	7	6	7	6	5	6	5	5	6	6	5	6	5	7	6	6	6	6	7	6	7	7	6	6	6	6	6	6	7	3	7	6	7	6
A0A287UB49	A0A287UB49	5	5	4	Uncharacterized protein	1	5	5	4	0	3	2	2	1	1	1	2	1	1	1	2	1	2	1	1	3	2	2	1	1	1	3	2	3	2	1	2	1	1	0	3	2	2	1	1	1	2	1	1
A0A287UB62;A0A287K007	A0A287UB62	23;5	23;5	18;2	Phenylalanine ammonia-lyase	2	23	23	18	20	19	17	19	12	13	13	19	19	19	15	14	10	14	20	21	20	20	11	16	15	12	19	20	20	18	14	16	13	14	20	19	17	19	12	13	13	19	19	19
A0A287UBM0	A0A287UBM0	4	4	3	ATP-dependent Clp protease proteolytic subunit	1	4	4	3	3	2	1	2	4	3	3	2	2	3	4	2	3	4	2	3	2	2	1	4	2	3	2	3	2	2	3	2	4	1	3	2	1	2	4	3	3	2	2	3
A0A287UC20	A0A287UC20	2	2	2	Uncharacterized protein	1	2	2	2	0	0	1	1	1	0	0	0	1	1	0	0	0	0	0	0	0	0	0	1	0	0	0	0	1	0	0	0	0	0	0	0	1	1	1	0	0	0	1	1
A0A287UC26	A0A287UC26	1	1	1	CN hydrolase domain-containing protein	1	1	1	1	0	0	0	1	1	0	0	0	0	0	0	0	0	1	1	0	0	1	0	0	0	0	0	1	1	1	0	0	0	0	0	0	0	1	1	0	0	0	0	0
A0A287UD74	A0A287UD74	4	4	4	Uncharacterized protein	1	4	4	4	1	1	1	0	4	4	4	0	2	0	4	4	4	4	0	0	1	1	3	3	3	3	1	1	0	0	4	4	4	4	1	1	1	0	4	4	4	0	2	0
A0A287UDB6	A0A287UDB6	12	12	8	Uncharacterized protein	1	12	12	8	8	6	7	7	4	7	7	6	5	4	6	5	5	6	7	7	8	7	6	6	8	7	7	7	9	9	8	9	8	8	8	6	7	7	4	7	7	6	5	4
A0A287UE12	A0A287UE12	3	3	3	Uncharacterized protein	1	3	3	3	2	2	2	2	2	1	2	2	2	1	2	2	2	2	2	2	2	2	2	2	1	1	1	1	2	1	2	1	1	2	2	2	2	2	2	1	2	2	2	1
A0A287UE43	A0A287UE43	1	1	1	Phytocyanin domain-containing protein	1	1	1	1	0	0	1	1	0	0	1	0	0	0	0	0	0	0	1	1	1	1	0	0	0	0	1	1	1	1	0	0	0	0	0	0	1	1	0	0	1	0	0	0
A0A287UEB7	A0A287UEB7	2	2	2	Ubiquitin carboxyl-terminal hydrolase	1	2	2	2	2	1	2	1	1	1	1	1	0	1	1	0	1	1	1	1	2	1	1	1	2	0	2	1	2	2	2	1	2	1	2	1	2	1	1	1	1	1	0	1
A0A287UED7	A0A287UED7	7	7	7	Aconitase_C domain-containing protein	1	7	7	7	4	6	6	6	6	7	6	5	6	6	7	6	6	7	7	6	5	6	7	7	7	6	5	6	6	6	7	7	7	7	4	6	6	6	6	7	6	5	6	6
F2DA80;A0A287UEZ3	F2DA80;A0A287UEZ3	25;25	25;25	7;7	S-adenosylmethionine synthase; S-adenosylmethionine synthase	2	25	25	7	20	21	18	19	16	12	14	20	16	16	14	10	14	12	13	18	20	18	12	19	19	18	20	19	16	16	18	16	20	14	20	21	18	19	16	12	14	20	16	16
A0A287UF23;A0A287E8F8	A0A287UF23	3;1	1;1	1;1	AA_kinase domain-containing protein	2	3	1	1	1	1	1	1	1	0	0	1	1	1	0	0	1	0	1	1	0	0	1	1	0	0	1	1	1	1	0	0	0	0	1	1	1	1	1	0	0	1	1	1
A0A287UF91;A0A287HYH5;A0A287HY59	A0A287UF91	13;6;1	13;6;1	13;6;1	Peptidase_S8 domain-containing protein	3	13	13	13	10	7	9	9	7	6	5	8	7	6	5	6	7	7	7	8	10	8	5	2	5	6	7	7	5	7	2	5	3	5	10	7	9	9	7	6	5	8	7	6
A0A287UFC3	A0A287UFC3	3	3	3	TPPII domain-containing protein	1	3	3	3	2	2	2	3	1	1	1	2	2	2	1	1	1	1	1	2	1	1	2	2	1	2	0	2	1	1	1	2	1	2	2	2	2	3	1	1	1	2	2	2
A0A287UG61	A0A287UG61	1	1	1	HMG box domain-containing protein	1	1	1	1	0	1	1	1	1	1	1	1	1	1	1	1	1	1	1	1	1	1	1	1	1	1	1	1	1	1	1	1	1	1	0	1	1	1	1	1	1	1	1	1
A0A287UGQ1	A0A287UGQ1	1	1	1	DWNN domain-containing protein	1	1	1	1	1	1	1	1	0	0	0	1	1	1	0	0	0	0	1	1	1	1	1	1	1	1	1	1	1	1	1	1	1	1	1	1	1	1	0	0	0	1	1	1
A0A287UH27	A0A287UH27	7	7	6	RmlD_sub_bind domain-containing protein	1	7	7	6	6	6	5	5	2	2	2	5	5	4	3	2	2	2	5	6	6	6	3	6	5	3	6	6	6	6	4	4	5	4	6	6	5	5	2	2	2	5	5	4
A0A287UHP9	A0A287UHP9	2	2	2	M20_dimer domain-containing protein	1	2	2	2	2	2	2	2	1	1	2	1	1	2	1	2	1	1	2	2	2	2	2	2	1	2	2	2	2	2	2	2	2	1	2	2	2	2	1	1	2	1	1	2
A0A287UID1	A0A287UID1	14	14	14	Phosphopentokinase	1	14	14	14	1	1	1	0	11	10	11	3	0	1	12	12	10	7	0	2	2	1	9	7	5	7	1	0	0	1	7	5	6	7	1	1	1	0	11	10	11	3	0	1
A0A287UIJ6	A0A287UIJ6	9	9	2	Uncharacterized protein	1	9	9	2	5	4	5	2	4	2	2	4	3	4	3	3	3	2	3	3	8	2	3	5	7	2	7	5	7	4	7	5	5	3	5	4	5	2	4	2	2	4	3	4
F2DFW0;A0A287UJD7	F2DFW0;A0A287UJD7	1;1	1;1	1;1	Predicted protein; t-SNARE coiled-coil homology domain-containing protein	2	1	1	1	0	0	0	0	0	0	0	1	0	0	0	1	0	0	1	0	1	0	0	0	0	0	1	0	1	1	0	0	0	1	0	0	0	0	0	0	0	1	0	0
A0A287UKD2	A0A287UKD2	2	2	2	Uncharacterized protein	1	2	2	2	1	1	1	1	0	2	0	2	1	1	1	1	0	1	2	1	2	2	0	1	0	0	2	2	2	1	1	1	1	1	1	1	1	1	0	2	0	2	1	1
A0A287UKK3	A0A287UKK3	2	2	2	PDZ domain-containing protein	1	2	2	2	2	2	1	2	1	1	0	1	2	1	1	1	0	0	1	1	1	0	1	1	0	0	1	2	0	2	0	0	0	1	2	2	1	2	1	1	0	1	2	1
A0A287UKT9	A0A287UKT9	1	1	1	Foie-gras_1 domain-containing protein	1	1	1	1	1	0	1	0	0	0	1	0	1	1	1	0	0	0	0	0	0	0	0	0	0	0	0	0	0	0	0	0	0	0	1	0	1	0	0	0	1	0	1	1
A0A287UKV2;A0A287WCI1	A0A287UKV2	14;3	14;3	14;3	Pyrophosphate--fructose 6-phosphate 1-phosphotransferase subunit alpha	2	14	14	14	8	9	6	7	4	5	6	6	8	8	5	4	4	4	9	8	9	8	8	7	7	5	10	5	11	8	6	4	6	5	8	9	6	7	4	5	6	6	8	8
A0A287UKZ2	A0A287UKZ2	2	2	2	Uncharacterized protein	1	2	2	2	1	2	1	1	2	2	1	2	2	2	2	2	2	2	1	2	2	2	1	1	2	2	1	2	1	2	1	1	2	1	1	2	1	1	2	2	1	2	2	2
A0A287UL55	A0A287UL55	3	3	3	Uncharacterized protein	1	3	3	3	1	3	3	2	1	1	1	2	1	1	1	1	1	2	1	3	3	2	2	1	3	1	2	3	2	1	3	2	3	1	1	3	3	2	1	1	1	2	1	1
A0A287ULD4	A0A287ULD4	4	4	4	Clu domain-containing protein	1	4	4	4	1	1	2	1	1	1	2	1	1	1	1	1	2	1	1	2	2	2	2	1	1	2	1	1	1	1	1	1	1	1	1	1	2	1	1	1	2	1	1	1
A0A287ULI7	A0A287ULI7	3	2	2	Peptidase A1 domain-containing protein	1	3	2	2	2	2	2	2	2	2	2	2	2	2	2	2	2	2	2	2	2	3	2	2	3	3	2	2	3	2	2	2	2	2	1	1	1	1	1	1	1	1	1	1
A0A287ULM3;A0A287ULI8;A0A287ULJ2	A0A287ULM3;A0A287ULI8	4;3;1	3;3;1	2;2;0	Peptidase A1 domain-containing protein; Peptidase A1 domain-containing protein	3	4	3	2	3	4	3	4	4	2	3	3	2	3	3	3	3	3	3	3	3	3	3	3	3	2	3	2	2	2	4	2	4	3	2	3	2	3	3	1	2	2	1	2
A0A287ULZ0	A0A287ULZ0	4	4	3	Peptidase A1 domain-containing protein	1	4	4	3	4	4	3	4	4	3	3	3	3	2	3	3	2	2	3	3	3	3	3	3	4	3	3	3	4	3	4	3	3	4	4	4	3	4	4	3	3	3	3	2
A0A287UM02	A0A287UM02	4	4	4	Uncharacterized protein	1	4	4	4	2	3	3	2	2	2	3	3	3	3	2	2	2	2	2	3	2	2	3	3	3	3	2	2	2	3	3	3	2	2	2	3	3	2	2	2	3	3	3	3
A0A287UM58	A0A287UM58	7	7	7	Uncharacterized protein	1	7	7	7	6	3	6	3	4	3	3	4	3	4	3	3	3	4	3	5	5	2	3	4	3	4	5	5	6	5	4	4	4	3	6	3	6	3	4	3	3	4	3	4
A0A287UMN3	A0A287UMN3	6	3	3	Uncharacterized protein	1	6	3	3	4	4	2	3	2	2	3	3	3	3	2	2	3	3	3	4	4	4	1	1	3	3	4	4	3	4	2	2	2	0	2	2	1	2	0	1	1	1	2	1
A0A287UMN5	A0A287UMN5	3	3	3	Acetolactate synthase	1	3	3	3	1	1	0	1	1	1	1	1	1	2	1	1	1	1	1	1	2	1	1	1	2	1	2	1	1	1	1	1	2	1	1	1	0	1	1	1	1	1	1	2
A0A287UN54	A0A287UN54	2	2	2	Cupin_5 domain-containing protein	1	2	2	2	0	1	1	1	0	0	0	0	0	1	0	0	0	0	1	1	1	0	0	1	1	0	1	1	1	0	0	1	2	1	0	1	1	1	0	0	0	0	0	1
A0A287UN56	A0A287UN56	4	4	4	Rhodanese domain-containing protein	1	4	4	4	0	0	0	0	2	3	4	0	0	0	4	4	3	4	0	0	0	0	4	3	2	3	1	0	0	0	4	2	3	3	0	0	0	0	2	3	4	0	0	0
A0A287UN63	A0A287UN63	1	1	1	Fcf2 domain-containing protein	1	1	1	1	0	0	0	0	0	0	0	0	0	0	0	0	0	0	0	0	0	0	0	0	0	0	0	0	0	0	0	0	0	0	0	0	0	0	0	0	0	0	0	0
A0A287UP01	A0A287UP01	12	12	10	Glutamine synthetase	1	12	12	10	9	8	8	9	8	7	6	9	9	9	8	8	7	7	7	9	7	8	7	8	9	7	8	9	7	7	6	9	7	7	9	8	8	9	8	7	6	9	9	9
A0A287UPD1	A0A287UPD1	1	1	1	Peroxidase	1	1	1	1	1	1	1	1	0	0	0	1	1	1	0	0	0	0	1	1	1	1	0	0	0	0	1	1	1	1	0	0	0	0	1	1	1	1	0	0	0	1	1	1
A0A287UPG1	A0A287UPG1	9	8	8	Annexin	1	9	8	8	2	2	1	2	0	1	0	2	1	1	1	1	1	1	1	2	3	1	0	2	2	1	1	3	5	2	2	3	4	2	2	2	1	2	0	1	0	2	1	1
A0A287UPW5	A0A287UPW5	9	9	9	Fn3_like domain-containing protein	1	9	9	9	1	2	3	3	5	3	3	3	2	2	5	6	4	2	4	3	2	3	4	7	6	6	2	4	4	3	6	6	7	2	1	2	3	3	5	3	3	3	2	2
A0A287UPW8	A0A287UPW8	4	3	3	PLAT domain-containing protein	1	4	3	3	2	3	3	2	3	3	3	3	3	2	3	3	3	3	3	3	3	3	3	3	1	3	3	3	3	3	3	3	3	3	2	2	2	1	2	2	2	2	2	1
A0A287UQG1	A0A287UQG1	2	2	2	Peroxidase	1	2	2	2	1	1	1	1	1	1	1	1	1	1	1	1	1	1	2	1	2	1	1	1	1	1	1	1	1	1	1	1	1	1	1	1	1	1	1	1	1	1	1	1
A0A287UQJ1	A0A287UQJ1	2	2	2	Peptidylprolyl isomerase	1	2	2	2	1	0	0	0	1	1	1	1	0	0	1	1	1	1	1	0	0	0	1	1	1	1	1	1	1	0	2	1	1	1	1	0	0	0	1	1	1	1	0	0
A0A287UQV6	A0A287UQV6	4	4	4	DCD domain-containing protein	1	4	4	4	3	3	3	3	3	3	2	3	3	3	3	3	3	3	2	2	2	2	2	4	4	3	3	2	2	2	2	4	2	2	3	3	3	3	3	3	2	3	3	3
A0A287UR87	A0A287UR87	4	4	4	AD domain-containing protein	1	4	4	4	3	2	2	1	2	2	2	3	2	2	2	1	1	1	3	3	4	2	2	3	2	2	2	3	2	2	3	3	1	3	3	2	2	1	2	2	2	3	2	2
A0A287URE6;A0A287E467;A0A287E454	A0A287URE6	7;1;1	7;1;1	7;1;1	TPR_MLP1_2 domain-containing protein	3	7	7	7	3	4	5	4	3	2	4	3	3	4	4	3	3	1	4	2	5	4	3	3	4	2	4	3	5	5	4	4	3	2	3	4	5	4	3	2	4	3	3	4
A0A287URV6	A0A287URV6	3	3	3	Uncharacterized protein	1	3	3	3	1	2	3	2	1	1	1	2	1	1	0	0	0	0	1	2	1	3	1	1	1	2	2	3	2	3	1	2	1	1	1	2	3	2	1	1	1	2	1	1
A0A287URX9	A0A287URX9	8	8	8	Uncharacterized protein	1	8	8	8	1	2	2	2	6	6	6	1	1	2	6	6	6	6	0	2	1	1	5	7	6	7	0	1	0	1	6	8	6	5	1	2	2	2	6	6	6	1	1	2
A0A287US61	A0A287US61	11	11	11	Pyruvate dehydrogenase E1 component subunit alpha	1	11	11	11	4	5	6	6	6	6	5	6	4	3	4	4	4	4	4	7	7	6	5	5	4	4	6	6	8	4	3	5	2	3	4	5	6	6	6	6	5	6	4	3
A0A287US88	A0A287US88	5	5	2	Dynamin GTPase	1	5	5	2	5	3	1	3	2	1	2	2	2	3	2	1	1	1	3	4	2	2	2	2	1	3	3	3	4	2	2	2	2	3	5	3	1	3	2	1	2	2	2	3
A0A287USF7	A0A287USF7	1	1	1	Uncharacterized protein	1	1	1	1	0	0	0	0	0	0	0	0	0	0	0	0	0	1	0	0	0	1	0	0	0	0	0	0	0	0	0	0	0	0	0	0	0	0	0	0	0	0	0	0
A0A287USS9	A0A287USS9	1	1	1	Phytocyanin domain-containing protein	1	1	1	1	0	0	1	1	0	0	0	0	0	0	0	0	0	1	0	0	0	0	0	0	0	1	0	0	0	0	0	1	0	0	0	0	1	1	0	0	0	0	0	0
A0A287UST2	A0A287UST2	3	3	3	SKIP_SNW domain-containing protein	1	3	3	3	0	0	0	0	0	0	0	0	0	0	0	0	0	0	0	0	0	0	0	0	0	0	0	0	0	0	0	0	0	0	0	0	0	0	0	0	0	0	0	0
A0A287UST8	A0A287UST8	2	2	2	RRM domain-containing protein	1	2	2	2	1	1	1	1	1	1	1	1	1	1	1	1	1	1	1	1	1	1	1	1	1	1	1	1	1	1	1	1	1	1	1	1	1	1	1	1	1	1	1	1
A0A287USV7	A0A287USV7	2	2	2	Uncharacterized protein	1	2	2	2	1	1	1	1	2	2	2	0	1	0	2	2	2	2	0	0	0	0	2	1	1	2	0	0	0	0	1	2	1	2	1	1	1	1	2	2	2	0	1	0
A0A287UT13	A0A287UT13	3	3	3	Peptidylprolyl isomerase	1	3	3	3	2	2	2	2	2	2	2	2	2	2	2	2	2	2	2	2	2	2	2	2	3	2	2	2	3	2	2	3	3	2	2	2	2	2	2	2	2	2	2	2
A0A287UT19	A0A287UT19	2	1	1	RRM domain-containing protein	1	2	1	1	1	1	0	1	0	0	1	1	2	1	0	0	0	0	1	1	1	1	0	0	0	0	1	1	1	1	1	1	0	0	0	0	0	0	0	0	1	0	1	0
A0A287UTG0	A0A287UTG0	1	1	1	AAI domain-containing protein	1	1	1	1	1	1	1	1	1	1	1	1	0	0	1	1	1	1	0	0	0	0	1	1	1	1	1	1	1	1	1	1	1	1	1	1	1	1	1	1	1	1	0	0
A0A287UVV6;A0A287IK79;A0A287PA67	A0A287UVV6	6;1;1	6;1;1	6;1;1	Uncharacterized protein	3	6	6	6	4	5	4	5	2	2	2	4	3	3	2	2	1	2	4	5	5	5	3	3	2	3	4	3	3	4	3	4	2	2	4	5	4	5	2	2	2	4	3	3
A0A287UVZ7	A0A287UVZ7	14	14	14	Uncharacterized protein	1	14	14	14	8	10	8	9	9	10	11	11	9	7	11	10	11	8	8	10	9	9	7	6	8	8	8	11	8	8	8	7	8	8	8	10	8	9	9	10	11	11	9	7
A0A287UW13	A0A287UW13	4	4	4	tRNA_edit domain-containing protein	1	4	4	4	2	3	2	2	3	3	3	1	3	2	3	2	3	3	3	3	3	1	3	3	2	2	2	3	3	1	4	4	4	2	2	3	2	2	3	3	3	1	3	2
A0A287UW60	A0A287UW60	3	3	2	Alpha-amylase	1	3	3	2	0	0	0	1	0	1	0	0	1	0	0	0	0	1	0	0	0	0	1	0	0	0	2	2	2	2	1	1	1	1	0	0	0	1	0	1	0	0	1	0
A0A287UW66	A0A287UW66	5	2	2	Seryl-tRNA synthetase	1	5	2	2	2	3	2	2	1	1	1	3	3	2	1	1	1	1	3	2	4	2	1	2	2	1	3	3	4	3	2	2	1	2	1	2	1	1	0	0	0	2	2	1
A0A287UWA4	A0A287UWA4	4	4	4	Peptide-methionine (R)-S-oxide reductase	1	4	4	4	3	3	3	3	3	3	3	2	3	2	3	3	2	3	3	3	3	3	2	2	2	2	2	3	3	3	3	3	3	3	3	3	3	3	3	3	3	2	3	2
A0A287UX20	A0A287UX20	15	15	15	Uncharacterized protein	1	15	15	15	15	12	13	11	1	1	0	12	11	14	1	1	2	1	13	15	11	13	1	2	1	1	14	13	13	12	1	3	5	2	15	12	13	11	1	1	0	12	11	14
A0A287UX25	A0A287UX25	6	6	6	Aminotran_1_2 domain-containing protein	1	6	6	6	1	0	2	0	1	3	1	2	0	1	3	2	1	2	3	2	2	3	3	2	1	2	3	2	4	3	1	1	2	2	1	0	2	0	1	3	1	2	0	1
A0A287UX48	A0A287UX48	9	9	9	Uncharacterized protein	1	9	9	9	9	7	8	7	3	3	2	9	7	7	1	2	1	3	5	6	4	5	2	3	3	0	6	6	5	4	2	1	1	1	9	7	8	7	3	3	2	9	7	7
A0A287UX65;A0A287VJ27;A0A287QRZ5	A0A287UX65	11;1;1	11;1;1	11;1;1	Uncharacterized protein	3	11	11	11	7	8	5	7	4	6	7	7	4	6	7	8	5	7	5	8	6	6	7	6	6	7	8	8	6	8	7	7	6	8	7	8	5	7	4	6	7	7	4	6
A0A287UXA0;A0A287NZ48	A0A287UXA0	7;1	7;1	7;1	Uncharacterized protein	2	7	7	7	2	2	1	2	4	5	5	2	3	4	5	5	5	5	4	2	3	1	5	6	7	6	3	4	0	1	6	5	6	5	2	2	1	2	4	5	5	2	3	4
A0A287UXR1	A0A287UXR1	2	2	2	Uncharacterized protein	1	2	2	2	0	1	0	1	1	0	0	0	1	0	1	1	2	1	0	0	0	0	0	0	0	1	0	0	0	0	0	0	0	0	0	1	0	1	1	0	0	0	1	0
A0A287UY34	A0A287UY34	4	1	1	Histone H2B	1	4	1	1	3	2	2	2	3	2	2	3	3	3	3	2	2	3	3	3	3	2	3	2	3	2	3	3	3	3	3	3	4	3	0	0	0	0	0	0	0	0	0	0
A0A287UY56;A0A287VYF4	A0A287UY56;A0A287VYF4	11;8	11;8	11;8	AAA domain-containing protein; AAA domain-containing protein	2	11	11	11	10	6	6	5	6	4	6	6	6	6	4	5	3	3	7	9	7	8	5	4	7	5	6	6	8	7	6	8	8	6	10	6	6	5	6	4	6	6	6	6
A0A287UYK5;A0A287QWP3	A0A287UYK5;A0A287QWP3	3;2	3;2	3;2	Uncharacterized protein; Uncharacterized protein	2	3	3	3	2	2	2	2	1	1	2	1	2	1	2	2	2	1	1	2	2	2	2	2	1	2	1	2	2	2	2	2	2	2	2	2	2	2	1	1	2	1	2	1
A0A287UZ62	A0A287UZ62	3	3	2	Uncharacterized protein	1	3	3	2	2	2	3	2	3	2	2	3	3	2	3	2	2	3	2	3	1	3	2	2	1	2	2	3	2	3	0	1	0	2	2	2	3	2	3	2	2	3	3	2
A0A287UZ86	A0A287UZ86	3	3	3	Uncharacterized protein	1	3	3	3	0	0	0	0	1	0	1	0	0	1	0	0	0	0	0	1	1	0	0	0	0	1	0	1	1	0	1	1	0	1	0	0	0	0	1	0	1	0	0	1
A0A287UZC3;F2DZ64	A0A287UZC3	9;1	9;1	9;1	Eukaryotic translation initiation factor 3 subunit G	2	9	9	9	4	6	3	5	7	5	7	5	4	4	5	5	6	6	6	7	6	6	6	6	6	7	6	6	5	6	6	6	6	7	4	6	3	5	7	5	7	5	4	4
A0A287UZW1	A0A287UZW1	2	2	2	Nudix hydrolase domain-containing protein	1	2	2	2	2	1	2	2	0	0	0	0	1	0	0	0	0	0	0	0	0	0	0	0	0	0	0	0	0	0	1	0	0	1	2	1	2	2	0	0	0	0	1	0
A0A287UZY2	A0A287UZY2	9	9	9	Clu domain-containing protein	1	9	9	9	0	1	0	1	4	3	6	0	1	0	4	4	3	3	0	0	0	0	4	6	4	6	0	0	0	0	4	4	4	4	0	1	0	1	4	3	6	0	1	0
A0A287V000	A0A287V000	5	5	5	Cytochrome b5 heme-binding domain-containing protein	1	5	5	5	4	3	4	3	2	2	2	4	3	4	2	2	2	2	1	3	3	3	3	4	4	2	4	2	4	3	5	5	5	4	4	3	4	3	2	2	2	4	3	4
A0A287V003	A0A287V003	2	2	2	Uncharacterized protein	1	2	2	2	0	0	0	0	1	1	1	0	0	0	1	1	1	1	0	0	0	0	1	1	1	1	0	0	0	0	1	1	1	1	0	0	0	0	1	1	1	0	0	0
A0A287V0P4	A0A287V0P4	2	2	2	Photosystem II 10 kDa polypeptide, chloroplastic	1	2	2	2	0	0	0	0	1	2	1	0	0	1	2	2	2	2	0	0	0	0	1	1	2	2	0	0	0	0	2	1	1	1	0	0	0	0	1	2	1	0	0	1
A0A287V1J5	A0A287V1J5	1	1	1	Uncharacterized protein	1	1	1	1	1	0	0	0	0	1	0	0	0	0	1	1	0	0	0	0	0	0	1	0	0	0	1	0	0	0	0	0	0	0	1	0	0	0	0	1	0	0	0	0
A0A287V1M7	A0A287V1M7	1	1	1	Uncharacterized protein	1	1	1	1	1	1	1	1	0	0	0	1	1	0	0	0	0	1	1	1	1	1	1	0	1	1	1	1	1	1	0	0	0	0	1	1	1	1	0	0	0	1	1	0
A0A287V1Z7	A0A287V1Z7	3	3	3	CobW C-terminal domain-containing protein	1	3	3	3	0	0	1	0	2	2	2	0	0	0	2	2	2	2	0	0	0	1	1	1	2	2	0	1	0	0	1	2	1	2	0	0	1	0	2	2	2	0	0	0
A0A287V253	A0A287V253	1	1	1	Glycosyltransferase	1	1	1	1	1	1	1	1	0	1	1	1	1	1	1	0	0	1	1	1	1	0	0	0	0	0	1	1	1	0	0	0	0	0	1	1	1	1	0	1	1	1	1	1
A0A287V2G5;A0A287ICX9;A0A287NAI8	A0A287V2G5	15;2;1	15;2;1	15;2;1	Aldedh domain-containing protein	3	15	15	15	6	8	10	8	7	7	6	8	7	8	6	5	4	6	6	7	8	9	5	8	7	5	5	7	7	8	5	4	7	7	6	8	10	8	7	7	6	8	7	8
A0A287V2I9;F2DJ68;A0A287XB59	A0A287V2I9	13;1;1	13;1;1	12;0;0	AAA domain-containing protein	3	13	13	12	10	8	9	9	7	7	7	9	9	8	9	7	8	6	9	9	10	8	9	10	9	7	10	8	9	9	8	7	9	8	10	8	9	9	7	7	7	9	9	8
A0A287V2T7	A0A287V2T7	1	1	1	AP-1 complex subunit gamma	1	1	1	1	1	1	1	1	0	1	0	1	1	0	1	1	1	1	1	1	1	1	1	1	1	1	1	1	1	1	1	1	1	1	1	1	1	1	0	1	0	1	1	0
A0A287V3C1;A0A287V3C0;A0A287V3S6	A0A287V3C1;A0A287V3C0	3;2;1	3;2;1	3;2;1	Fe2OG dioxygenase domain-containing protein; Fe2OG dioxygenase domain-containing protein	3	3	3	3	0	0	1	0	2	1	1	1	0	0	0	0	1	2	1	1	1	0	1	1	0	1	1	1	0	2	2	0	2	1	0	0	1	0	2	1	1	1	0	0
A0A287V3E1;A0A287V3D5	A0A287V3E1;A0A287V3D5	2;2	2;2	2;2	PEROXIDASE_4 domain-containing protein; PEROXIDASE_4 domain-containing protein	2	2	2	2	2	0	1	1	0	0	0	1	0	1	0	0	0	0	0	1	1	1	0	1	1	1	1	0	1	1	1	1	1	1	2	0	1	1	0	0	0	1	0	1
A0A287V3E2	A0A287V3E2	3	3	3	ENTH domain-containing protein	1	3	3	3	2	1	1	0	0	2	2	1	2	3	2	2	1	2	2	1	2	1	3	3	3	1	2	3	2	2	2	3	3	2	2	1	1	0	0	2	2	1	2	3
A0A287V3Y2	A0A287V3Y2	4	4	4	Rho_N domain-containing protein	1	4	4	4	1	1	0	1	1	2	3	0	1	1	1	1	1	1	1	1	1	1	2	4	4	2	2	1	0	0	2	1	1	1	1	1	0	1	1	2	3	0	1	1
A0A287V4C5	A0A287V4C5	4	2	2	Germin-like protein	1	4	2	2	4	3	4	4	1	1	1	2	3	2	1	1	1	0	2	2	1	2	1	1	1	2	1	1	2	2	1	1	1	1	2	2	2	2	0	0	0	1	1	0
A0A287V4F1	A0A287V4F1	5	5	5	Germin-like protein	1	5	5	5	3	3	4	3	0	0	0	4	3	3	1	0	1	1	3	4	4	4	4	3	3	3	4	4	2	3	1	3	3	3	3	3	4	3	0	0	0	4	3	3
A0A287V4M4	A0A287V4M4	2	2	2	Uncharacterized protein	1	2	2	2	1	0	1	0	0	0	0	0	0	0	0	0	0	1	0	0	2	0	0	2	0	1	1	0	0	1	0	0	0	0	1	0	1	0	0	0	0	0	0	0
A0A287V4Q2;A0A287V4V3	A0A287V4Q2;A0A287V4V3	11;9	11;9	2;2	Uncharacterized protein; Uncharacterized protein	2	11	11	2	9	10	9	10	0	0	0	9	8	9	0	0	0	1	6	4	6	4	0	0	1	0	6	7	7	0	0	0	0	0	9	10	9	10	0	0	0	9	8	9
A0A287V4V8;A0A287F7L6	A0A287V4V8;A0A287F7L6	13;12	13;12	5;4	Uncharacterized protein; Uncharacterized protein	2	13	13	5	10	9	11	11	9	7	10	11	8	9	10	8	9	8	8	10	11	9	9	8	10	8	9	9	10	8	6	8	8	10	10	9	11	11	9	7	10	11	8	9
A0A287V4Y4	A0A287V4Y4	12	12	12	Uncharacterized protein	1	12	12	12	7	8	9	7	6	4	5	7	4	5	2	5	5	3	5	6	9	7	2	5	6	5	5	5	6	6	6	6	5	5	7	8	9	7	6	4	5	7	4	5
A0A287V521	A0A287V521	5	5	5	S-(hydroxymethyl)glutathione dehydrogenase	1	5	5	5	2	3	2	2	3	2	3	2	3	2	2	2	3	3	3	3	3	4	2	3	3	2	3	3	4	3	4	4	5	3	2	3	2	2	3	2	3	2	3	2
A0A287V528	A0A287V528	2	2	2	Uncharacterized protein	1	2	2	2	0	1	0	0	1	0	0	1	2	0	1	0	0	1	1	0	0	1	2	1	0	0	0	1	0	0	0	1	1	1	0	1	0	0	1	0	0	1	2	0
A0A287V5X7	A0A287V5X7	19	19	17	Uncharacterized protein	1	19	19	17	14	11	13	13	8	7	8	12	11	11	8	8	7	8	11	13	14	14	10	12	12	13	14	12	13	10	11	10	11	8	14	11	13	13	8	7	8	12	11	11
A0A287V6M2	A0A287V6M2	1	1	1	Protein FAR1-RELATED SEQUENCE	1	1	1	1	0	1	1	1	0	1	1	1	1	1	0	1	0	1	1	1	1	1	1	1	0	0	1	1	0	0	1	1	0	0	0	1	1	1	0	1	1	1	1	1
A0A287V6Y4;A0A287XRJ1	A0A287V6Y4	9;3	9;3	9;3	Uncharacterized protein	2	9	9	9	7	8	7	7	5	4	6	7	6	7	4	5	4	4	7	8	8	8	6	8	6	7	7	8	6	7	3	6	5	5	7	8	7	7	5	4	6	7	6	7
A0A287V735	A0A287V735	8	8	8	Uncharacterized protein	1	8	8	8	5	6	6	5	6	5	6	7	7	7	7	6	6	4	6	6	4	7	5	3	6	5	6	5	5	6	7	6	5	7	5	6	6	5	6	5	6	7	7	7
A0A287V776;A0A287V788;A0A287QQN9;A0A287HU91;A0A287G659;A0A287S7S6;A0A287T688;A0A287JFB5;A0A287PJM0;A0A287TB38;A0A287G653	A0A287V776;A0A287V788;A0A287QQN9	4;4;2;1;1;1;1;1;1;1;1	3;3;1;0;0;1;0;0;0;0;0	2;2;0;0;0;1;0;0;0;0;0	Histone H2A; Histone H2A; Histone H2A	11	4	3	2	4	3	4	3	3	3	3	3	3	3	3	3	3	3	3	3	4	3	3	2	4	3	3	3	4	2	4	3	4	4	3	2	3	2	2	2	2	2	2	2
A0A287V7D1;A0A287DVM7	A0A287V7D1	24;1	22;1	21;1	Aconitate hydratase	2	24	22	21	14	15	15	11	14	13	11	12	13	12	14	11	10	10	13	12	15	15	10	11	10	12	11	14	13	13	11	11	13	11	13	13	13	9	13	12	11	11	12	10
A0A287V7H2	A0A287V7H2	1	1	1	Methyltransf_2 domain-containing protein	1	1	1	1	1	1	1	1	0	1	0	1	1	1	0	0	1	0	1	1	1	1	1	0	0	0	1	1	1	1	0	1	0	0	1	1	1	1	0	1	0	1	1	1
A0A287V7L8	A0A287V7L8	3	3	3	Ubiquitin carboxyl-terminal hydrolase	1	3	3	3	1	1	1	1	0	2	1	1	1	1	2	1	1	0	1	1	1	0	2	1	1	0	1	1	1	0	1	1	0	0	1	1	1	1	0	2	1	1	1	1
A0A287V7W1	A0A287V7W1	7	7	7	50S ribosomal protein L9, chloroplastic	1	7	7	7	0	2	1	1	6	6	6	0	2	0	5	5	5	6	2	0	1	1	6	6	6	6	1	0	1	1	5	6	6	6	0	2	1	1	6	6	6	0	2	0
A0A287V805	A0A287V805	3	3	3	Electron transfer flavoprotein subunit beta	1	3	3	3	2	2	2	2	0	2	1	2	2	2	2	1	1	2	2	2	2	3	2	1	3	1	2	2	2	2	2	2	2	1	2	2	2	2	0	2	1	2	2	2
A0A287V8J3	A0A287V8J3	3	3	3	PSP domain-containing protein	1	3	3	3	2	2	3	2	1	2	2	1	1	1	1	2	1	2	2	2	2	2	1	1	1	1	2	1	2	2	1	2	1	1	2	2	3	2	1	2	2	1	1	1
A0A287V966	A0A287V966	1	1	1	Uncharacterized protein	1	1	1	1	0	0	0	0	1	1	1	0	0	0	1	1	1	1	0	0	0	0	1	0	1	0	0	0	0	0	0	1	0	1	0	0	0	0	1	1	1	0	0	0
A0A287V972;A0A287E4T1;A0A287E4T6	A0A287V972;A0A287E4T1;A0A287E4T6	5;4;3	5;4;3	5;4;3	RPA_C domain-containing protein; Uncharacterized protein; RPA_C domain-containing protein	3	5	5	5	2	2	1	2	2	1	1	1	2	3	2	1	0	1	3	3	3	3	1	1	1	3	4	1	2	3	3	3	3	2	2	2	1	2	2	1	1	1	2	3
A0A287V9C1;A0A287MI47;A0A287U4G0	A0A287V9C1	4;1;1	4;1;1	4;1;1	Uncharacterized protein	3	4	4	4	1	1	1	1	0	0	0	1	0	0	0	0	0	0	1	1	1	1	0	0	1	0	1	1	1	1	0	0	0	0	1	1	1	1	0	0	0	1	0	0
A0A287V9F2	A0A287V9F2	2	2	2	Uncharacterized protein	1	2	2	2	1	1	1	1	2	2	2	2	1	1	2	2	2	2	2	1	1	1	1	2	1	0	2	1	1	1	2	2	2	2	1	1	1	1	2	2	2	2	1	1
A0A287V9Z2	A0A287V9Z2	5	5	5	GHMP_kinases_C domain-containing protein	1	5	5	5	3	5	5	3	3	4	4	4	3	2	3	3	3	4	2	4	3	3	3	3	4	4	4	4	5	5	4	2	3	2	3	5	5	3	3	4	4	4	3	2
A0A287VB13	A0A287VB13	3	3	3	Uncharacterized protein	1	3	3	3	1	1	1	1	0	1	1	1	1	1	1	0	0	0	0	0	1	1	1	1	1	0	0	1	0	1	1	1	1	1	1	1	1	1	0	1	1	1	1	1
A0A287VBM1;A0A287TIU3	A0A287VBM1	4;1	4;1	4;1	Acyl-coenzyme A oxidase	2	4	4	4	3	3	2	2	1	1	1	2	2	2	1	2	1	1	1	2	1	1	1	1	1	2	2	1	2	1	2	2	2	1	3	3	2	2	1	1	1	2	2	2
A0A287VC21	A0A287VC21	4	4	4	Uncharacterized protein	1	4	4	4	3	2	2	3	2	1	1	2	2	2	2	2	3	2	2	3	3	2	3	2	3	1	3	3	3	3	2	2	3	2	3	2	2	3	2	1	1	2	2	2
A0A287VC65	A0A287VC65	16	16	16	VWFA domain-containing protein	1	16	16	16	1	0	2	2	10	13	13	3	3	0	14	12	14	12	1	2	1	0	5	10	6	7	2	2	0	0	4	5	4	5	1	0	2	2	10	13	13	3	3	0
A0A287VC77	A0A287VC77	16	16	15	Uncharacterized protein	1	16	16	15	0	0	1	1	12	10	10	1	0	1	15	13	11	10	2	2	0	0	6	10	11	10	1	1	1	1	6	6	9	10	0	0	1	1	12	10	10	1	0	1
A0A287VCH7	A0A287VCH7	3	3	3	PLAT domain-containing protein	1	3	3	3	0	0	0	0	0	0	0	0	0	0	0	0	0	0	0	0	1	0	0	0	0	0	0	0	0	1	0	0	0	0	0	0	0	0	0	0	0	0	0	0
A0A287VCQ0	A0A287VCQ0	16	15	15	Acetyltransferase component of pyruvate dehydrogenase complex	1	16	15	15	7	7	8	6	3	3	2	6	5	5	4	4	2	3	6	5	7	4	6	6	6	5	8	4	6	7	5	4	6	6	6	6	7	5	2	2	1	5	4	4
A0A287VD33	A0A287VD33	2	2	2	CbiA domain-containing protein	1	2	2	2	0	0	1	1	2	2	1	0	0	0	2	2	1	1	1	1	1	1	2	2	2	2	1	0	1	1	1	2	1	2	0	0	1	1	2	2	1	0	0	0
A0A287VDF7	A0A287VDF7	3	3	2	SKP1-like protein	1	3	3	2	3	2	3	3	1	1	1	2	2	3	1	1	1	1	2	3	2	3	1	3	3	2	2	2	2	2	2	2	2	2	3	2	3	3	1	1	1	2	2	3
A0A287VDK5	A0A287VDK5	10	7	7	Ferredoxin--NADP reductase, chloroplastic	1	10	7	7	0	0	0	1	9	9	8	1	0	1	8	8	8	9	2	0	0	1	5	5	5	5	0	0	1	0	6	8	6	7	0	0	0	1	6	6	6	1	0	1
A0A287VDP4	A0A287VDP4	2	2	2	Peptidase A1 domain-containing protein	1	2	2	2	0	0	0	0	2	2	2	0	1	0	2	2	2	1	0	0	0	0	0	0	0	0	0	0	0	0	0	1	0	1	0	0	0	0	2	2	2	0	1	0
A0A287VEU6	A0A287VEU6	4	4	4	PNP_UDP_1 domain-containing protein	1	4	4	4	4	4	4	4	2	2	3	4	4	4	3	2	0	1	3	3	2	3	1	2	2	1	2	2	2	2	0	3	2	2	4	4	4	4	2	2	3	4	4	4
A0A287VF07	A0A287VF07	21	21	20	6-phosphogluconate dehydrogenase, decarboxylating	1	21	21	20	15	15	15	15	17	10	9	11	11	13	13	11	13	9	15	15	15	16	12	13	15	9	14	13	15	12	11	11	9	13	15	15	15	15	17	10	9	11	11	13
A0A287VF44;A0A287PFB1	A0A287VF44	31;2	31;2	25;0	Uncharacterized protein	2	31	31	25	14	13	14	13	20	21	22	11	11	13	21	22	19	19	12	12	17	15	22	22	23	23	14	15	16	14	26	24	24	21	14	13	14	13	20	21	22	11	11	13
A0A287VG49	A0A287VG49	4	4	4	Uncharacterized protein	1	4	4	4	2	2	1	1	2	2	1	2	2	1	2	2	1	2	2	2	2	2	2	2	2	2	2	2	2	2	2	2	2	2	2	2	1	1	2	2	1	2	2	1
A0A287VGH6;A0A287XDZ4;A0A287R822;A0A287TQ82;A0A287HK24;A0A287TF15;A0A287GA38	A0A287VGH6	3;1;1;1;1;1;1	3;1;1;1;1;1;1	3;1;1;1;1;1;1	ACB domain-containing protein	7	3	3	3	1	2	3	3	3	3	3	3	2	2	3	3	3	3	1	2	1	3	3	3	3	3	2	1	1	2	3	3	3	3	1	2	3	3	3	3	3	3	2	2
A0A287VH26	A0A287VH26	2	2	2	Uncharacterized protein	1	2	2	2	2	2	2	2	2	1	2	2	2	2	2	2	1	2	2	2	2	2	2	2	2	2	2	2	2	2	2	2	2	0	2	2	2	2	2	1	2	2	2	2
A0A287VH65	A0A287VH65	2	2	2	Peptidase A1 domain-containing protein	1	2	2	2	1	1	0	1	2	2	2	0	1	0	2	2	1	2	0	0	0	0	2	2	2	2	0	0	0	0	2	1	1	2	1	1	0	1	2	2	2	0	1	0
A0A287VH67;A0A287VH63	A0A287VH67;A0A287VH63	8;7	8;7	8;7	Peptidase A1 domain-containing protein; Peptidase A1 domain-containing protein	2	8	8	8	5	5	5	4	0	0	0	4	3	4	0	0	0	1	5	6	6	5	1	0	1	0	6	6	6	5	0	1	2	1	5	5	5	4	0	0	0	4	3	4
A0A287VHB2;A0A287XTD7;F2E5L1	A0A287VHB2;A0A287XTD7;F2E5L1	2;2;2	2;2;2	2;2;2	Uncharacterized protein; Glutaredoxin domain-containing protein; Predicted protein	3	2	2	2	2	2	2	2	2	1	1	2	2	2	1	1	2	1	2	2	2	2	2	2	2	1	2	2	1	2	1	2	2	2	2	2	2	2	2	1	1	2	2	2
A0A287VHP3	A0A287VHP3	3	3	3	Uncharacterized protein	1	3	3	3	2	2	2	2	2	1	1	2	1	2	2	2	1	1	2	2	2	2	2	2	2	2	3	2	2	2	2	2	2	1	2	2	2	2	2	1	1	2	1	2
A0A287VHX3	A0A287VHX3	8	8	6	Uncharacterized protein	1	8	8	6	2	2	3	2	3	2	5	2	2	2	6	3	2	3	3	2	2	2	2	4	5	4	2	3	2	2	7	3	5	5	2	2	3	2	3	2	5	2	2	2
A0A287VI11	A0A287VI11	3	1	1	Uncharacterized protein	1	3	1	1	1	1	1	1	1	1	2	1	1	1	3	1	1	2	1	1	1	1	0	1	2	1	1	1	1	1	2	0	2	2	1	1	1	1	1	1	0	1	1	1
A0A287VI88	A0A287VI88	2	2	2	Uncharacterized protein	1	2	2	2	1	1	1	1	1	1	1	1	1	1	1	1	1	1	1	1	1	1	1	1	0	1	1	1	1	1	0	1	0	0	1	1	1	1	1	1	1	1	1	1
A0A287VIJ0	A0A287VIJ0	19	19	19	Peroxidase	1	19	19	19	11	7	8	6	1	1	2	6	3	5	2	2	2	2	9	12	14	12	1	2	3	1	13	12	12	14	3	3	1	2	11	7	8	6	1	1	2	6	3	5
A0A287VIR8	A0A287VIR8	5	5	5	Uncharacterized protein	1	5	5	5	3	4	3	4	2	1	4	2	2	2	0	2	2	4	2	3	3	3	3	3	2	3	3	3	3	2	2	3	3	2	3	4	3	4	2	1	4	2	2	2
A0A287VJP2	A0A287VJP2	2	1	1	Acidic protein	1	2	1	1	1	1	2	1	0	0	0	1	1	1	0	1	0	1	0	1	0	1	0	0	0	1	1	0	0	0	0	1	1	0	0	1	1	0	0	0	0	1	1	1
A0A287VK33	A0A287VK33	22	22	21	Transketolase	1	22	22	21	19	19	21	20	19	22	17	19	18	18	21	20	20	19	17	19	20	19	18	18	19	19	19	19	20	16	20	16	19	18	19	19	21	20	19	22	17	19	18	18
A0A287VK38	A0A287VK38	5	5	5	3-phosphoshikimate 1-carboxyvinyltransferase	1	5	5	5	5	5	4	4	3	3	3	4	4	2	4	2	2	1	4	3	3	3	2	3	4	3	3	1	2	1	4	2	1	3	5	5	4	4	3	3	3	4	4	2
A0A287VKA5	A0A287VKA5	12	3	3	Phosphopyruvate hydratase	1	12	3	3	9	7	8	7	6	6	6	7	6	7	7	7	8	7	7	8	9	5	6	8	6	6	5	7	7	6	8	6	8	6	0	0	0	1	1	0	0	0	0	0
A0A287VKE5	A0A287VKE5	2	2	2	ATP-dependent Clp protease proteolytic subunit	1	2	2	2	0	0	0	1	1	1	1	0	0	1	1	0	1	1	1	0	1	0	1	1	0	1	0	1	0	0	1	1	1	1	0	0	0	1	1	1	1	0	0	1
A0A287VKQ7	A0A287VKQ7	2	2	2	Protein-methionine-S-oxide reductase	1	2	2	2	1	2	1	1	1	1	1	1	1	1	1	1	1	1	2	2	2	1	1	0	1	2	0	0	1	1	1	0	1	1	1	2	1	1	1	1	1	1	1	1
A0A287VL20	A0A287VL20	7	7	7	Peroxidase	1	7	7	7	7	6	5	7	1	1	0	6	5	6	1	0	1	1	1	2	3	3	0	2	0	0	6	7	4	1	0	0	1	0	7	6	5	7	1	1	0	6	5	6
A0A287VLQ6	A0A287VLQ6	1	1	1	Coatomer subunit beta	1	1	1	1	1	1	1	1	1	1	1	1	1	0	1	1	1	1	1	1	1	1	1	1	1	1	1	1	1	1	1	1	1	0	1	1	1	1	1	1	1	1	1	0
A0A287VLX6;A0A287X4L8;A0A287KJ80;A0A287HGE6;A0A287PXZ1	A0A287VLX6	13;2;1;1;1	13;2;1;1;1	11;0;0;0;0	Peroxidase	5	13	13	11	10	8	7	6	7	7	6	8	9	6	8	6	5	6	5	6	6	5	6	6	6	6	7	7	6	4	8	5	5	7	10	8	7	6	7	7	6	8	9	6
A0A287VMF9	A0A287VMF9	3	3	3	Uncharacterized protein	1	3	3	3	0	0	0	0	3	3	3	0	0	0	3	3	3	3	1	0	0	0	3	3	3	2	0	0	0	0	3	3	3	2	0	0	0	0	3	3	3	0	0	0
A0A287VMH0	A0A287VMH0	2	2	2	Uncharacterized protein	1	2	2	2	0	0	0	1	1	1	1	0	0	0	2	1	1	2	0	0	1	0	2	1	1	2	0	1	0	0	1	1	1	2	0	0	0	1	1	1	1	0	0	0
A0A287VMY8	A0A287VMY8	2	2	2	Uncharacterized protein	1	2	2	2	0	0	0	0	0	0	0	0	0	0	0	0	0	0	0	0	0	0	0	0	0	0	0	0	0	0	0	0	0	0	0	0	0	0	0	0	0	0	0	0
A0A287VNN4	A0A287VNN4	3	3	3	CYTH domain-containing protein	1	3	3	3	1	2	2	0	0	2	1	1	1	1	1	0	1	0	1	1	1	0	1	1	1	1	1	2	1	2	1	2	2	2	1	2	2	0	0	2	1	1	1	1
A0A287VNP5	A0A287VNP5	6	4	4	3(2),5-bisphosphate nucleotidase	1	6	4	4	4	2	3	2	3	5	5	4	5	4	5	5	3	5	3	4	4	2	4	4	3	5	4	4	3	3	4	4	4	5	2	1	2	1	1	3	3	2	3	2
A0A287VNY5;A0A287U536	A0A287VNY5	10;1	10;1	6;1	Uncharacterized protein	2	10	10	6	5	4	4	5	6	6	5	5	4	5	5	5	5	6	6	7	6	4	7	8	8	6	6	7	4	4	6	8	6	6	5	4	4	5	6	6	5	5	4	5
A0A287VP69	A0A287VP69	5	5	5	Profilin	1	5	5	5	5	4	4	4	4	3	3	5	3	4	4	4	4	3	4	5	5	4	4	5	5	4	5	5	4	4	4	4	3	4	5	4	4	4	4	3	3	5	3	4
A0A287VPG4	A0A287VPG4	2	2	2	2Fe-2S ferredoxin-type domain-containing protein	1	2	2	2	1	0	0	0	1	0	2	0	0	0	1	0	0	0	0	0	0	0	0	0	1	1	0	0	0	0	1	1	1	0	1	0	0	0	1	0	2	0	0	0
A0A287VQB8;A0A287WQ18	A0A287VQB8	3;1	3;1	3;1	Uncharacterized protein	2	3	3	3	2	2	2	2	1	2	2	2	2	2	2	1	2	2	2	2	2	2	2	1	0	1	2	3	2	2	1	1	1	2	2	2	2	2	1	2	2	2	2	2
A0A287VQM6	A0A287VQM6	2	2	2	Uncharacterized protein	1	2	2	2	0	0	0	0	2	2	1	0	0	0	2	2	2	2	0	0	0	0	1	1	1	0	0	0	0	0	1	2	1	1	0	0	0	0	2	2	1	0	0	0
A0A287VR59;A0A287X1J6	A0A287VR59;A0A287X1J6	4;4	1;1	1;1	Histone domain-containing protein; Histone domain-containing protein	2	4	1	1	4	4	4	4	4	4	3	3	3	3	4	4	3	3	3	4	4	4	4	4	4	4	4	4	4	3	4	3	4	3	1	1	1	1	1	1	1	1	1	0
A0A287VRK0	A0A287VRK0	2	2	2	Dirigent protein	1	2	2	2	0	0	0	0	2	1	1	0	0	0	1	2	0	1	1	0	0	0	1	2	2	2	0	0	1	0	2	1	2	2	0	0	0	0	2	1	1	0	0	0
A0A287VRX2	A0A287VRX2	2	2	2	Uncharacterized protein	1	2	2	2	1	1	1	0	0	0	0	1	0	1	0	0	1	1	1	1	1	1	0	1	0	1	0	1	1	1	0	0	0	0	1	1	1	0	0	0	0	1	0	1
A0A287VRY1	A0A287VRY1	4	4	4	Thioredoxin domain-containing protein	1	4	4	4	3	2	3	2	2	2	1	2	2	2	2	3	2	1	2	2	2	2	2	2	2	1	2	1	2	2	2	2	2	2	3	2	3	2	2	2	1	2	2	2
A0A287VSA1	A0A287VSA1	4	4	4	Peptidase_S9 domain-containing protein	1	4	4	4	2	1	0	2	2	1	1	0	1	0	1	1	1	1	0	1	2	1	1	1	1	1	3	1	2	1	1	1	1	0	2	1	0	2	2	1	1	0	1	0
A0A287VSC2	A0A287VSC2	3	3	3	Uncharacterized protein	1	3	3	3	2	2	0	0	2	1	1	1	1	2	2	2	2	1	0	1	2	0	1	1	1	1	1	0	1	0	2	2	1	1	2	2	0	0	2	1	1	1	1	2
A0A287VTF7	A0A287VTF7	2	2	2	Ribonucleoside-diphosphate reductase	1	2	2	2	1	1	0	0	1	0	1	1	1	2	1	1	1	1	1	1	1	1	1	1	1	1	1	1	1	0	1	2	1	1	1	1	0	0	1	0	1	1	1	2
A0A287VTN2	A0A287VTN2	4	4	4	Proteasome subunit alpha type	1	4	4	4	4	3	4	4	4	3	2	4	4	4	3	4	3	3	3	3	4	4	3	3	4	3	4	3	4	2	3	3	3	3	4	3	4	4	4	3	2	4	4	4
A0A287VU71	A0A287VU71	4	4	4	Uncharacterized protein	1	4	4	4	1	2	2	2	1	0	0	2	1	0	0	1	1	0	2	1	2	1	0	1	0	0	1	1	2	1	0	0	0	0	1	2	2	2	1	0	0	2	1	0
A0A287VUP7	A0A287VUP7	2	2	2	40S ribosomal protein S30	1	2	2	2	1	1	1	1	1	1	1	1	1	1	1	1	1	1	1	1	1	1	1	1	1	1	1	1	1	1	1	1	1	1	1	1	1	1	1	1	1	1	1	1
A0A287VUT8	A0A287VUT8	1	1	1	Uncharacterized protein	1	1	1	1	1	0	1	0	0	1	1	0	0	0	1	1	1	0	1	1	1	1	1	0	0	1	1	1	1	1	0	0	0	0	1	0	1	0	0	1	1	0	0	0
A0A287VV58;F2EA93;A0A287VJW0;A0A287QEN5;A0A287NSX1;A0A287DXN1;A0A287T6I1;A0A287TH60;A0A287NPK8	A0A287VV58;F2EA93	10;7;4;3;2;1;1;1;1	10;7;4;3;2;1;1;1;1	10;7;4;3;2;1;1;1;1	Ribosomal_S10 domain-containing protein; Predicted protein	9	10	10	10	4	3	5	4	3	1	4	2	3	4	3	3	4	3	3	4	6	4	4	3	5	3	5	4	5	5	6	5	5	3	4	3	5	4	3	1	4	2	3	4
A0A287VW81	A0A287VW81	1	1	1	Uncharacterized protein	1	1	1	1	1	1	1	1	1	1	1	1	1	1	0	1	1	1	1	1	1	1	1	1	1	1	1	0	1	0	1	1	0	1	1	1	1	1	1	1	1	1	1	1
A0A287VWE5	A0A287VWE5	7	3	3	Histone H2A	1	7	3	3	2	1	4	4	3	3	3	4	3	4	3	3	3	3	2	3	3	4	3	2	3	3	2	3	3	3	3	3	4	3	0	0	1	1	1	1	1	1	1	1
A0A287VWF1	A0A287VWF1	1	1	1	Uncharacterized protein	1	1	1	1	0	0	1	1	1	1	1	1	1	1	1	1	1	1	1	0	0	1	1	1	0	1	0	1	0	1	0	1	0	1	0	0	1	1	1	1	1	1	1	1
A0A287VXN7	A0A287VXN7	2	2	2	Uncharacterized protein	1	2	2	2	0	0	1	1	0	1	1	0	1	0	1	1	1	1	1	2	1	1	1	1	0	1	0	1	1	1	1	1	1	1	0	0	1	1	0	1	1	0	1	0
A0A287VXQ9	A0A287VXQ9	3	3	3	Glutathione peroxidase	1	3	3	3	0	0	0	0	3	3	3	0	1	1	3	3	3	3	1	0	0	0	2	0	0	1	0	1	0	0	0	0	2	1	0	0	0	0	3	3	3	0	1	1
A0A287VXY7	A0A287VXY7	3	3	3	Carboxypeptidase	1	3	3	3	2	2	2	1	1	1	1	1	1	2	1	1	0	1	0	1	1	1	1	1	1	1	0	0	1	1	1	1	1	1	2	2	2	1	1	1	1	1	1	2
A0A287VY81	A0A287VY81	5	5	5	Uncharacterized protein	1	5	5	5	4	4	4	4	1	2	3	4	4	4	2	3	2	3	4	4	4	3	4	4	4	4	4	4	4	4	4	4	4	4	4	4	4	4	1	2	3	4	4	4
A0A287VYW6	A0A287VYW6	3	3	3	Sucrose synthase	1	3	3	3	2	2	2	2	1	2	1	3	2	2	2	2	2	1	1	1	1	0	0	0	0	0	2	1	2	0	0	0	0	0	2	2	2	2	1	2	1	3	2	2
A0A287VYX7	A0A287VYX7	2	2	2	Fe2OG dioxygenase domain-containing protein	1	2	2	2	1	1	1	2	0	0	0	1	1	0	0	0	0	0	0	1	1	1	1	0	0	0	1	1	1	1	0	0	0	0	1	1	1	2	0	0	0	1	1	0
A0A287VYY4;A0A287VZ68;A0A287L163	A0A287VYY4;A0A287VZ68	10;6;3	10;6;3	8;4;1	SCP domain-containing protein; SCP domain-containing protein	3	10	10	8	2	1	1	2	6	6	4	2	1	4	4	3	5	6	2	1	1	1	0	1	1	1	3	2	2	1	3	3	2	1	2	1	1	2	6	6	4	2	1	4
A0A287VZ99	A0A287VZ99	12	12	10	Beta-ketoacyl-[acyl-carrier-protein] synthase I	1	12	12	10	9	7	9	9	7	6	5	7	4	5	7	7	4	5	8	8	10	8	5	7	7	7	9	7	6	8	5	6	7	6	9	7	9	9	7	6	5	7	4	5
A0A287VZQ8	A0A287VZQ8	3	2	1	Bet_v_1 domain-containing protein	1	3	2	1	2	2	2	2	0	0	0	2	2	2	1	0	1	1	2	2	3	2	0	0	0	0	3	2	3	2	1	0	1	0	1	1	1	1	0	0	0	1	1	1
A0A287W0B2	A0A287W0B2	5	5	5	DUF1296 domain-containing protein	1	5	5	5	0	1	1	1	0	1	1	2	1	1	2	1	2	1	2	2	1	1	2	1	1	1	1	1	1	1	1	1	1	1	0	1	1	1	0	1	1	2	1	1
A0A287W0K0	A0A287W0K0	2	2	2	LysM domain-containing protein	1	2	2	2	2	2	2	2	0	1	2	2	2	2	2	2	1	1	2	2	1	2	2	1	2	1	2	2	1	1	2	1	1	1	2	2	2	2	0	1	2	2	2	2
A0A287W0Y4;A0A287RC40	A0A287W0Y4;A0A287RC40	2;1	2;1	2;1	Uncharacterized protein; Uncharacterized protein	2	2	2	2	1	1	1	1	1	1	2	1	1	1	1	1	1	1	2	1	2	1	1	1	2	1	2	1	2	1	1	1	2	2	1	1	1	1	1	1	2	1	1	1
A0A287W192	A0A287W192	2	2	2	Uncharacterized protein	1	2	2	2	1	2	2	1	1	1	2	1	1	1	1	0	0	0	2	2	2	2	0	2	2	1	1	2	2	1	1	1	1	1	1	2	2	1	1	1	2	1	1	1
A0A287W1Q9	A0A287W1Q9	11	10	6	Patatin	1	11	10	6	8	8	9	7	1	2	1	9	9	10	2	1	1	1	8	9	9	9	2	4	4	1	9	8	8	8	3	5	3	3	7	7	8	6	0	1	0	8	8	9
A0A287W1Y7	A0A287W1Y7	3	3	3	Uncharacterized protein	1	3	3	3	2	2	1	1	3	3	3	2	1	0	3	3	3	3	0	0	0	0	3	2	2	3	0	0	0	0	3	3	3	3	2	2	1	1	3	3	3	2	1	0
A0A287W2D5	A0A287W2D5	1	1	1	Phytocyanin domain-containing protein	1	1	1	1	1	1	1	1	1	1	1	1	1	1	0	1	1	0	1	1	1	1	0	0	1	1	1	1	1	1	1	0	1	0	1	1	1	1	1	1	1	1	1	1
A0A287W2G7	A0A287W2G7	1	1	1	Membrane-anchored ubiquitin-fold protein	1	1	1	1	1	1	1	1	1	1	1	1	1	1	1	0	0	0	1	1	1	1	1	0	1	0	1	1	1	1	1	1	1	0	1	1	1	1	1	1	1	1	1	1
A0A287W2N7	A0A287W2N7	4	4	4	C2 domain-containing protein	1	4	4	4	1	0	2	2	0	0	0	0	0	0	0	0	0	0	0	0	2	0	2	2	2	0	1	1	2	1	1	1	1	0	1	0	2	2	0	0	0	0	0	0
A0A287W2T5	A0A287W2T5	2	1	0	RRM domain-containing protein	1	2	1	0	1	1	1	2	0	0	0	1	2	2	0	0	0	0	1	2	1	2	1	0	0	1	2	2	2	2	0	1	1	0	0	0	1	1	0	0	0	0	1	1
A0A287W2Y8	A0A287W2Y8	12	12	11	Annexin	1	12	12	11	5	5	7	5	4	3	3	7	6	4	5	6	3	3	4	6	7	6	3	6	5	5	4	5	6	6	7	7	8	5	5	5	7	5	4	3	3	7	6	4
A0A287W396	A0A287W396	4	4	4	DCD domain-containing protein	1	4	4	4	1	1	2	2	1	3	3	2	2	1	1	3	1	1	2	3	3	2	2	3	4	1	2	2	2	2	3	2	2	0	1	1	2	2	1	3	3	2	2	1
A0A287W448	A0A287W448	2	2	2	Uncharacterized protein	1	2	2	2	1	0	0	0	0	0	0	0	0	0	0	0	0	0	0	0	0	0	0	0	0	0	0	0	0	0	1	0	0	0	1	0	0	0	0	0	0	0	0	0
A0A287W489	A0A287W489	2	2	2	LRRNT_2 domain-containing protein	1	2	2	2	0	0	0	0	2	2	2	0	0	1	2	2	2	2	0	0	0	0	1	2	2	1	0	0	0	0	2	2	2	2	0	0	0	0	2	2	2	0	0	1
A0A287W494	A0A287W494	9	9	8	PfkB domain-containing protein	1	9	9	8	4	7	6	3	7	7	7	7	6	5	8	8	7	8	6	5	4	5	8	7	6	7	5	4	3	4	6	6	5	5	4	7	6	3	7	7	7	7	6	5
A0A287W4C6;A0A287W447	A0A287W4C6;A0A287W447	4;2	4;2	4;2	Uncharacterized protein; Uncharacterized protein	2	4	4	4	4	1	3	2	1	3	3	2	2	3	3	1	2	2	3	3	2	2	2	2	1	2	2	3	2	2	3	2	2	3	4	1	3	2	1	3	3	2	2	3
A0A287W4I1	A0A287W4I1	9	9	9	GST N-terminal domain-containing protein	1	9	9	9	0	0	0	0	5	6	7	0	0	0	4	3	5	4	1	0	0	0	2	1	2	1	0	0	0	0	4	4	3	2	0	0	0	0	5	6	7	0	0	0
A0A287W4U1	A0A287W4U1	10	10	10	LIM zinc-binding domain-containing protein	1	10	10	10	7	6	7	8	4	5	5	6	8	8	5	4	4	5	8	7	7	7	3	5	3	6	8	6	5	6	5	5	5	6	7	6	7	8	4	5	5	6	8	8
A0A287W5H8	A0A287W5H8	2	2	2	Uncharacterized protein	1	2	2	2	1	1	2	0	0	0	0	1	1	1	0	0	0	0	1	1	1	0	0	1	0	0	1	1	1	0	0	0	1	0	1	1	2	0	0	0	0	1	1	1
A0A287W654	A0A287W654	4	1	1	Dynamin GTPase	1	4	1	1	3	2	1	3	2	1	2	2	1	2	2	1	1	1	3	3	2	2	2	2	1	3	3	3	4	2	2	2	2	3	0	0	0	0	0	0	0	0	0	0
A0A287W6A4	A0A287W6A4	22	22	22	Pyrophosphate--fructose 6-phosphate 1-phosphotransferase subunit beta	1	22	22	22	19	15	18	17	14	12	13	15	13	16	13	13	12	13	17	17	20	13	11	13	17	12	19	18	19	15	15	12	14	15	19	15	18	17	14	12	13	15	13	16
A0A287W6E6	A0A287W6E6	6	5	4	SCP domain-containing protein	1	6	5	4	5	4	5	5	3	4	4	5	5	5	4	3	4	5	5	5	5	6	1	1	0	1	5	4	4	5	5	1	1	1	4	3	4	4	2	3	3	4	4	4
A0A287W6W0	A0A287W6W0	9	9	9	Pyruvate dehydrogenase E1 component subunit alpha	1	9	9	9	0	0	1	1	1	2	0	1	1	1	0	0	0	1	0	1	1	0	1	1	2	1	1	0	0	0	2	2	2	3	0	0	1	1	1	2	0	1	1	1
A0A287W7F2	A0A287W7F2	2	2	2	Signal recognition particle 9 kDa protein	1	2	2	2	2	2	2	2	0	1	0	2	1	1	1	1	1	1	2	2	2	2	2	1	1	1	2	2	2	2	1	1	1	1	2	2	2	2	0	1	0	2	1	1
A0A287W7W8;A0A287N0J1	A0A287W7W8	8;1	8;1	8;1	GSDH domain-containing protein	2	8	8	8	7	6	6	6	0	1	1	6	6	6	0	1	0	0	6	6	6	6	0	0	0	0	6	6	6	6	0	0	0	1	7	6	6	6	0	1	1	6	6	6
A0A287W821	A0A287W821	1	1	1	Uncharacterized protein	1	1	1	1	0	0	0	0	1	1	1	0	0	0	1	1	1	1	0	0	0	0	1	1	1	1	0	0	0	0	1	1	1	1	0	0	0	0	1	1	1	0	0	0
A0A287WAH4;A0A287FL33	A0A287WAH4	8;2	8;2	8;2	CCT-alpha	2	8	8	8	8	8	7	7	6	5	4	7	7	8	6	7	5	5	8	8	8	6	4	4	5	6	8	6	6	7	7	6	5	6	8	8	7	7	6	5	4	7	7	8
A0A287WAV9	A0A287WAV9	3	3	3	Uncharacterized protein	1	3	3	3	3	1	1	1	0	0	0	0	0	0	0	0	0	0	0	0	1	0	0	0	2	1	1	1	1	1	1	1	2	1	3	1	1	1	0	0	0	0	0	0
A0A287WB15	A0A287WB15	3	3	3	BURP domain-containing protein	1	3	3	3	0	0	1	1	0	1	0	2	1	0	0	1	1	0	1	2	1	3	0	0	1	1	2	2	2	2	0	0	0	0	0	0	1	1	0	1	0	2	1	0
A0A287WBC9;A0A287QE51;M0Y2T0	A0A287WBC9	3;1;1	3;1;1	2;0;0	Peroxidase	3	3	3	2	3	2	2	3	1	1	1	2	1	2	1	1	0	0	1	2	1	1	0	0	0	0	2	2	2	3	0	0	0	0	3	2	2	3	1	1	1	2	1	2
A0A287WBQ2	A0A287WBQ2	4	4	4	Uncharacterized protein	1	4	4	4	0	0	0	0	1	2	2	1	1	0	4	1	3	2	0	0	0	0	2	3	3	2	0	0	0	0	2	2	2	3	0	0	0	0	1	2	2	1	1	0
A0A287WC32	A0A287WC32	1	1	1	Chlorophyll a-b binding protein, chloroplastic	1	1	1	1	0	0	0	0	1	1	1	0	0	0	1	1	1	1	0	0	0	0	1	1	0	1	0	0	0	0	1	1	1	1	0	0	0	0	1	1	1	0	0	0
A0A287WCD5	A0A287WCD5	4	4	4	DUF953 domain-containing protein	1	4	4	4	2	2	3	3	1	1	2	3	3	2	2	2	1	2	3	3	4	4	3	3	4	2	3	3	4	3	1	1	2	2	2	2	3	3	1	1	2	3	3	2
A0A287WCV0	A0A287WCV0	3	2	2	Thioredoxin reductase	1	3	2	2	2	3	2	2	3	2	3	3	3	2	3	2	1	2	3	3	3	3	2	1	2	1	2	1	3	1	3	2	1	0	1	2	1	1	2	2	2	2	2	1
A0A287WDL0;A0A287XSV3;A0A287L6P2	A0A287WDL0	4;1;1	4;1;1	3;1;1	Uncharacterized protein	3	4	4	3	4	4	3	4	2	2	0	3	3	2	1	2	2	1	4	4	4	4	3	4	2	1	4	3	3	4	2	3	2	1	4	4	3	4	2	2	0	3	3	2
A0A287WDP8	A0A287WDP8	3	3	3	Uncharacterized protein	1	3	3	3	1	1	1	1	0	1	1	1	1	1	0	0	1	0	1	1	1	1	0	1	1	1	1	1	1	0	1	1	1	1	1	1	1	1	0	1	1	1	1	1
A0A287WE43	A0A287WE43	6	6	6	NmrA domain-containing protein	1	6	6	6	4	3	3	3	2	2	3	3	3	2	2	3	1	1	2	3	2	4	2	3	2	3	4	2	1	1	4	3	3	4	4	3	3	3	2	2	3	3	3	2
A0A287WEA1	A0A287WEA1	1	1	1	Uncharacterized protein	1	1	1	1	1	1	1	1	0	0	0	1	1	1	0	0	0	0	1	1	0	1	1	1	1	1	0	1	1	1	1	0	0	0	1	1	1	1	0	0	0	1	1	1
A0A287WES3	A0A287WES3	4	4	4	Uncharacterized protein	1	4	4	4	3	3	4	4	2	1	2	4	3	3	1	2	1	2	3	2	4	3	1	3	4	3	4	4	4	4	4	3	4	3	3	3	4	4	2	1	2	4	3	3
A0A287WFL7	A0A287WFL7	4	4	4	Aminotran_5 domain-containing protein	1	4	4	4	0	0	0	0	4	4	4	0	1	0	3	4	3	3	0	0	0	0	3	2	1	2	0	0	0	0	2	1	1	1	0	0	0	0	4	4	4	0	1	0
A0A287WFU3;A0A287WFT7	A0A287WFU3;A0A287WFT7	4;4	4;4	4;4	LRRNT_2 domain-containing protein; LRRNT_2 domain-containing protein	2	4	4	4	1	0	1	0	2	3	4	0	0	1	3	3	3	4	1	0	1	1	3	4	3	3	1	1	1	2	3	4	4	3	1	0	1	0	2	3	4	0	0	1
A0A287WFY0	A0A287WFY0	7	7	7	PsbP domain-containing protein	1	7	7	7	0	0	0	0	5	7	6	1	1	1	6	4	4	4	1	0	1	0	3	3	3	4	0	0	0	0	5	4	4	3	0	0	0	0	5	7	6	1	1	1
A0A287WGF6	A0A287WGF6	2	2	2	PsbP domain-containing protein	1	2	2	2	0	1	0	0	1	1	2	0	0	0	1	1	2	1	0	0	0	0	1	1	1	2	0	0	0	0	1	1	1	1	0	1	0	0	1	1	2	0	0	0
A0A287WGQ4	A0A287WGQ4	10	10	10	N-acyl-L-amino-acid amidohydrolase	1	10	10	10	3	2	3	2	3	4	5	2	2	3	4	5	2	4	3	3	3	3	4	4	4	4	3	3	3	3	5	4	2	4	3	2	3	2	3	4	5	2	2	3
A0A287WGS8	A0A287WGS8	2	2	2	Sulfotransferase	1	2	2	2	2	2	2	1	0	0	0	1	2	1	0	0	0	0	2	2	2	2	0	0	0	1	2	2	2	0	0	0	0	0	2	2	2	1	0	0	0	1	2	1
A0A287WH04	A0A287WH04	4	4	4	L-ascorbate peroxidase	1	4	4	4	1	1	0	0	2	2	3	1	0	1	2	2	3	3	0	1	0	0	3	4	3	3	1	1	0	2	3	3	3	3	1	1	0	0	2	2	3	1	0	1
A0A287WH49	A0A287WH49	2	2	2	UVR domain-containing protein	1	2	2	2	0	2	2	1	1	1	1	1	1	2	1	2	1	0	2	1	0	1	1	1	0	0	0	1	1	1	0	0	0	0	0	2	2	1	1	1	1	1	1	2
A0A287WH71	A0A287WH71	2	2	2	Uncharacterized protein	1	2	2	2	1	1	1	0	0	1	0	0	0	0	0	0	1	1	1	1	1	1	1	1	0	1	1	1	1	1	1	1	1	1	1	1	1	0	0	1	0	0	0	0
A0A287WHH1;A0A287NSC6;A0A287HKS9	A0A287WHH1	3;1;1	3;1;1	3;1;1	Uncharacterized protein	3	3	3	3	1	1	0	1	1	1	1	0	1	0	1	1	1	1	2	1	1	1	2	1	1	1	1	0	1	0	2	1	1	2	1	1	0	1	1	1	1	0	1	0
A0A287WHM1	A0A287WHM1	1	1	1	Uncharacterized protein	1	1	1	1	1	1	1	1	1	1	1	1	1	1	1	1	1	1	1	1	1	1	1	1	1	1	1	1	1	1	1	1	1	1	1	1	1	1	1	1	1	1	1	1
A0A287WHS5	A0A287WHS5	3	3	3	Uncharacterized protein	1	3	3	3	1	2	0	0	2	1	3	2	1	2	2	2	1	3	2	2	2	2	1	1	1	2	2	2	3	2	3	2	3	3	1	2	0	0	2	1	3	2	1	2
A0A287WI72;A0A287E697	A0A287WI72;A0A287E697	4;2	4;2	4;2	C2H2-type domain-containing protein; C2H2-type domain-containing protein	2	4	4	4	2	0	2	0	1	1	1	1	3	2	2	2	2	1	1	2	2	0	0	2	1	1	2	2	0	0	1	0	2	2	2	0	2	0	1	1	1	1	3	2
A0A287WIR0	A0A287WIR0	2	2	2	AvrRpt-cleavage domain-containing protein	1	2	2	2	1	0	1	1	0	0	0	0	0	0	0	0	0	0	0	1	0	1	1	1	0	1	1	1	1	1	0	0	0	0	1	0	1	1	0	0	0	0	0	0
A0A287WJA5	A0A287WJA5	6	3	3	Uncharacterized protein	1	6	3	3	4	2	3	2	2	1	2	2	1	2	2	3	2	2	1	2	4	2	2	3	3	2	4	3	4	4	3	4	3	1	2	1	2	1	1	1	1	1	1	1
A0A287WJQ6	A0A287WJQ6	7	7	7	NTF2 domain-containing protein	1	7	7	7	6	5	7	6	4	3	4	6	6	5	5	3	5	4	5	6	7	7	5	6	5	5	7	7	6	6	6	5	6	6	6	5	7	6	4	3	4	6	6	5
A0A287WJT8	A0A287WJT8	2	2	1	Uncharacterized protein	1	2	2	1	2	1	2	2	0	2	2	1	1	1	1	1	1	1	2	1	1	0	2	2	2	2	1	2	1	1	2	1	2	2	2	1	2	2	0	2	2	1	1	1
A0A287WK03;A0A287WJU1	A0A287WK03	17;5	17;5	17;5	Glutamate-1-semialdehyde 2,1-aminomutase	2	17	17	17	8	5	8	7	13	14	15	6	5	6	15	13	12	15	8	7	6	4	14	15	15	15	8	8	6	5	14	15	13	13	8	5	8	7	13	14	15	6	5	6
A0A287WK58	A0A287WK58	11	11	8	Pyruvate dehydrogenase E1 component subunit beta	1	11	11	8	8	10	10	7	5	5	4	8	8	4	3	5	5	6	11	10	9	10	6	7	5	6	8	10	8	10	5	7	5	7	8	10	10	7	5	5	4	8	8	4
A0A287WKE2;A0A287SRP7	A0A287WKE2	5;2	5;2	1;0	rRNA N-glycosidase	2	5	5	1	3	3	3	3	1	0	1	1	1	1	1	1	1	0	1	1	2	2	2	2	3	2	2	2	2	2	3	2	2	2	3	3	3	3	1	0	1	1	1	1
A0A287WKW6	A0A287WKW6	2	2	2	Biotin synthase	1	2	2	2	1	1	1	1	0	0	0	0	0	0	0	0	0	1	0	1	1	1	1	1	0	1	1	1	1	1	1	1	1	1	1	1	1	1	0	0	0	0	0	0
A0A287WL01	A0A287WL01	5	5	2	Uncharacterized protein	1	5	5	2	3	3	3	2	2	2	2	1	1	1	2	1	1	1	1	2	3	2	2	1	2	1	2	2	3	2	2	2	3	2	3	3	3	2	2	2	2	1	1	1
A0A287WL23	A0A287WL23	2	2	2	Methionine aminopeptidase 2	1	2	2	2	2	1	1	1	2	2	1	2	1	1	2	2	1	1	2	2	2	2	1	2	1	0	0	0	2	1	1	1	2	1	2	1	1	1	2	2	1	2	1	1
A0A287WLD9	A0A287WLD9	12	12	12	Uncharacterized protein	1	12	12	12	5	4	6	5	2	7	5	5	4	4	2	3	3	6	8	7	8	6	6	8	8	8	6	6	7	4	6	8	7	8	5	4	6	5	2	7	5	5	4	4
A0A287WLG4	A0A287WLG4	7	7	7	UBX domain-containing protein	1	7	7	7	4	5	1	4	3	4	4	4	4	5	4	4	3	2	4	5	4	5	4	4	4	3	4	4	5	4	3	4	4	4	4	5	1	4	3	4	4	4	4	5
A0A287WLN9	A0A287WLN9	6	6	6	PKS_ER domain-containing protein	1	6	6	6	6	6	5	5	4	6	5	6	5	4	5	4	6	5	5	6	5	6	4	6	3	4	4	3	3	5	5	5	4	4	6	6	5	5	4	6	5	6	5	4
A0A287WLS6	A0A287WLS6	6	6	6	RRM domain-containing protein	1	6	6	6	2	2	3	3	0	2	2	2	1	1	2	1	2	2	2	2	3	1	2	2	3	2	1	1	3	2	2	2	4	2	2	2	3	3	0	2	2	2	1	1
A0A287WLV1	A0A287WLV1	8	3	3	Proteasome subunit alpha type	1	8	3	3	7	6	7	6	3	5	6	8	6	7	6	6	6	4	8	8	7	7	5	5	4	6	8	8	6	6	4	7	6	5	3	2	3	2	0	2	2	3	2	3
A0A287WLW1	A0A287WLW1	5	5	5	L-ascorbate peroxidase	1	5	5	5	5	3	4	3	3	4	4	5	4	3	5	5	4	4	2	4	4	4	5	5	4	5	5	3	2	3	4	4	4	4	5	3	4	3	3	4	4	5	4	3
A0A287WLY2	A0A287WLY2	2	2	2	Acyl carrier protein	1	2	2	2	2	2	2	2	2	2	2	2	2	2	2	2	2	1	1	2	2	1	1	2	1	1	2	1	0	1	2	1	2	1	2	2	2	2	2	2	2	2	2	2
A0A287WLZ1	A0A287WLZ1	2	2	2	Uncharacterized protein	1	2	2	2	1	1	1	1	1	1	1	1	1	1	0	1	1	0	1	1	1	1	1	0	1	1	1	1	1	0	1	1	1	1	1	1	1	1	1	1	1	1	1	1
A0A287WM51;A0A287GMZ4	A0A287WM51	9;2	9;2	2;0	Chlorophyll a-b binding protein, chloroplastic	2	9	9	2	0	2	0	0	7	7	4	0	0	0	7	6	5	5	4	1	0	0	6	6	4	6	2	0	0	0	6	5	5	4	0	2	0	0	7	7	4	0	0	0
A0A287WMQ6	A0A287WMQ6	1	1	1	7,8-dihydroneopterin aldolase	1	1	1	1	0	0	1	0	1	1	0	0	1	1	0	1	0	1	1	1	1	1	1	1	1	1	1	1	0	0	1	1	0	0	0	0	1	0	1	1	0	0	1	1
A0A287WMV2;A0A287MGM0	A0A287WMV2	3;1	3;1	3;1	Cytochrome c domain-containing protein	2	3	3	3	2	2	2	2	0	3	3	3	2	3	1	2	2	1	2	2	2	3	2	1	2	2	0	1	2	3	1	0	1	2	2	2	2	2	0	3	3	3	2	3
A0A287WMV6	A0A287WMV6	2	2	2	Uncharacterized protein	1	2	2	2	1	0	0	0	1	1	1	1	1	0	1	1	0	0	1	1	1	1	0	1	0	0	2	1	1	1	2	2	1	1	1	0	0	0	1	1	1	1	1	0
A0A287WMW2	A0A287WMW2	10	9	9	Uncharacterized protein	1	10	9	9	1	2	3	2	6	6	6	2	3	3	7	6	6	5	2	1	2	2	7	6	7	5	2	3	2	1	4	8	7	3	0	1	2	1	5	5	5	1	2	2
A0A287WMZ7	A0A287WMZ7	4	4	3	Ribosomal protein	1	4	4	3	3	3	3	2	2	3	3	3	3	2	2	3	2	3	3	2	3	3	3	3	3	3	3	2	3	3	3	2	3	2	3	3	3	2	2	3	3	3	3	2
A0A287WN04	A0A287WN04	3	3	3	Uncharacterized protein	1	3	3	3	0	0	0	0	1	1	0	0	1	0	1	1	2	1	1	0	0	0	1	0	0	1	0	0	0	0	0	1	1	1	0	0	0	0	1	1	0	0	1	0
A0A287WNA6	A0A287WNA6	11	11	11	Uncharacterized protein	1	11	11	11	8	7	7	9	8	6	8	6	6	7	8	8	8	6	10	9	8	9	7	9	5	8	7	6	6	9	6	5	9	8	8	7	7	9	8	6	8	6	6	7
A0A287WNC9	A0A287WNC9	3	3	3	Carboxypeptidase	1	3	3	3	2	2	1	1	2	2	2	2	2	2	2	3	2	2	1	2	2	2	2	2	1	2	2	1	2	1	2	1	3	1	2	2	1	1	2	2	2	2	2	2
A0A287WNG9	A0A287WNG9	5	5	5	Superoxide dismutase [Cu-Zn]	1	5	5	5	5	4	5	4	5	5	4	4	5	5	5	4	4	3	5	4	4	5	5	5	5	4	5	5	5	5	5	5	4	4	5	4	5	4	5	5	4	4	5	5
A0A287WNJ5;A0A287Q3X6	A0A287WNJ5	7;1	7;1	7;1	Malate dehydrogenase (NADP(+))	2	7	7	7	0	0	0	0	4	4	4	1	0	0	5	4	3	3	3	0	0	0	4	2	3	3	0	2	1	0	2	4	3	4	0	0	0	0	4	4	4	1	0	0
A0A287WNK3;A0A287QAJ2	A0A287WNK3;A0A287QAJ2	7;5	7;5	1;0	Jacalin-type lectin domain-containing protein; Jacalin-type lectin domain-containing protein	2	7	7	1	5	5	5	5	2	1	2	5	5	5	2	1	1	1	5	5	5	5	1	1	1	2	5	6	6	5	1	1	3	2	5	5	5	5	2	1	2	5	5	5
A0A287WNY9	A0A287WNY9	7	7	7	Tr-type G domain-containing protein	1	7	7	7	0	1	0	0	3	5	6	0	1	0	3	5	3	5	0	1	0	1	5	5	5	7	0	0	0	0	2	1	3	4	0	1	0	0	3	5	6	0	1	0
A0A287WP26	A0A287WP26	7	7	7	Uncharacterized protein	1	7	7	7	3	2	2	2	3	3	3	2	3	3	3	3	2	1	2	3	3	3	3	2	2	1	3	3	3	2	3	2	3	2	3	2	2	2	3	3	3	2	3	3
A0A287WP45	A0A287WP45	2	2	2	Uncharacterized protein	1	2	2	2	0	0	0	0	0	0	0	0	0	0	0	0	0	0	0	0	0	0	0	0	0	0	0	0	0	0	0	0	0	0	0	0	0	0	0	0	0	0	0	0
A0A287WPF1	A0A287WPF1	2	2	2	Uncharacterized protein	1	2	2	2	1	1	1	1	1	2	1	1	1	1	1	1	1	1	1	1	1	1	1	1	1	1	1	1	1	1	1	1	1	1	1	1	1	1	1	2	1	1	1	1
A0A287WPQ1;A0A287R9P9;A0A287ISI6;A0A287QC31;A0A287Q549;A0A287Q164;A0A287TY92;A0A287XI90;A0A287KIF7;A0A287U7F2;A0A287PSI0;A0A287NYU9;A0A287T7T2;A0A287F3M8;A0A287NH00;A0A287XM83;A0A287LPP1	A0A287WPQ1;A0A287R9P9;A0A287ISI6	5;4;4;2;2;2;2;2;2;2;1;1;1;1;1;1;1	5;4;4;2;2;2;2;2;2;2;1;1;1;1;1;1;1	5;4;4;2;2;2;2;2;2;2;1;1;1;1;1;1;1	60S ribosomal protein L27; 60S ribosomal protein L27; 60S ribosomal protein L27	17	5	5	5	3	4	3	4	3	2	1	1	2	3	2	2	1	1	3	3	3	4	3	4	3	3	4	4	4	2	2	2	2	3	3	4	3	4	3	2	1	1	2	3
A0A287WPU8	A0A287WPU8	12	12	12	Peptidylprolyl isomerase	1	12	12	12	4	3	1	1	8	9	10	2	3	1	8	7	7	7	4	3	2	1	7	9	8	10	4	3	2	2	8	7	8	7	4	3	1	1	8	9	10	2	3	1
A0A287WPX6	A0A287WPX6	1	1	1	Glutaredoxin domain-containing protein	1	1	1	1	1	1	0	0	1	1	1	1	1	0	1	1	1	1	1	1	1	0	1	1	1	1	1	0	0	0	1	1	1	1	1	1	0	0	1	1	1	1	1	0
A0A287WPY1	A0A287WPY1	2	2	2	Glutaredoxin domain-containing protein	1	2	2	2	1	1	0	0	1	1	1	1	1	0	1	1	1	1	1	1	1	1	1	1	1	1	1	1	1	1	1	1	1	1	1	1	0	0	1	1	1	1	1	0
A0A287WQ57	A0A287WQ57	16	11	11	Polyadenylate-binding protein	1	16	11	11	11	12	12	9	10	10	8	10	8	8	9	7	8	7	12	11	13	11	12	12	12	11	9	13	10	11	11	11	12	11	9	9	10	8	8	8	7	8	6	6
S4Z1Z1;A0A287WQR7;M0ZEJ0;A0A287NXW9;A0A287MNV4	S4Z1Z1;A0A287WQR7;M0ZEJ0;A0A287NXW9;A0A287MNV4	2;2;1;1;1	2;2;1;1;1	2;2;1;1;1	50S ribosomal protein L33, chloroplastic; Uncharacterized protein; 50S ribosomal protein L33, chloroplastic; Uncharacterized protein; Uncharacterized protein	5	2	2	2	0	0	0	0	2	1	2	1	1	1	2	2	2	2	0	1	0	0	2	2	2	2	1	0	0	0	2	2	2	1	0	0	0	0	2	1	2	1	1	1
A0A287WQT1	A0A287WQT1	2	2	2	DUF2470 domain-containing protein	1	2	2	2	1	1	1	1	2	2	2	0	0	0	2	2	1	2	1	0	1	0	2	2	2	2	0	0	1	1	2	2	2	2	1	1	1	1	2	2	2	0	0	0
A0A287WRG3	A0A287WRG3	5	1	1	60S ribosomal protein L13	1	5	1	1	4	2	5	4	3	2	3	4	3	3	2	2	4	3	3	3	5	3	4	3	5	3	4	4	5	4	4	4	5	4	1	1	1	1	1	1	1	1	1	1
A0A287WRM3	A0A287WRM3	5	5	5	Uncharacterized protein	1	5	5	5	1	1	1	1	5	4	5	0	0	0	3	5	4	4	2	2	1	2	2	2	2	2	1	1	2	1	2	2	2	2	1	1	1	1	5	4	5	0	0	0
A0A287WRZ3	A0A287WRZ3	7	7	7	Uncharacterized protein	1	7	7	7	7	7	7	6	6	5	7	6	4	7	7	6	4	6	7	7	6	7	5	6	5	6	6	6	6	6	6	7	6	6	7	7	7	6	6	5	7	6	4	7
A0A287WSE7	A0A287WSE7	7	7	7	CS domain-containing protein	1	7	7	7	6	4	6	5	5	4	5	4	3	5	4	4	5	4	4	4	5	5	4	5	5	5	6	5	6	6	6	5	5	5	6	4	6	5	5	4	5	4	3	5
A0A287WSF3;A0A287E6I8	A0A287WSF3;A0A287E6I8	8;5	8;5	8;5	Uncharacterized protein; Uncharacterized protein	2	8	8	8	3	2	2	5	7	4	6	3	3	2	4	6	5	6	2	4	2	1	6	5	5	3	2	2	1	2	5	2	4	4	3	2	2	5	7	4	6	3	3	2
A0A287WSW4	A0A287WSW4	1	1	1	Uncharacterized protein	1	1	1	1	1	1	0	1	0	0	0	1	1	1	0	0	0	0	1	1	1	1	1	0	0	0	1	1	1	1	1	0	0	0	1	1	0	1	0	0	0	1	1	1
A0A287WTF4	A0A287WTF4	2	2	1	Uncharacterized protein	1	2	2	1	2	2	2	2	1	1	1	2	2	2	2	2	1	1	2	2	2	2	2	2	1	1	2	2	2	2	2	2	1	1	2	2	2	2	1	1	1	2	2	2
A0A287WTW4	A0A287WTW4	1	1	1	Sm-like protein LSM2	1	1	1	1	1	1	1	1	1	1	0	1	1	1	1	1	1	1	1	1	1	1	1	1	1	1	1	1	0	0	1	1	1	1	1	1	1	1	1	1	0	1	1	1
A0A287WU39	A0A287WU39	2	2	2	DNA topoisomerase I	1	2	2	2	0	0	0	0	1	1	1	0	0	1	1	1	1	0	1	0	0	0	0	1	1	0	0	0	0	1	0	0	0	1	0	0	0	0	1	1	1	0	0	1
A0A287WV64	A0A287WV64	11	11	11	Dihydrolipoamide acetyltransferase component of pyruvate dehydrogenase complex	1	11	11	11	8	8	6	7	5	6	5	7	6	6	4	4	4	4	5	8	10	7	5	6	7	5	8	6	6	7	4	6	7	6	8	8	6	7	5	6	5	7	6	6
A0A287WVB0	A0A287WVB0	3	3	3	NADH:ubiquinone reductase (non-electrogenic)	1	3	3	3	3	1	1	1	0	0	0	3	3	3	2	1	0	0	2	3	3	3	0	0	1	0	2	3	2	2	0	1	0	1	3	1	1	1	0	0	0	3	3	3
A0A287WVD8	A0A287WVD8	6	6	6	Uncharacterized protein	1	6	6	6	0	0	0	0	3	5	5	0	0	0	5	3	4	3	0	0	0	0	4	5	5	5	1	1	0	0	5	5	5	5	0	0	0	0	3	5	5	0	0	0
A0A287WVE7	A0A287WVE7	3	3	3	Uncharacterized protein	1	3	3	3	3	1	1	1	2	2	2	2	2	1	1	2	1	2	1	1	2	1	2	1	1	1	2	1	2	1	3	1	1	1	3	1	1	1	2	2	2	2	2	1
A0A287WVK2	A0A287WVK2	14	14	14	Tryptophan synthase	1	14	14	14	3	5	4	4	10	7	8	4	4	4	6	6	6	7	3	1	6	4	6	10	10	10	5	5	5	4	10	9	11	7	3	5	4	4	10	7	8	4	4	4
A0A287WWA1	A0A287WWA1	7	7	7	Aha1_N domain-containing protein	1	7	7	7	4	6	6	5	5	5	5	4	5	5	6	5	6	6	5	4	4	4	4	4	6	4	3	5	5	5	4	5	6	6	4	6	6	5	5	5	5	4	5	5
A0A287WWI5	A0A287WWI5	1	1	1	Uncharacterized protein	1	1	1	1	1	1	0	0	1	1	0	1	1	1	1	1	1	1	1	1	1	1	1	1	1	1	1	1	1	0	0	0	1	1	1	1	0	0	1	1	0	1	1	1
A0A287WXA1	A0A287WXA1	17	12	12	Glyceraldehyde-3-phosphate dehydrogenase	1	17	12	12	14	11	11	11	6	6	7	9	8	10	8	9	9	8	9	9	13	10	7	10	13	7	13	10	13	9	11	8	11	9	9	7	6	7	4	3	3	7	6	6
A0A287WXB8	A0A287WXB8	1	1	1	PCI domain-containing protein	1	1	1	1	1	1	1	0	0	1	0	1	1	1	1	1	0	1	1	1	0	0	0	0	0	0	0	0	0	0	0	0	0	0	1	1	1	0	0	1	0	1	1	1
A0A287WXF2;A0A287WXI0	A0A287WXF2;A0A287WXI0	7;7	7;7	7;7	Ribosomal_S13_N domain-containing protein; Ribosomal_S13_N domain-containing protein	2	7	7	7	6	6	7	5	4	3	5	6	4	7	3	3	6	4	6	6	6	6	6	6	5	6	7	6	5	6	7	4	5	4	6	6	7	5	4	3	5	6	4	7
A0A287WXL5	A0A287WXL5	5	5	5	Uncharacterized protein	1	5	5	5	4	5	5	5	4	4	4	5	4	4	4	3	3	4	4	5	3	4	4	4	4	3	5	4	4	4	4	4	2	5	4	5	5	5	4	4	4	5	4	4
A0A287WXV3	A0A287WXV3	2	2	2	Uncharacterized protein	1	2	2	2	0	0	1	1	0	0	0	1	0	1	0	0	1	0	0	1	0	1	0	1	0	1	0	1	0	0	0	1	1	1	0	0	1	1	0	0	0	1	0	1
M0ZCR9;A0A287WY51	M0ZCR9;A0A287WY51	2;2	2;2	2;2	Phosphoribosylanthranilate isomerase; Phosphoribosylanthranilate isomerase	2	2	2	2	1	1	1	0	1	1	1	1	1	1	1	1	1	1	1	1	1	1	1	1	1	1	1	1	1	1	1	1	1	1	1	1	1	0	1	1	1	1	1	1
A0A287WYA4;A0A287STB0;A0A287GIS1	A0A287WYA4	25;12;10	25;12;10	25;12;10	PfkB domain-containing protein	3	25	25	25	20	20	23	19	18	17	18	19	21	21	19	17	17	18	20	19	22	20	17	16	21	16	21	20	19	20	19	19	21	21	20	20	23	19	18	17	18	19	21	21
A0A287WYC3;A0A287WYB8	A0A287WYC3	5;1	5;1	5;1	Uncharacterized protein	2	5	5	5	3	4	4	2	1	3	3	3	3	3	3	2	1	3	3	4	3	3	3	2	0	3	4	3	2	3	2	1	1	2	3	4	4	2	1	3	3	3	3	3
A0A287WYC9;A0A287EUT3	A0A287WYC9	15;1	15;1	14;0	L-gulonolactone oxidase	2	15	15	14	13	12	14	13	4	5	7	12	13	12	2	6	6	2	10	11	10	12	0	4	3	2	12	12	11	11	3	2	4	4	13	12	14	13	4	5	7	12	13	12
A0A287WYK3	A0A287WYK3	2	2	2	Uncharacterized protein	1	2	2	2	0	0	0	0	1	1	2	0	0	0	1	2	2	2	0	0	0	0	2	1	2	2	0	0	0	0	1	1	1	0	0	0	0	0	1	1	2	0	0	0
A0A287WYN6	A0A287WYN6	2	2	2	Uncharacterized protein	1	2	2	2	2	2	2	2	1	1	1	2	2	2	1	1	1	1	2	2	2	2	2	2	1	1	2	2	2	1	1	2	2	2	2	2	2	2	1	1	1	2	2	2
[truncated: 883 more rows]
[truncated: 224 more columns]

## Sheet: lfq values_wo seq cov. and int
Protein IDs	Majority protein IDs	Peptide counts (all)	Peptide counts (razor+unique)	Peptide counts (unique)	Fasta headers	Number of proteins	Peptides	Razor + unique peptides	Unique peptides	Peptides 16_tap_DR1	Peptides 16_tap_DR2	Peptides 16_tap_DR3	Peptides 16_tap_DR4	Peptides 16_tap_DS1	Peptides 16_tap_DS2	Peptides 16_tap_DS3	Peptides 16_tap_LR1	Peptides 16_tap_LR2	Peptides 16_tap_LR3	Peptides 16_tap_LS1	Peptides 16_tap_LS2	Peptides 16_tap_LS3	Peptides 16_tap_LS4	Peptides 8_tap_DR1	Peptides 8_tap_DR2	Peptides 8_tap_DR3	Peptides 8_tap_DR4	Peptides 8_tap_DS1	Peptides 8_tap_DS2	Peptides 8_tap_DS3	Peptides 8_tap_DS4	Peptides 8_tap_LR1	Peptides 8_tap_LR2	Peptides 8_tap_LR3	Peptides 8_tap_LR4	Peptides 8_tap_LS1	Peptides 8_tap_LS2	Peptides 8_tap_LS3	Peptides 8_tap_LS4	Razor + unique peptides 16_tap_DR1	Razor + unique peptides 16_tap_DR2	Razor + unique peptides 16_tap_DR3	Razor + unique peptides 16_tap_DR4	Razor + unique peptides 16_tap_DS1	Razor + unique peptides 16_tap_DS2	Razor + unique peptides 16_tap_DS3	Razor + unique peptides 16_tap_LR1	Razor + unique peptides 16_tap_LR2	Razor + unique peptides 16_tap_LR3
A0A191TDI2	A0A191TDI2	2	2	2	ATP synthase protein MI25	1	2	2	2	1	1	1	1	1	1	1	1	1	1	1	1	1	1	1	1	1	1	1	1	1	1	1	1	1	1	1	0	1	1	1	1	1	1	1	1	1	1	1	1
A0A287DTW2;A0A287G041	A0A287DTW2;A0A287G041	10;9	10;9	10;9	Phospholipase A1; Phospholipase A1	2	10	10	10	6	6	5	6	3	3	3	5	5	4	5	5	5	4	5	6	5	5	6	6	5	6	4	4	5	4	6	5	4	6	6	6	5	6	3	3	3	5	5	4
A0A287DTW3	A0A287DTW3	1	1	1	BOWMAN_BIRK domain-containing protein	1	1	1	1	1	1	1	1	1	1	1	1	1	1	1	1	1	1	1	1	1	1	1	1	1	1	1	1	1	1	1	1	1	1	1	1	1	1	1	1	1	1	1	1
A0A287G051;A0A287DTW9	A0A287G051;A0A287DTW9	1;1	1;1	1;1	BOWMAN_BIRK domain-containing protein; BOWMAN_BIRK domain-containing protein	2	1	1	1	1	1	1	1	1	1	1	1	1	1	1	1	1	1	1	1	1	0	0	0	0	0	1	0	1	0	1	0	1	1	1	1	1	1	1	1	1	1	1	1
A0A287DU90	A0A287DU90	4	4	4	Uncharacterized protein	1	4	4	4	2	1	2	1	0	0	2	2	2	1	1	2	1	1	2	3	2	2	2	2	2	2	2	3	4	2	3	2	2	1	2	1	2	1	0	0	2	2	2	1
A0A287DUE7	A0A287DUE7	3	3	3	Uncharacterized protein	1	3	3	3	0	0	0	0	3	3	3	0	0	0	3	3	2	2	0	0	0	0	3	2	1	1	0	0	0	0	2	2	2	2	0	0	0	0	3	3	3	0	0	0
A0A287DUG1;A0A287GTI0	A0A287DUG1;A0A287GTI0	1;1	1;1	1;1	Uncharacterized protein; SHSP domain-containing protein	2	1	1	1	1	1	1	1	1	1	1	1	1	1	1	1	1	1	1	1	1	1	1	1	1	1	1	1	1	1	0	1	1	1	1	1	1	1	1	1	1	1	1	1
A0A287DUS3;A0A287U5P4	A0A287DUS3;A0A287U5P4	9;5	9;5	9;5	FAD-binding FR-type domain-containing protein; NAD_binding_1 domain-containing protein	2	9	9	9	2	2	2	2	5	5	7	1	1	2	5	3	4	4	2	3	2	0	4	5	4	6	2	1	3	1	5	4	4	5	2	2	2	2	5	5	7	1	1	2
A0A287HG54;A0A287DUZ3	A0A287HG54;A0A287DUZ3	3;3	2;2	2;2	Peroxidase; Peroxidase	2	3	2	2	2	1	1	1	0	0	0	0	0	1	0	0	0	0	0	0	0	0	0	0	0	0	0	0	0	0	0	0	0	0	1	1	1	1	0	0	0	0	0	1
A0A287DV89;A0A287HUJ6	A0A287DV89;A0A287HUJ6	13;12	13;12	13;12	Uncharacterized protein; Uncharacterized protein	2	13	13	13	0	2	0	3	11	9	10	2	1	2	11	10	11	9	3	2	0	0	9	7	9	7	0	0	0	1	10	8	10	6	0	2	0	3	11	9	10	2	1	2
A0A287DVK2;A0A287TN51	A0A287DVK2	12;3	12;3	4;0	Uncharacterized protein	2	12	12	4	7	6	11	9	9	6	8	10	8	8	9	5	6	5	8	8	11	9	8	9	10	9	9	9	9	8	9	8	10	8	7	6	11	9	9	6	8	10	8	8
A0A287DVN8	A0A287DVN8	3	3	3	Uncharacterized protein	1	3	3	3	2	2	2	2	2	2	2	2	2	2	2	1	2	1	1	2	2	2	2	2	2	2	2	2	2	2	2	1	2	2	2	2	2	2	2	2	2	2	2	2
A0A287DVR0	A0A287DVR0	8	5	5	S10_plectin domain-containing protein	1	8	5	5	7	7	6	6	4	5	5	8	7	7	5	4	4	2	7	7	8	8	7	6	8	7	8	7	7	8	6	6	7	6	4	4	4	3	4	4	4	5	4	4
A0A287DVV4	A0A287DVV4	2	2	2	Peroxidase	1	2	2	2	0	1	0	0	2	1	1	0	0	0	0	1	2	1	0	0	1	0	1	1	2	1	0	0	0	0	2	1	2	0	0	1	0	0	2	1	1	0	0	0
A0A287DVV6	A0A287DVV6	23	23	19	Glyceraldehyde-3-phosphate dehydrogenase	1	23	23	19	2	2	0	1	20	18	19	2	2	2	19	20	19	17	10	1	4	3	16	17	16	16	3	2	2	3	19	16	17	14	2	2	0	1	20	18	19	2	2	2
A0A287DWE5	A0A287DWE5	1	1	1	Uncharacterized protein	1	1	1	1	0	0	0	0	0	0	0	0	0	0	0	0	0	0	1	1	1	1	0	1	1	1	1	1	1	1	1	1	1	0	0	0	0	0	0	0	0	0	0	0
A0A287DWF9	A0A287DWF9	4	4	4	ATPase_AAA_core domain-containing protein	1	4	4	4	0	0	1	1	3	1	2	0	0	0	3	3	2	2	0	0	0	0	1	0	1	1	1	0	0	1	1	0	1	1	0	0	1	1	3	1	2	0	0	0
A0A287DWK1	A0A287DWK1	4	4	4	Peptidase A1 domain-containing protein	1	4	4	4	1	0	1	0	1	3	1	1	0	1	2	1	0	1	0	1	1	0	2	2	2	2	0	0	0	0	4	3	2	3	1	0	1	0	1	3	1	1	0	1
A0A287DWL7;A0A287JW01;A0A287DWP5;A0A287WA10	A0A287DWL7;A0A287JW01	12;12;3;1	12;12;3;1	12;12;3;1	Uncharacterized protein; Uncharacterized protein	4	12	12	12	8	9	9	9	6	4	8	9	7	9	6	6	7	7	6	9	10	8	7	8	10	9	8	8	11	8	10	7	11	8	8	9	9	9	6	4	8	9	7	9
A0A287DX56	A0A287DX56	2	2	1	Uncharacterized protein	1	2	2	1	1	1	1	1	1	1	1	1	1	1	1	1	1	1	1	2	1	1	1	1	2	1	1	1	1	1	1	1	1	1	1	1	1	1	1	1	1	1	1	1
A0A287DXE1;A0A287E9A0;A0A287E9B6	A0A287DXE1;A0A287E9A0;A0A287E9B6	8;6;4	8;6;4	8;6;4	SCP domain-containing protein; SCP domain-containing protein; SCP domain-containing protein	3	8	8	8	8	6	6	5	1	1	0	6	5	6	0	1	1	0	1	1	1	2	0	1	0	0	1	0	0	1	1	1	0	0	8	6	6	5	1	1	0	6	5	6
A0A287DXQ3	A0A287DXQ3	1	1	1	ANAPC4_WD40 domain-containing protein	1	1	1	1	1	1	1	1	1	1	1	1	1	1	1	1	1	1	1	1	1	1	1	1	1	1	1	1	1	1	1	1	1	1	1	1	1	1	1	1	1	1	1	1
A0A287DY20	A0A287DY20	4	4	4	Beta-galactosidase	1	4	4	4	3	4	3	4	4	4	3	4	4	3	4	4	3	4	3	4	4	2	3	4	4	4	4	3	2	3	3	4	3	4	3	4	3	4	4	4	3	4	4	3
A0A287DYC5	A0A287DYC5	2	2	2	Uncharacterized protein	1	2	2	2	0	1	0	1	1	2	2	1	1	1	0	2	1	2	1	2	1	1	2	2	2	2	1	1	1	1	2	2	2	1	0	1	0	1	1	2	2	1	1	1
A0A287DYK7;A0A287Q494;A0A287Q486;A0A287DYH8;D4HR92;A0A287DYM4	A0A287DYK7;A0A287Q494;A0A287Q486;A0A287DYH8	3;3;3;2;1;1	3;3;3;2;1;1	1;1;1;0;0;0	Germin-like protein; Germin-like protein; Germin-like protein; Germin-like protein	6	3	3	1	0	0	0	0	0	0	0	0	0	0	1	0	1	0	0	0	0	0	0	0	0	0	0	0	0	0	0	0	0	0	0	0	0	0	0	0	0	0	0	0
A0A287Q404;D4HR88;A0A287DYM9;A0A287DYH3	A0A287Q404;D4HR88;A0A287DYM9;A0A287DYH3	3;3;3;2	1;1;1;1	1;1;1;1	Germin-like protein; Germin-like protein; Germin-like protein; Germin-like protein	4	3	1	1	0	0	0	0	0	0	0	0	0	0	1	0	1	0	0	0	0	0	0	0	0	0	0	0	0	0	0	0	0	0	0	0	0	0	0	0	0	0	0	0
A0A287DYT9;A0A287QHH7	A0A287DYT9	6;1	1;1	1;1	ATP-synt_ab_N domain-containing protein	2	6	1	1	0	0	0	0	4	5	4	0	1	1	5	4	5	5	2	1	0	0	2	2	4	4	0	0	1	0	2	2	3	2	0	0	0	0	0	1	1	0	0	0
F2D868;A0A287DZQ0	F2D868;A0A287DZQ0	3;3	3;3	3;3	Methionyl-tRNA synthetase; Methionyl-tRNA synthetase	2	3	3	3	1	1	2	2	1	1	1	2	1	1	1	2	1	0	1	1	0	1	1	1	1	1	2	1	2	1	1	0	1	0	1	1	2	2	1	1	1	2	1	1
A0A287DZR4	A0A287DZR4	8	7	7	Bet_v_1 domain-containing protein	1	8	7	7	5	2	4	5	3	3	2	4	4	4	1	2	2	3	0	2	2	2	2	2	2	1	1	2	2	1	2	3	3	2	5	2	4	5	3	3	2	4	4	4
A0A287E0A9	A0A287E0A9	2	2	2	PAP_fibrillin domain-containing protein	1	2	2	2	0	0	0	1	2	2	1	0	0	1	2	1	1	1	0	0	0	0	0	1	0	0	0	0	0	0	1	0	0	1	0	0	0	1	2	2	1	0	0	1
A0A287E0M0	A0A287E0M0	8	8	7	PKS_ER domain-containing protein	1	8	8	7	4	4	4	4	3	4	2	4	2	4	0	1	4	2	2	5	3	3	1	1	4	1	4	3	4	4	4	2	4	3	4	4	4	4	3	4	2	4	2	4
A0A287E0R3;A0A287RNR5;A0A287RP61;A0A287MGX2;A0A287S131;A0A287P7S0;A0A287K6N3	A0A287E0R3;A0A287RNR5;A0A287RP61;A0A287MGX2;A0A287S131	5;5;5;4;3;2;2	2;2;2;2;2;0;0	2;2;2;2;2;0;0	Histone H2A; Histone H2A; Histone H2A; Histone H2A; Histone H2A	7	5	2	2	2	2	3	3	1	1	1	3	1	3	1	1	1	1	2	3	3	3	2	1	3	2	3	2	3	2	4	2	4	3	1	1	1	1	0	0	0	1	0	1
A0A287E0R8	A0A287E0R8	8	8	1	Glucose-6-phosphate isomerase	1	8	8	1	3	4	4	3	1	0	0	4	5	4	0	2	0	1	5	5	4	5	2	2	2	1	3	4	4	4	2	2	2	0	3	4	4	3	1	0	0	4	5	4
A0A287E0W7;A0A287RUV4	A0A287E0W7;A0A287RUV4	5;5	5;5	5;5	NTF2 domain-containing protein; NTF2 domain-containing protein	2	5	5	5	4	2	2	3	3	5	4	4	2	4	3	2	5	2	3	4	4	5	4	4	4	4	4	4	5	4	4	3	3	2	4	2	2	3	3	5	4	4	2	4
A0A287E139	A0A287E139	11	11	3	Succinate dehydrogenase [ubiquinone] flavoprotein subunit, mitochondrial	1	11	11	3	8	8	6	8	7	8	8	7	6	7	8	7	7	8	8	7	8	8	8	7	7	6	7	7	8	7	9	8	9	8	8	8	6	8	7	8	8	7	6	7
A0A287E164	A0A287E164	7	7	4	(S)-2-hydroxy-acid oxidase	1	7	7	4	0	1	0	1	7	6	5	0	0	0	6	6	5	5	2	0	1	0	4	3	1	3	0	0	0	0	1	1	1	1	0	1	0	1	7	6	5	0	0	0
A0A287E1B2;A0A287SRN7	A0A287E1B2;A0A287SRN7	7;4	7;4	7;4	Leuk-A4-hydro_C domain-containing protein; Leuk-A4-hydro_C domain-containing protein	2	7	7	7	4	4	5	3	3	3	2	4	5	4	2	3	3	2	2	3	2	3	1	2	4	2	1	3	2	1	2	2	1	2	4	4	5	3	3	3	2	4	5	4
A0A287E1D1	A0A287E1D1	3	3	3	Glucose-1-phosphate adenylyltransferase	1	3	3	3	0	0	1	0	1	1	0	0	0	0	1	1	0	0	0	1	0	1	1	1	0	1	1	0	0	0	1	1	0	1	0	0	1	0	1	1	0	0	0	0
A0A287E1G7;A0A287E1E2;A0A287SW71	A0A287E1G7;A0A287E1E2;A0A287SW71	1;1;1	1;1;1	1;1;1	ETF domain-containing protein; Electron transfer flavoprotein subunit alpha; Electron transfer flavoprotein subunit alpha	3	1	1	1	1	1	1	1	1	1	1	1	1	1	1	1	1	1	1	1	1	1	1	1	1	1	1	1	1	1	1	1	1	1	1	1	1	1	1	1	1	1	1	1
A0A287E1I1;A0A287T177;A0A287IDE8;A0A287FGE7	A0A287E1I1;A0A287T177;A0A287IDE8;A0A287FGE7	2;2;1;1	2;2;1;1	2;2;1;1	Glyco_hydro_32N domain-containing protein; Uncharacterized protein; Uncharacterized protein; Uncharacterized protein	4	2	2	2	1	1	1	1	1	0	0	1	0	1	0	1	0	1	1	0	1	0	0	1	0	1	1	0	0	0	0	0	1	0	1	1	1	1	1	0	0	1	0	1
A0A287E2Z1	A0A287E2Z1	4	4	4	Uncharacterized protein	1	4	4	4	0	0	1	1	3	4	3	0	0	0	4	4	2	4	0	0	1	0	4	3	3	4	0	1	2	0	4	3	4	4	0	0	1	1	3	4	3	0	0	0
A0A287E369	A0A287E369	1	1	1	Uncharacterized protein	1	1	1	1	0	1	0	1	1	1	0	1	1	1	1	0	1	0	1	1	0	0	1	0	0	1	0	0	0	0	0	0	1	1	0	1	0	1	1	1	0	1	1	1
A0A287E422	A0A287E422	5	5	5	ArsA_ATPase domain-containing protein	1	5	5	5	2	2	1	2	4	4	4	1	2	0	4	4	2	2	2	1	1	1	3	5	3	3	1	1	4	1	3	3	2	4	2	2	1	2	4	4	4	1	2	0
A0A287E469;A0A287UW06	A0A287E469;A0A287UW06	2;2	2;2	2;2	Uncharacterized protein; Uncharacterized protein	2	2	2	2	0	0	0	0	1	1	1	1	1	0	2	1	1	1	0	0	1	0	2	2	2	2	0	0	0	0	1	2	2	2	0	0	0	0	1	1	1	1	1	0
A0A287E473;A0A287UX90;A0A287UX81	A0A287E473	3;1;1	3;1;1	3;1;1	Uncharacterized protein	3	3	3	3	3	1	3	1	2	2	2	3	2	3	1	2	2	1	3	2	1	2	2	1	2	0	1	2	3	2	1	1	1	0	3	1	3	1	2	2	2	3	2	3
A0A287E4A9	A0A287E4A9	3	3	3	DNA replication licensing factor MCM5	1	3	3	3	1	2	3	2	1	1	1	2	2	0	2	1	1	1	3	3	2	2	2	1	2	3	3	2	2	2	2	2	1	2	1	2	3	2	1	1	1	2	2	0
A0A287E4C0	A0A287E4C0	9	9	9	Aspartate aminotransferase	1	9	9	9	4	3	2	3	5	5	5	5	4	3	7	4	5	6	4	6	5	4	5	6	2	2	3	4	3	4	5	3	5	5	4	3	2	3	5	5	5	5	4	3
A0A287E4H8	A0A287E4H8	3	3	3	Pyr_redox_2 domain-containing protein	1	3	3	3	2	2	2	2	1	0	0	2	1	0	1	0	1	0	1	0	0	1	1	0	0	0	0	0	1	1	0	1	1	0	2	2	2	2	1	0	0	2	1	0
A0A287E4J1	A0A287E4J1	2	2	2	CBS domain-containing protein	1	2	2	2	0	1	0	1	1	2	2	0	0	0	2	2	2	2	1	0	0	0	2	2	1	1	0	0	0	0	2	2	1	2	0	1	0	1	1	2	2	0	0	0
A0A287E4Z8;A0A287E348	A0A287E4Z8	5;1	5;1	5;1	Uncharacterized protein	2	5	5	5	2	0	2	1	0	1	2	1	0	1	1	0	1	1	0	1	0	0	1	3	1	2	2	1	2	0	1	2	3	3	2	0	2	1	0	1	2	1	0	1
A0A287E525	A0A287E525	10	10	10	Uncharacterized protein	1	10	10	10	3	6	2	3	4	5	4	4	1	2	2	4	4	4	4	4	5	3	4	3	4	2	6	4	5	3	4	5	5	5	3	6	2	3	4	5	4	4	1	2
A0A287E555;A0A287JE24	A0A287E555;A0A287JE24	12;8	12;8	12;8	Uncharacterized protein; Uncharacterized protein	2	12	12	12	1	1	3	1	7	10	8	1	2	4	8	7	5	8	2	2	2	2	11	11	11	11	2	3	1	3	9	10	11	10	1	1	3	1	7	10	8	1	2	4
A0A287E5F7	A0A287E5F7	7	7	7	Abhydrolase_3 domain-containing protein	1	7	7	7	3	4	4	5	4	4	2	4	4	3	4	3	3	4	3	3	3	2	2	1	2	4	2	3	4	3	4	3	3	4	3	4	4	5	4	4	2	4	4	3
A0A287E5P2;A0A287XDA7	A0A287E5P2;A0A287XDA7	2;2	2;2	2;2	Uncharacterized protein; Uncharacterized protein	2	2	2	2	0	1	1	0	1	0	0	0	0	0	1	1	1	0	0	0	0	0	0	0	0	0	0	0	1	0	1	1	0	1	0	1	1	0	1	0	0	0	0	0
A0A287E5S2;A0A287WUX8;A0A287FJN2;A0A287P8F4	A0A287E5S2	22;3;2;2	21;3;2;2	21;3;2;2	ATP synthase subunit alpha	4	22	21	21	18	19	20	18	16	17	12	17	15	18	16	16	16	14	17	18	19	16	15	16	19	18	18	17	18	18	14	17	19	16	17	18	19	17	15	16	11	16	15	17
A0A287E627	A0A287E627	4	4	4	Uncharacterized protein	1	4	4	4	2	2	0	2	0	0	0	2	1	1	1	0	0	1	3	2	4	3	1	2	0	1	2	4	3	2	3	1	0	2	2	2	0	2	0	0	0	2	1	1
A0A287E6H1	A0A287E6H1	4	4	4	PHB domain-containing protein	1	4	4	4	4	4	3	3	2	3	1	4	3	4	3	1	2	3	4	4	3	4	3	4	2	3	4	4	4	4	3	3	2	1	4	4	3	3	2	3	1	4	3	4
A0A287E6J4	A0A287E6J4	6	6	6	Uncharacterized protein	1	6	6	6	3	1	3	2	1	2	1	2	1	1	1	2	1	1	2	2	3	4	2	3	2	2	2	3	5	4	3	3	3	2	3	1	3	2	1	2	1	2	1	1
A0A287E6Z5	A0A287E6Z5	1	1	1	Dus domain-containing protein	1	1	1	1	1	1	1	1	0	0	1	1	1	0	0	1	0	0	1	1	1	0	1	1	1	1	1	1	1	1	1	0	1	1	1	1	1	1	0	0	1	1	1	0
A0A287XI88;A0A287E767;A0A287XI65;F2D1T0	A0A287XI88;A0A287E767;A0A287XI65;F2D1T0	4;4;4;2	4;4;4;2	4;4;4;2	Xyloglucan endotransglucosylase/hydrolase; Xyloglucan endotransglucosylase/hydrolase; Xyloglucan endotransglucosylase/hydrolase; Xyloglucan endotransglucosylase/hydrolase	4	4	4	4	1	1	1	1	3	3	3	0	1	1	3	3	3	3	1	1	0	1	3	3	3	2	1	1	0	1	4	4	4	3	1	1	1	1	3	3	3	0	1	1
A0A287EA60;A0A287E7Z4	A0A287EA60;A0A287E7Z4	10;10	10;10	10;10	Uncharacterized protein; Uncharacterized protein	2	10	10	10	10	9	9	10	0	0	0	8	9	9	0	0	0	1	9	7	8	9	0	0	1	0	9	10	9	10	0	0	0	0	10	9	9	10	0	0	0	8	9	9
A0A287E853;A0A287EB41;A0A287WRH9	A0A287E853;A0A287EB41;A0A287WRH9	1;1;1	1;1;1	1;1;1	Uncharacterized protein; Uncharacterized protein; Uncharacterized protein	3	1	1	1	1	1	1	1	0	0	0	1	1	1	0	0	0	0	1	1	1	1	0	0	0	0	1	1	1	1	0	0	0	0	1	1	1	1	0	0	0	1	1	1
A0A287E899	A0A287E899	4	4	4	N-acetyltransferase domain-containing protein	1	4	4	4	1	1	1	0	3	2	2	0	0	0	2	2	3	3	1	0	1	0	3	3	3	3	1	2	1	1	3	3	3	3	1	1	1	0	3	2	2	0	0	0
A0A287E8A7;A0A287G2L7;A0A287XTC6	A0A287E8A7;A0A287G2L7;A0A287XTC6	5;5;4	5;5;4	5;5;4	Ribosomal_L7Ae domain-containing protein; Ribosomal_L7Ae domain-containing protein; Ribosomal_L7Ae domain-containing protein	3	5	5	5	2	4	2	2	1	3	3	2	3	3	3	2	3	2	3	3	4	4	3	5	4	4	4	4	4	3	3	5	3	5	2	4	2	2	1	3	3	2	3	3
A0A287RQ10;A0A287EBC6;A0A287E8R3;A0A287XQ83;A0A287E9L6;S4YYM7;A0A287MPK4	A0A287RQ10;A0A287EBC6;A0A287E8R3;A0A287XQ83;A0A287E9L6;S4YYM7;A0A287MPK4	2;2;2;2;2;2;1	2;2;2;2;2;2;1	2;2;2;2;2;2;1	S1-like domain-containing protein; S1-like domain-containing protein; S1-like domain-containing protein; S1-like domain-containing protein; S1-like domain-containing protein; Translation initiation factor IF-1, chloroplastic; S1-like domain-containing pro	7	2	2	2	0	0	0	0	2	2	2	0	0	0	2	1	1	1	0	0	0	0	2	2	0	1	0	0	0	0	2	1	1	0	0	0	0	0	2	2	2	0	0	0
A0A287EB27;S4Z893;A0A287RJG6;A0A287NX43;A0A287E8T9;A0A287GNA8;A0A287HJT7	A0A287EB27;S4Z893;A0A287RJG6;A0A287NX43;A0A287E8T9;A0A287GNA8;A0A287HJT7	2;2;2;2;2;1;1	2;2;2;2;2;1;1	2;2;2;2;2;1;1	NAD(P)H-quinone oxidoreductase subunit J, chloroplastic; NAD(P)H-quinone oxidoreductase subunit J, chloroplastic; NAD(P)H-quinone oxidoreductase subunit J, chloroplastic; NAD(P)H-quinone oxidoreductase subunit J, chloroplastic; NAD(P)H-quinone oxidoreduct	7	2	2	2	0	0	0	1	1	2	1	0	1	0	1	2	2	2	1	0	0	0	2	0	0	1	0	0	0	1	0	0	0	1	0	0	0	1	1	2	1	0	1	0
F2EEH7;A0A287ENQ5;A0A287E9B0;A0A287ENR2;A0A287ENS3;A0A287ENR9;A0A287ENN3;A0A287ENQ1;A0A287ENR1;A0A287ENP8	F2EEH7;A0A287ENQ5;A0A287E9B0;A0A287ENR2;A0A287ENS3;A0A287ENR9;A0A287ENN3;A0A287ENQ1;A0A287ENR1;A0A287ENP8	2;2;2;2;1;1;1;1;1;1	2;2;2;2;1;1;1;1;1;1	2;2;2;2;1;1;1;1;1;1	Predicted protein; AAI domain-containing protein; AAI domain-containing protein; AAI domain-containing protein; Uncharacterized protein; Uncharacterized protein; AAI domain-containing protein; Uncharacterized protein; AAI domain-containing protein; AAI do	10	2	2	2	0	0	0	0	0	1	0	0	0	0	0	0	0	0	1	0	0	0	0	0	0	0	2	1	2	0	2	1	1	0	0	0	0	0	0	1	0	0	0	0
A0A287E9D1;A0A287G054;A0A287VZV9;A0A287UTC1;A0A287WPX1	A0A287E9D1;A0A287G054	13;12;2;1;1	13;12;2;1;1	13;12;2;1;1	Assimilatory sulfite reductase (ferredoxin); Assimilatory sulfite reductase (ferredoxin)	5	13	13	13	4	5	4	3	7	6	6	4	5	4	6	6	6	4	4	4	4	4	2	4	3	4	3	2	2	2	7	4	5	5	4	5	4	3	7	6	6	4	5	4
A0A287SQV8;A0A287R0T3;A0A287E9H5;A0A287LUS2;A0A287I1L6	A0A287SQV8;A0A287R0T3;A0A287E9H5;A0A287LUS2;A0A287I1L6	2;2;2;2;1	2;2;2;2;1	2;2;2;2;1	Uncharacterized protein; Uncharacterized protein; Uncharacterized protein; Uncharacterized protein; Uncharacterized protein	5	2	2	2	1	1	1	1	1	2	1	2	1	1	1	2	1	1	1	2	1	1	2	1	1	2	1	1	2	1	1	1	1	1	1	1	1	1	1	2	1	2	1	1
A0A287UHU1;A0A287E9M7	A0A287UHU1;A0A287E9M7	6;6	6;6	6;6	Uncharacterized protein; Uncharacterized protein	2	6	6	6	4	5	5	4	3	2	3	5	5	4	4	3	2	3	4	5	5	5	4	5	3	4	4	5	4	4	3	6	4	4	4	5	5	4	3	2	3	5	5	4
A0A287EA09	A0A287EA09	1	1	1	Plastid-encoded RNA polymerase subunit alpha	1	1	1	1	0	0	0	0	0	0	0	0	0	0	0	0	0	0	0	0	0	0	0	1	0	0	0	0	0	0	0	0	0	0	0	0	0	0	0	0	0	0	0	0
A0A287QYS2;A0A287EA47;A0A287P7R4;A0A287IM96	A0A287QYS2;A0A287EA47;A0A287P7R4	10;10;5;3	10;10;5;3	10;10;5;3	Uncharacterized protein; Uncharacterized protein; Uncharacterized protein	4	10	10	10	9	9	8	8	7	6	7	6	6	4	6	5	6	7	7	7	7	8	6	7	9	6	8	8	7	7	7	7	6	7	9	9	8	8	7	6	7	6	6	4
A0A287EA85;A0A287XRX4;A0A287EAG9;A0A287EB02	A0A287EA85;A0A287XRX4;A0A287EAG9	4;4;4;1	4;4;4;1	4;4;4;1	AAI domain-containing protein; AAI domain-containing protein; AAI domain-containing protein	4	4	4	4	4	3	3	3	1	1	1	3	3	4	2	0	1	1	4	4	2	4	0	1	0	1	4	4	3	3	1	1	0	0	4	3	3	3	1	1	1	3	3	4
A0A287U2Z9;A0A287JPZ3;A0A287ICQ2;A0A287EA97;A0A287QT18	A0A287U2Z9;A0A287JPZ3;A0A287ICQ2;A0A287EA97;A0A287QT18	1;1;1;1;1	1;1;1;1;1	1;1;1;1;1	Ribosomal_L2 domain-containing protein; Ribosomal_L2 domain-containing protein; Ribosomal_L2 domain-containing protein; Ribosomal_L2 domain-containing protein; Ribosomal_L2 domain-containing protein	5	1	1	1	0	0	0	0	0	0	1	0	1	0	0	0	0	0	0	0	0	0	0	0	0	0	0	0	0	0	1	0	1	0	0	0	0	0	0	0	1	0	1	0
A0A287EAM8;A0A287UIE0	A0A287EAM8;A0A287UIE0	3;3	3;3	2;2	AAA domain-containing protein; AAA domain-containing protein	2	3	3	2	1	2	1	2	0	0	0	1	0	0	0	0	1	0	1	1	2	1	1	1	0	0	0	1	2	0	1	1	2	1	1	2	1	2	0	0	0	1	0	0
A0A287EB37;A0A287EB22;A0A287UT88;A0A287UTC6;A0A287UT81	A0A287EB37;A0A287EB22;A0A287UT88;A0A287UTC6;A0A287UT81	2;2;2;2;2	1;1;1;1;1	1;1;1;1;1	Aamy domain-containing protein; Alpha-amylase; Alpha-amylase; Alpha-amylase; Alpha-amylase	5	2	1	1	0	0	0	0	0	0	0	0	1	0	1	0	0	0	0	1	0	0	0	0	0	0	1	1	1	1	0	1	1	1	0	0	0	0	0	0	0	0	1	0
A0A287EB54	A0A287EB54	10	1	1	H(+)-transporting two-sector ATPase	1	10	1	1	3	3	1	3	9	9	9	5	4	2	9	9	8	8	6	5	4	2	6	7	7	9	3	2	1	2	8	6	6	8	0	0	0	0	0	0	0	0	0	0
A0A287EB60	A0A287EB60	5	4	4	ATP-synt_DE_N domain-containing protein	1	5	4	4	1	0	1	1	5	4	4	1	0	0	5	4	4	5	1	0	0	0	3	4	3	4	0	0	0	1	3	2	3	4	0	0	0	0	4	3	3	1	0	0
A0A287WRI7;A0A287EB68;A0A287E7Y1;A0A287EC40;A0A287Y2M6;A0A287M8Q1	A0A287WRI7;A0A287EB68;A0A287E7Y1;A0A287EC40;A0A287Y2M6;A0A287M8Q1	2;2;1;1;1;1	2;2;1;1;1;1	2;2;1;1;1;1	Uncharacterized protein; Uncharacterized protein; Uncharacterized protein; Uncharacterized protein; Uncharacterized protein; Uncharacterized protein	6	2	2	2	2	2	2	2	0	0	0	2	2	2	0	0	0	0	2	2	2	2	0	0	0	0	2	2	2	2	0	0	0	0	2	2	2	2	0	0	0	2	2	2
A0A287EB72;A0A287NKW4;A0A287NL19	A0A287EB72;A0A287NKW4	3;3;1	3;3;1	2;2;1	Glucose-1-phosphate adenylyltransferase; Glucose-1-phosphate adenylyltransferase	3	3	3	2	1	0	0	0	2	1	1	0	0	0	1	1	2	0	0	1	0	0	0	1	1	1	0	0	0	0	1	1	1	1	1	0	0	0	2	1	1	0	0	0
A0A287EBD3;F2CXZ9;A0A287RJM1;A0A287Q7S5;A0A287JQ61;A0A287QTH4;A0A287U3T6;A0A287NYY5	A0A287EBD3;F2CXZ9;A0A287RJM1;A0A287Q7S5;A0A287JQ61	5;5;5;5;4;2;1;1	5;5;5;5;4;2;1;1	5;5;5;5;4;2;1;1	Ribosomal protein S7; 30S ribosomal protein S7, chloroplastic; Ribosomal protein S7; Ribosomal protein S7; Ribosomal protein S7	8	5	5	5	0	0	0	0	3	4	4	0	0	1	2	3	3	3	1	0	0	1	3	5	5	4	0	0	0	0	5	5	5	5	0	0	0	0	3	4	4	0	0	1
A0A287Q848;A0A287Q828;A0A287ICT1;A0A287EBE3;A0A287E8R8;A0A287RJN0;A0A287U212	A0A287Q848;A0A287Q828;A0A287ICT1;A0A287EBE3;A0A287E8R8;A0A287RJN0;A0A287U212	4;4;4;4;3;3;3	4;4;4;4;3;3;3	4;4;4;4;3;3;3	30S ribosomal protein S19, chloroplastic; 30S ribosomal protein S19, chloroplastic; 30S ribosomal protein S19, chloroplastic; 30S ribosomal protein S19, chloroplastic; Uncharacterized protein; 30S ribosomal protein S19, chloroplastic; Maturase K	7	4	4	4	1	1	1	1	3	3	3	0	1	1	3	3	4	3	1	1	0	1	4	4	4	4	1	1	0	1	4	3	3	4	1	1	1	1	3	3	3	0	1	1
A0A287Q759;A0A287EBQ8	A0A287Q759;A0A287EBQ8	2;2	1;1	1;1	Uncharacterized protein; Uncharacterized protein	2	2	1	1	1	1	1	1	0	0	1	0	0	1	1	0	0	0	0	0	0	0	0	0	0	0	0	0	0	0	0	0	0	0	1	1	1	1	0	0	0	0	0	1
A0A287ECP2	A0A287ECP2	7	7	7	MBD domain-containing protein	1	7	7	7	1	2	3	3	4	4	6	2	5	3	4	4	4	2	1	1	2	1	3	2	3	4	1	1	4	1	3	3	4	4	1	2	3	3	4	4	6	2	5	3
A0A287ECT2	A0A287ECT2	4	4	4	PAP_fibrillin domain-containing protein	1	4	4	4	0	1	0	0	4	3	3	0	0	0	4	3	2	1	1	0	0	0	1	1	0	3	0	0	0	1	2	1	0	1	0	1	0	0	4	3	3	0	0	0
A0A287EDF4	A0A287EDF4	1	1	1	Uncharacterized protein	1	1	1	1	0	0	0	0	0	0	0	0	0	0	0	0	0	0	0	0	0	0	0	0	0	0	0	0	0	0	1	0	1	0	0	0	0	0	0	0	0	0	0	0
A0A287EEA4	A0A287EEA4	3	3	3	Uncharacterized protein	1	3	3	3	3	2	2	2	2	2	2	2	2	2	3	2	2	2	2	2	2	2	2	2	2	2	2	2	2	2	2	2	2	2	3	2	2	2	2	2	2	2	2	2
A0A287EEP4	A0A287EEP4	1	1	1	Uncharacterized protein	1	1	1	1	1	0	0	0	0	0	0	0	0	0	0	0	0	0	0	0	0	0	0	0	0	0	0	0	0	0	0	1	1	0	1	0	0	0	0	0	0	0	0	0
A0A287EET9;A0A287EEU0;A0A287JI60	A0A287EET9	10;2;1	10;2;1	10;2;1	Uncharacterized protein	3	10	10	10	4	5	6	7	6	6	5	6	4	5	5	5	4	3	3	5	5	5	5	8	8	5	3	5	5	6	8	7	6	8	4	5	6	7	6	6	5	6	4	5
A0A287EEV6	A0A287EEV6	1	1	1	Chalcone-flavonone isomerase family protein	1	1	1	1	0	0	0	0	1	1	1	0	0	0	1	0	0	1	0	0	0	0	1	1	1	0	0	0	0	0	1	0	0	0	0	0	0	0	1	1	1	0	0	0
A0A287EF37	A0A287EF37	5	5	5	Mannan endo-1,4-beta-mannosidase	1	5	5	5	3	2	2	3	0	0	0	3	3	2	0	0	0	1	2	1	2	3	0	1	0	0	0	2	2	2	0	0	1	0	3	2	2	3	0	0	0	3	3	2
A0A287EF60	A0A287EF60	9	9	9	Peptidyl-prolyl cis-trans isomerase	1	9	9	9	7	5	5	4	6	6	7	5	5	5	7	5	6	6	6	4	5	5	7	7	8	6	6	3	5	6	7	5	7	7	7	5	5	4	6	6	7	5	5	5
A0A287EF80	A0A287EF80	5	5	5	Uncharacterized protein	1	5	5	5	2	2	3	2	1	2	1	2	2	0	1	1	0	1	2	3	2	3	2	3	2	2	2	2	2	2	1	3	2	1	2	2	3	2	1	2	1	2	2	0
A0A287EIY8;A0A287EF95	A0A287EIY8;A0A287EF95	1;1	1;1	1;1	Dirigent protein; Dirigent protein	2	1	1	1	0	0	0	0	0	0	0	0	0	0	0	0	0	0	0	0	0	0	0	0	0	0	0	0	0	0	0	0	0	0	0	0	0	0	0	0	0	0	0	0
A0A287EFA1	A0A287EFA1	2	2	2	Dirigent protein	1	2	2	2	2	2	2	2	1	0	0	2	2	2	1	0	1	0	2	2	2	2	0	0	0	0	1	2	2	2	0	1	0	0	2	2	2	2	1	0	0	2	2	2
A0A287EFE3	A0A287EFE3	2	2	2	Uncharacterized protein	1	2	2	2	2	2	1	2	1	1	1	2	2	1	1	1	1	1	1	2	1	2	1	1	1	1	2	1	2	1	1	1	2	1	2	2	1	2	1	1	1	2	2	1
A0A287EFW7	A0A287EFW7	10	9	8	Oxidored_FMN domain-containing protein	1	10	9	8	4	5	4	6	0	1	1	4	4	3	1	1	0	1	3	4	5	4	0	1	2	0	3	4	4	4	2	1	1	2	3	4	3	5	0	1	1	3	3	2
F2DI56;A0A287EG05;A0A287X931;A0A287SXY8;A0A287LL74;A0A287M214;M0W8Z3;F2CRE8;A0A287RZU8;F2D8K5;A0A287XB22;A0A287F3Q2	F2DI56;A0A287EG05;A0A287X931;A0A287SXY8;A0A287LL74;A0A287M214;M0W8Z3	4;4;4;4;3;3;2;1;1;1;1;1	4;4;4;4;3;3;2;1;1;1;1;1	1;1;1;1;0;0;0;0;0;0;0;0	Predicted protein; Uncharacterized protein; Uncharacterized protein; Uncharacterized protein; Uncharacterized protein; Uncharacterized protein; Uncharacterized protein	12	4	4	1	4	3	2	3	2	0	0	3	1	2	3	1	1	1	3	3	2	2	2	1	2	1	3	4	3	3	1	1	2	1	4	3	2	3	2	0	0	3	1	2
A0A287EG10	A0A287EG10	13	13	8	Oxidored_FMN domain-containing protein	1	13	13	8	4	5	4	4	1	1	1	5	3	5	1	1	1	1	6	2	3	3	1	1	1	1	3	4	3	2	1	1	1	1	4	5	4	4	1	1	1	5	3	5
A0A287EG36;A0A287H1D4	A0A287EG36	7;1	7;1	7;1	Arginine decarboxylase	2	7	7	7	1	0	0	0	1	1	1	0	2	1	0	1	0	0	0	0	0	1	2	3	4	1	0	0	0	0	3	3	4	2	1	0	0	0	1	1	1	0	2	1
A0A287EG58	A0A287EG58	5	5	5	Methionine S-methyltransferase	1	5	5	5	3	2	3	3	0	2	0	4	4	5	1	1	1	2	2	1	1	2	1	0	1	0	2	1	2	2	3	2	1	1	3	2	3	3	0	2	0	4	4	5
A0A287EGQ3	A0A287EGQ3	2	2	2	Acidic protein	1	2	2	2	1	1	1	0	1	1	1	1	1	1	1	1	1	1	1	2	1	1	1	1	1	0	1	1	1	0	1	1	2	1	1	1	1	0	1	1	1	1	1	1
A0A287EGU1	A0A287EGU1	13	7	2	Uncharacterized protein	1	13	7	2	11	13	11	11	10	9	10	10	12	10	9	10	8	10	9	10	12	9	9	8	10	8	10	10	11	11	9	10	9	10	6	7	7	7	5	6	6	6	7	6
A0A287EHL3	A0A287EHL3	11	9	9	Uncharacterized protein	1	11	9	9	6	8	7	6	1	1	2	7	7	7	3	1	2	1	8	9	8	8	2	1	2	1	7	8	8	8	1	2	1	2	5	7	6	5	0	0	1	6	6	6
A0A287EHW3	A0A287EHW3	3	3	3	Uncharacterized protein	1	3	3	3	1	1	2	1	0	1	2	1	1	1	0	1	1	0	1	1	2	1	1	3	2	3	2	2	2	2	2	3	2	2	1	1	2	1	0	1	2	1	1	1
A0A287EI07	A0A287EI07	4	4	3	Uncharacterized protein	1	4	4	3	1	1	1	1	2	1	2	1	1	1	2	2	1	1	2	1	1	1	1	1	1	1	1	1	1	1	2	2	2	1	1	1	1	1	2	1	2	1	1	1
A0A287EI81	A0A287EI81	1	1	1	Inhibitor_I29 domain-containing protein	1	1	1	1	0	0	0	0	0	0	0	0	0	0	0	0	0	0	0	0	0	0	0	1	1	1	0	0	1	1	1	1	1	1	0	0	0	0	0	0	0	0	0	0
A0A287EI84	A0A287EI84	5	5	5	NAD(P)-bd_dom domain-containing protein	1	5	5	5	0	2	0	0	5	4	4	0	0	0	4	4	3	3	1	0	0	1	4	4	4	3	0	0	1	0	5	5	4	3	0	2	0	0	5	4	4	0	0	0
A0A287EII4	A0A287EII4	4	3	3	Uncharacterized protein	1	4	3	3	3	3	3	3	2	1	2	3	2	3	1	2	1	2	1	3	2	2	1	1	2	1	2	2	3	2	2	1	2	2	3	3	3	3	2	1	2	3	2	3
A0A287EIM2	A0A287EIM2	4	4	4	Uncharacterized protein	1	4	4	4	2	1	2	1	2	3	3	1	1	2	3	3	3	3	2	1	4	2	3	3	2	3	1	1	2	1	2	3	2	2	2	1	2	1	2	3	3	1	1	2
A0A287EJH9	A0A287EJH9	1	1	1	Uncharacterized protein	1	1	1	1	1	1	1	1	0	0	0	0	0	0	0	0	0	0	0	1	1	0	1	1	1	1	1	1	1	1	1	1	1	1	1	1	1	1	0	0	0	0	0	0
A0A287EJJ3	A0A287EJJ3	1	1	1	Uncharacterized protein	1	1	1	1	1	1	1	1	1	1	0	1	1	1	1	1	1	1	1	1	1	1	1	1	1	1	1	1	1	1	1	1	1	1	1	1	1	1	1	1	0	1	1	1
A0A287EKE6	A0A287EKE6	15	15	15	Uncharacterized protein	1	15	15	15	9	10	8	8	9	6	4	10	10	11	9	7	9	8	7	9	10	8	8	8	8	4	10	8	8	8	9	9	8	9	9	10	8	8	9	6	4	10	10	11
A0A287EKF4	A0A287EKF4	2	2	2	Beta-hexosaminidase	1	2	2	2	0	0	1	1	1	0	0	1	1	2	1	1	0	1	0	1	0	1	0	0	2	1	0	0	0	0	0	0	0	0	0	0	1	1	1	0	0	1	1	2
A0A287EKQ3	A0A287EKQ3	3	3	3	Laccase	1	3	3	3	0	0	0	0	0	0	0	0	0	1	0	0	0	0	0	0	0	0	0	0	0	0	0	0	0	0	0	0	0	0	0	0	0	0	0	0	0	0	0	1
A0A287EKS1;A0A287E607;A0A287W691;A0A287GCX6;A0A287E616	A0A287EKS1;A0A287E607;A0A287W691;A0A287GCX6;A0A287E616	2;1;1;1;1	2;1;1;1;1	2;1;1;1;1	Alginate_lyase2 domain-containing protein; Alginate_lyase2 domain-containing protein; Alginate_lyase2 domain-containing protein; Alginate_lyase2 domain-containing protein; Alginate_lyase2 domain-containing protein	5	2	2	2	0	0	0	0	0	0	0	0	0	0	0	0	0	0	0	0	0	0	0	0	0	0	0	0	0	0	0	0	0	0	0	0	0	0	0	0	0	0	0	0
A0A287ELS1;A0A287QM08;A0A287L4R3	A0A287ELS1	6;1;1	6;1;1	4;0;0	Uncharacterized protein	3	6	6	4	4	4	4	4	3	4	3	3	4	3	4	3	3	4	4	2	5	4	3	3	3	4	5	2	3	3	4	3	4	2	4	4	4	4	3	4	3	3	4	3
A0A287END7	A0A287END7	13	13	12	Patatin	1	13	13	12	7	7	8	7	2	2	2	6	7	7	2	1	3	0	7	9	9	7	3	5	4	4	10	10	8	9	4	5	5	3	7	7	8	7	2	2	2	6	7	7
A0A287ENJ5;A0A287TE43	A0A287ENJ5;A0A287TE43	4;4	4;4	4;4	Ribosome biogenesis regulatory protein; Ribosome biogenesis regulatory protein	2	4	4	4	1	1	1	1	1	1	1	1	0	1	1	1	1	1	2	1	1	1	2	2	1	1	2	2	2	2	3	2	1	1	1	1	1	1	1	1	1	1	0	1
A0A287EP65	A0A287EP65	4	4	4	Uncharacterized protein	1	4	4	4	0	0	0	1	0	0	0	0	0	0	0	0	0	0	0	0	1	1	0	0	0	0	0	0	0	0	0	1	0	0	0	0	0	1	0	0	0	0	0	0
A0A287EP81	A0A287EP81	7	6	6	Dihydrolipoyl dehydrogenase	1	7	6	6	2	1	3	2	6	5	5	1	0	0	5	5	5	4	0	0	2	0	5	4	4	4	1	2	3	2	5	3	5	5	2	1	2	1	6	5	5	1	0	0
A0A287EPV5	A0A287EPV5	1	1	1	Uncharacterized protein	1	1	1	1	0	0	0	0	0	0	0	0	0	0	0	0	0	0	0	0	0	0	0	0	0	0	0	0	0	0	0	0	0	0	0	0	0	0	0	0	0	0	0	0
A0A287EPY4	A0A287EPY4	1	1	1	J domain-containing protein	1	1	1	1	1	1	1	0	1	1	1	1	1	1	1	1	1	1	1	1	1	1	1	1	1	1	1	1	1	1	1	1	1	1	1	1	1	0	1	1	1	1	1	1
A0A287EQD9	A0A287EQD9	8	8	8	Uncharacterized protein	1	8	8	8	5	5	4	4	5	5	4	5	5	5	3	4	3	3	4	4	6	5	4	4	5	4	5	4	3	3	4	5	5	3	5	5	4	4	5	5	4	5	5	5
A0A287EQE0	A0A287EQE0	4	4	4	Glutamate--cysteine ligase	1	4	4	4	1	3	3	3	4	3	3	3	2	2	3	3	2	2	2	3	3	2	2	2	1	2	3	2	2	2	2	3	2	2	1	3	3	3	4	3	3	3	2	2
A0A287EQS1	A0A287EQS1	3	3	3	AMP-binding domain-containing protein	1	3	3	3	0	0	0	0	0	1	0	0	0	0	1	0	1	0	0	0	0	0	1	1	2	3	0	0	0	0	0	1	1	0	0	0	0	0	0	1	0	0	0	0
A0A287ERB5	A0A287ERB5	8	8	8	Peroxidase	1	8	8	8	5	6	5	7	8	7	7	8	6	5	8	7	6	7	7	7	7	8	7	7	5	7	3	5	7	4	7	6	5	7	5	6	5	7	8	7	7	8	6	5
A0A287ERH3;A0A287MUD8;A0A287MUF2	A0A287ERH3	3;1;1	3;1;1	3;1;1	Glutathione transferase	3	3	3	3	1	0	0	2	1	1	1	0	1	1	2	1	1	1	1	1	1	1	1	1	1	1	1	1	1	1	1	1	1	1	1	0	0	2	1	1	1	0	1	1
A0A287ERI9	A0A287ERI9	1	1	1	Cupin type-1 domain-containing protein	1	1	1	1	1	1	1	1	0	0	1	1	1	0	0	0	1	0	0	0	1	0	1	0	1	0	0	1	1	1	1	1	1	1	1	1	1	1	0	0	1	1	1	0
A0A287M3W2;A0A287G5W2;A0A287ES82;A0A287XKV0;A0A287G4N4;A0A287W955;A0A287TDM0;A0A287NJ32;A0A287S5P4;A0A287TAF4;A0A287GNX2;A0A287JC73;A0A287GFF3;A0A287XVU5;A0A287XVM3	A0A287M3W2;A0A287G5W2;A0A287ES82;A0A287XKV0;A0A287G4N4;A0A287W955;A0A287TDM0;A0A287NJ32;A0A287S5P4;A0A287TAF4;A0A287GNX2;A0A287JC73	10;10;10;10;10;10;10;10;10;10;9;6;4;3;2	10;10;10;10;10;10;10;10;10;10;9;6;4;3;2	10;10;10;10;10;10;10;10;10;10;9;6;4;3;2	Histone H4; Histone H4; Histone H4; Histone H4; Histone H4; Histone H4; Histone H4; Histone H4; Histone H4; Histone H4; Histone H4; Histone H4	15	10	10	10	7	6	7	5	7	3	5	7	6	7	6	8	7	6	5	6	8	7	5	7	7	6	7	7	7	6	8	6	8	6	7	6	7	5	7	3	5	7	6	7
A0A287ES85;A0A287VVI0;A0A287W004;A0A287IGA6;A0A287VYM2;A0A287TR51;A0A287IW89;A0A287FSM5;A0A287VR91;F2DMK0;A0A287G2N5;G1APU3;A0A287G2P9;A0A287E8E4	A0A287ES85;A0A287VVI0;A0A287W004;A0A287IGA6;A0A287VYM2;A0A287TR51;A0A287IW89;A0A287FSM5	5;5;5;5;5;5;5;5;2;2;1;1;1;1	2;2;2;2;2;2;2;2;0;0;0;0;0;0	2;2;2;2;2;2;2;2;0;0;0;0;0;0	Histone domain-containing protein; Histone domain-containing protein; Histone domain-containing protein; Histone domain-containing protein; Histone domain-containing protein; Histone domain-containing protein; Histone domain-containing protein; Histone do	14	5	2	2	5	4	4	4	4	5	4	4	4	5	5	5	5	4	4	5	5	5	5	5	5	5	4	5	4	3	5	3	5	3	2	1	1	1	1	2	2	2	2	2
A0A287ESC5	A0A287ESC5	4	4	4	RRM domain-containing protein	1	4	4	4	3	3	4	4	3	3	4	4	4	4	3	4	3	2	4	4	4	4	4	3	3	3	3	4	4	4	3	4	4	3	3	3	4	4	3	3	4	4	4	4
A0A287ESJ7	A0A287ESJ7	14	14	14	Uncharacterized protein	1	14	14	14	1	6	3	3	2	4	4	5	3	3	5	5	3	2	7	7	10	6	8	8	8	8	5	6	7	7	10	9	9	7	1	6	3	3	2	4	4	5	3	3
A0A287ESM3	A0A287ESM3	1	1	1	Uncharacterized protein	1	1	1	1	0	0	0	0	0	0	0	1	0	0	1	0	0	1	1	0	0	0	0	0	1	0	0	0	1	1	0	1	1	1	0	0	0	0	0	0	0	1	0	0
A0A287ESQ8;A0A287WWH4	A0A287ESQ8	11;1	11;1	11;1	Aminotran_1_2 domain-containing protein	2	11	11	11	5	5	4	5	5	5	4	4	6	5	6	5	4	4	3	6	4	3	3	2	2	2	3	4	3	4	4	4	3	3	5	5	4	5	5	5	4	4	6	5
A0A287ESU5	A0A287ESU5	1	1	1	Carboxypeptidase	1	1	1	1	0	0	0	0	1	1	1	1	0	0	0	0	0	0	0	1	0	1	0	0	0	0	0	1	1	0	0	0	1	0	0	0	0	0	1	1	1	1	0	0
A0A287ESY0	A0A287ESY0	1	1	1	Ribosome biogenesis protein NOP53	1	1	1	1	1	1	0	0	0	1	0	0	1	0	0	1	0	1	1	0	1	0	1	1	0	1	0	0	1	0	1	1	0	0	1	1	0	0	0	1	0	0	1	0
A0A287ETW4	A0A287ETW4	6	6	6	PDZ domain-containing protein	1	6	6	6	0	0	1	0	5	4	4	1	0	0	4	4	4	4	1	0	1	0	3	3	4	4	0	1	0	1	3	2	2	3	0	0	1	0	5	4	4	1	0	0
A0A287ETZ7	A0A287ETZ7	2	2	2	DLH domain-containing protein	1	2	2	2	1	1	2	2	0	0	1	1	1	1	0	0	0	0	1	1	1	2	0	1	1	2	1	1	1	2	1	0	0	0	1	1	2	2	0	0	1	1	1	1
A0A287EU71	A0A287EU71	1	1	1	Uncharacterized protein	1	1	1	1	1	1	1	1	1	1	1	1	1	1	1	0	1	1	1	1	1	1	1	1	1	1	1	1	1	1	1	1	1	1	1	1	1	1	1	1	1	1	1	1
A0A287EUJ9	A0A287EUJ9	1	1	1	PWWP domain-containing protein	1	1	1	1	0	0	0	0	0	0	0	0	0	0	0	0	0	0	0	0	0	0	0	0	0	0	0	0	0	0	0	0	0	0	0	0	0	0	0	0	0	0	0	0
A0A287EUQ8	A0A287EUQ8	9	8	8	Peroxidase	1	9	8	8	1	1	0	0	8	8	8	1	1	1	8	9	7	7	2	0	1	0	9	7	8	7	1	1	1	1	8	7	8	7	0	0	0	0	7	7	7	0	0	0
A0A287EUR9	A0A287EUR9	2	2	2	Uncharacterized protein	1	2	2	2	1	1	1	0	0	1	0	1	0	1	0	0	0	0	1	1	1	1	1	1	1	1	1	1	0	1	1	1	1	1	1	1	1	0	0	1	0	1	0	1
A0A287EUT4;A0A287W268	A0A287EUT4;A0A287W268	6;3	6;3	4;1	Glutathione transferase; Glutathione transferase	2	6	6	4	0	0	1	0	0	0	0	1	0	1	0	0	0	0	0	0	3	1	0	0	0	0	1	0	1	0	0	0	1	1	0	0	1	0	0	0	0	1	0	1
A0A287EUU8	A0A287EUU8	2	2	2	Asparagine--tRNA ligase	1	2	2	2	1	1	1	1	1	1	2	1	1	1	2	1	2	1	1	2	1	1	2	2	1	1	1	1	1	1	2	1	1	1	1	1	1	1	1	1	2	1	1	1
A0A287EVF1	A0A287EVF1	4	4	4	Histidine--tRNA ligase	1	4	4	4	2	2	1	4	1	0	0	4	2	3	1	1	1	2	3	2	4	3	1	2	2	2	1	2	2	3	2	1	2	1	2	2	1	4	1	0	0	4	2	3
A0A287EVF8	A0A287EVF8	4	4	4	Uncharacterized protein	1	4	4	4	3	3	4	3	3	2	2	4	2	2	3	3	0	2	4	3	2	3	2	2	2	2	4	4	3	3	3	3	2	2	3	3	4	3	3	2	2	4	2	2
A0A287EVG1	A0A287EVG1	11	11	11	40S ribosomal protein S4	1	11	11	11	7	6	7	9	5	5	5	7	5	8	6	6	3	5	7	7	9	6	6	7	5	6	7	6	8	6	9	6	7	5	7	6	7	9	5	5	5	7	5	8
A0A287EVI3	A0A287EVI3	3	3	3	Uncharacterized protein	1	3	3	3	2	3	1	2	2	1	1	2	2	2	2	2	2	1	1	3	2	3	1	0	1	1	2	2	2	2	1	1	2	1	2	3	1	2	2	1	1	2	2	2
A0A287EVT9;A0A287HQX7;A0A287IVF5;A0A287HR72	A0A287EVT9;A0A287HQX7;A0A287IVF5;A0A287HR72	3;3;3;2	1;1;1;0	1;1;1;0	Phenylalanine ammonia-lyase; Phenylalanine ammonia-lyase; Phenylalanine ammonia-lyase; Phenylalanine ammonia-lyase	4	3	1	1	3	2	2	1	1	1	1	2	1	2	1	1	1	2	1	1	1	1	1	2	1	1	1	2	2	1	1	2	2	1	1	1	0	0	0	0	0	1	0	1
A0A287EVZ8	A0A287EVZ8	1	1	1	Uncharacterized protein	1	1	1	1	1	1	1	1	1	1	1	1	1	1	1	1	1	1	1	1	1	1	1	1	1	1	1	1	1	1	1	1	1	1	1	1	1	1	1	1	1	1	1	1
A0A287EW57	A0A287EW57	1	1	1	CYTOSOL_AP domain-containing protein	1	1	1	1	1	1	1	1	0	1	0	1	1	1	0	0	0	0	1	1	1	1	1	1	1	0	0	1	1	1	1	1	0	1	1	1	1	1	0	1	0	1	1	1
A0A287GLT1;A0A287EWJ6;A0A287SVU3;A0A287U5I4;A0A287GLC5;A0A287Q5D6	A0A287GLT1;A0A287EWJ6;A0A287SVU3;A0A287U5I4;A0A287GLC5;A0A287Q5D6	2;2;1;1;1;1	2;2;1;1;1;1	2;2;1;1;1;1	Uncharacterized protein; Uncharacterized protein; Uncharacterized protein; Uncharacterized protein; Uncharacterized protein; Uncharacterized protein	6	2	2	2	0	0	0	0	2	2	2	0	0	0	2	2	2	2	0	0	0	0	1	0	0	0	0	0	0	0	0	0	0	0	0	0	0	0	2	2	2	0	0	0
A0A287EWL1	A0A287EWL1	6	6	5	Ribosomal_L18e/L15P domain-containing protein	1	6	6	5	5	6	6	5	5	5	5	6	4	4	4	4	3	5	6	6	6	5	4	5	5	5	5	4	4	5	6	6	4	4	5	6	6	5	5	5	5	6	4	4
A0A287EWP5	A0A287EWP5	11	8	8	Importin subunit alpha	1	11	8	8	8	8	9	8	7	8	7	10	10	9	9	8	8	8	11	8	9	10	8	8	8	6	9	10	8	9	7	6	8	8	6	6	6	5	4	5	4	7	7	6
A0A287EWS7	A0A287EWS7	17	17	17	Protein disulfide-isomerase	1	17	17	17	12	12	14	13	8	10	11	13	12	12	12	9	9	9	11	12	15	12	9	12	13	10	15	13	16	15	12	12	12	11	12	12	14	13	8	10	11	13	12	12
A0A287EWW0	A0A287EWW0	3	3	3	J domain-containing protein	1	3	3	3	1	2	1	1	1	1	2	1	2	2	1	2	2	2	3	1	0	1	2	1	2	2	2	2	2	1	2	2	2	2	1	2	1	1	1	1	2	1	2	2
A0A287EWY0	A0A287EWY0	9	9	9	Dihydrolipoyl dehydrogenase	1	9	9	9	4	4	4	3	4	5	4	4	3	3	4	4	4	4	3	5	4	4	3	4	4	4	5	4	4	6	5	5	5	5	4	4	4	3	4	5	4	4	3	3
A0A287EX51	A0A287EX51	5	5	5	Usp domain-containing protein	1	5	5	5	3	2	1	4	2	2	1	2	1	1	3	3	2	1	2	2	3	1	1	3	2	2	3	2	3	2	4	3	4	4	3	2	1	4	2	2	1	2	1	1
A0A287EXJ4	A0A287EXJ4	19	19	18	Dihydrolipoyl dehydrogenase	1	19	19	18	14	12	13	13	12	12	11	11	10	11	10	10	11	12	12	12	14	11	10	12	12	12	12	12	13	11	13	11	12	11	14	12	13	13	12	12	11	11	10	11
A0A287EXK4;A0A287XMC4;A0A287TN05;A0A287FCB8;A0A287XMN6;A0A287QJR7;A0A287JA17;A0A287GM38;A0A287ECA9;A0A287TE62;A0A287K647;A0A287XML3;A0A287J9T4;A0A287XSC1;A0A287PDT2;A0A287US60;A0A287TE80;A0A287VVH9;A0A287VVS1;A0A287XMP8;A0A287RRT7;A0A287TF69;A0A287E928;A0A287NV34;A0A287PB32;A0A287RBL4;A0A287GHG4	A0A287EXK4;A0A287XMC4;A0A287TN05;A0A287FCB8;A0A287XMN6;A0A287QJR7;A0A287JA17;A0A287GM38;A0A287ECA9;A0A287TE62;A0A287K647;A0A287XML3;A0A287J9T4;A0A287XSC1;A0A287PDT2	14;7;7;7;7;7;7;7;7;7;7;7;7;7;7;5;5;4;4;3;3;2;2;2;1;1;1	14;7;7;7;7;7;7;7;7;7;7;7;7;7;7;5;5;4;4;3;3;2;2;2;1;1;1	7;0;0;0;0;0;0;0;0;0;0;0;0;0;0;0;0;0;0;0;0;0;0;0;0;0;0	Ubiquitin; Uncharacterized protein; Uncharacterized protein; Ubiquitin; Uncharacterized protein; Uncharacterized protein; Ubiquitin; Ubiquitin; Uncharacterized protein; Uncharacterized protein; Uncharacterized protein; Uncharacterized protein; Ubiquitin;	27	14	14	7	10	10	10	9	9	9	8	9	9	9	10	8	8	9	9	10	10	10	8	8	10	9	12	10	11	10	10	9	10	9	10	10	10	9	9	9	8	9	9	9
A0A287EXL8;A0A287EC09	A0A287EXL8	12;4	12;4	12;4	Peroxidase	2	12	12	12	11	9	11	10	1	0	3	8	7	9	2	2	2	2	10	8	9	10	2	3	2	3	8	9	9	9	1	3	1	2	11	9	11	10	1	0	3	8	7	9
A0A287EXS1	A0A287EXS1	1	1	1	Arginyl-tRNA synthetase	1	1	1	1	1	1	1	1	1	1	1	1	1	1	1	1	1	1	1	1	1	1	1	1	1	1	1	1	1	0	1	1	1	0	1	1	1	1	1	1	1	1	1	1
A0A287EXW6	A0A287EXW6	8	8	8	Uncharacterized protein	1	8	8	8	5	4	4	4	2	2	2	6	6	6	2	3	3	3	3	5	5	4	1	1	3	0	5	5	4	5	2	1	2	2	5	4	4	4	2	2	2	6	6	6
A0A287EY89;A0A287NCW7	A0A287EY89	6;1	6;1	6;1	Ribosomal_L16 domain-containing protein	2	6	6	6	3	4	3	3	2	3	2	3	2	3	1	4	2	3	3	3	4	2	5	4	3	3	4	2	3	2	3	2	2	2	3	4	3	3	2	3	2	3	2	3
A0A287EYR9	A0A287EYR9	4	4	4	Uncharacterized protein	1	4	4	4	2	1	2	2	2	2	4	3	1	1	3	3	4	4	3	0	1	2	4	4	4	4	1	2	2	2	3	3	4	3	2	1	2	2	2	2	4	3	1	1
A0A287EZA9;A0A287EC71	A0A287EZA9;A0A287EC71	3;2	3;2	3;2	Cellulose synthase; Cellulose synthase	2	3	3	3	2	1	3	1	0	0	0	1	0	0	0	0	0	0	2	2	1	2	1	1	2	0	1	0	1	1	1	1	1	1	2	1	3	1	0	0	0	1	0	0
A0A287EZH9	A0A287EZH9	8	1	1	Uncharacterized protein	1	8	1	1	6	6	7	6	6	4	4	6	4	6	3	5	5	3	2	5	5	5	4	4	5	4	4	4	4	4	4	5	4	3	1	1	1	1	1	1	0	1	1	1
A0A287EZP5	A0A287EZP5	22	22	15	Uncharacterized protein	1	22	22	15	16	16	15	16	13	11	9	12	11	12	11	9	11	11	9	14	15	14	8	8	9	7	10	11	10	11	13	11	10	8	16	16	15	16	13	11	9	12	11	12
M0VHJ4;A0A287EZT2	M0VHJ4;A0A287EZT2	1;1	1;1	1;1	UBC core domain-containing protein; UBC core domain-containing protein	2	1	1	1	1	1	1	1	1	1	1	1	1	0	0	1	1	1	1	1	1	1	1	1	1	1	1	1	1	1	1	1	1	1	1	1	1	1	1	1	1	1	1	0
A0A287F081	A0A287F081	10	10	8	Malic enzyme	1	10	10	8	5	6	6	6	5	4	6	5	5	6	5	6	5	5	5	7	4	6	3	5	3	4	4	4	6	5	2	2	3	2	5	6	6	6	5	4	6	5	5	6
A0A287F0C4	A0A287F0C4	5	5	5	Proteasome subunit beta	1	5	5	5	3	3	4	2	3	2	1	3	3	3	3	2	2	3	3	3	4	3	2	3	4	2	3	3	3	3	3	2	3	2	3	3	4	2	3	2	1	3	3	3
A0A287F0Q7;A0A287KH95	A0A287F0Q7	7;1	7;1	7;1	Uncharacterized protein	2	7	7	7	5	6	5	5	3	3	3	5	5	5	3	4	3	4	5	5	5	5	3	4	5	3	4	5	4	5	4	4	3	3	5	6	5	5	3	3	3	5	5	5
A0A287KHE9;A0A287F0S2	A0A287KHE9;A0A287F0S2	4;4	4;4	4;4	Uncharacterized protein; Uncharacterized protein	2	4	4	4	3	3	3	4	1	2	3	2	3	4	3	4	2	2	3	3	4	4	3	3	4	3	3	3	4	3	4	3	3	3	3	3	3	4	1	2	3	2	3	4
A0A287F193	A0A287F193	1	1	1	DNA replication licensing factor MCM6	1	1	1	1	1	1	1	1	0	0	0	1	0	0	0	0	0	0	1	1	1	1	0	1	0	1	1	1	1	1	1	1	1	0	1	1	1	1	0	0	0	1	0	0
A0A287F1N0	A0A287F1N0	1	1	1	RING-type domain-containing protein	1	1	1	1	1	1	1	1	0	1	1	1	1	1	0	1	0	0	1	1	1	1	0	1	1	1	1	1	1	1	1	0	1	0	1	1	1	1	0	1	1	1	1	1
A0A287F1V1	A0A287F1V1	31	15	15	Uncharacterized protein	1	31	15	15	11	12	13	15	20	19	22	9	10	7	20	19	20	21	10	11	12	11	22	22	26	19	14	13	16	12	23	20	25	22	4	4	5	5	7	7	9	2	4	2
A0A287F2X4	A0A287F2X4	7	4	4	40S ribosomal protein S3a	1	7	4	4	4	4	3	3	4	5	4	6	5	5	4	5	4	3	4	5	5	4	6	6	5	4	3	5	3	5	5	3	5	4	3	2	1	2	2	2	1	3	2	2
A0A287F3A8	A0A287F3A8	2	2	2	Uncharacterized protein	1	2	2	2	2	1	2	2	1	2	1	2	1	1	2	1	2	2	1	1	2	2	2	2	2	2	2	2	1	1	2	2	2	2	2	1	2	2	1	2	1	2	1	1
A0A287F3K1	A0A287F3K1	1	1	1	RING-type domain-containing protein	1	1	1	1	0	0	0	0	0	0	0	0	0	0	0	0	0	0	0	0	0	0	0	0	0	0	0	0	0	0	0	0	0	0	0	0	0	0	0	0	0	0	0	0
A0A287F3V0	A0A287F3V0	2	2	2	TP_methylase domain-containing protein	1	2	2	2	1	1	1	1	1	1	1	0	0	0	1	1	1	1	1	0	1	1	1	1	1	1	1	0	0	0	1	1	1	1	1	1	1	1	1	1	1	0	0	0
A0A287F428	A0A287F428	4	4	4	Histone H2A	1	4	4	4	3	3	3	3	2	1	3	3	2	2	3	1	2	1	1	3	1	2	3	2	3	2	3	3	2	2	3	3	3	2	3	3	3	3	2	1	3	3	2	2
A0A287F544	A0A287F544	5	5	5	Uncharacterized protein	1	5	5	5	4	5	4	4	2	3	3	4	2	2	3	2	2	3	5	5	2	4	4	4	4	4	5	3	3	2	5	4	4	3	4	5	4	4	2	3	3	4	2	2
A0A287HET9;A0A287F5N7	A0A287HET9;A0A287F5N7	3;3	3;3	3;3	Abhydrolase_3 domain-containing protein; Abhydrolase_3 domain-containing protein	2	3	3	3	0	0	2	0	0	0	0	0	0	0	0	0	0	0	0	1	1	1	1	0	0	0	1	1	1	1	0	0	0	0	0	0	2	0	0	0	0	0	0	0
A0A287F5Q4	A0A287F5Q4	10	10	10	Uncharacterized protein	1	10	10	10	1	1	1	1	6	8	7	0	0	1	7	6	5	6	0	0	0	0	7	6	10	6	1	0	0	0	7	7	8	7	1	1	1	1	6	8	7	0	0	1
A0A287F651	A0A287F651	3	3	3	Midasin	1	3	3	3	0	0	1	0	2	1	1	0	0	1	2	1	1	1	0	1	0	0	1	1	1	1	0	0	0	0	1	1	1	1	0	0	1	0	2	1	1	0	0	1
A0A287F6F5	A0A287F6F5	3	3	3	Inosine triphosphate pyrophosphatase	1	3	3	3	1	2	1	1	2	2	2	2	3	1	2	2	2	2	0	2	1	1	2	2	2	1	2	2	0	0	2	3	1	1	1	2	1	1	2	2	2	2	3	1
A0A287F6G3	A0A287F6G3	14	12	12	Uncharacterized protein	1	14	12	12	11	10	9	11	9	7	8	10	7	10	10	7	8	7	10	9	10	10	11	10	10	9	11	10	9	9	9	11	10	9	10	10	8	10	8	7	7	9	7	9
A0A287F6T5	A0A287F6T5	25	11	11	Uncharacterized protein	1	25	11	11	18	19	18	19	14	19	19	18	16	16	16	18	14	15	17	18	21	18	13	16	17	17	20	18	17	18	13	15	16	16	6	8	8	8	5	8	7	7	6	5
A0A287F802	A0A287F802	7	7	7	Uncharacterized protein	1	7	7	7	7	6	6	7	6	5	6	6	3	6	4	4	2	3	7	7	7	6	6	7	7	6	7	6	6	7	7	7	6	6	7	6	6	7	6	5	6	6	3	6
A0A287F824	A0A287F824	4	4	4	Cyanate hydratase	1	4	4	4	3	1	3	3	1	3	3	3	2	2	2	1	3	1	2	3	2	3	2	3	2	3	3	3	3	3	2	2	2	2	3	1	3	3	1	3	3	3	2	2
A0A287FA93	A0A287FA93	4	4	4	Coatomer subunit gamma	1	4	4	4	3	3	3	3	0	1	2	3	3	2	2	2	2	2	3	4	2	2	2	3	3	3	2	1	1	2	1	1	2	0	3	3	3	3	0	1	2	3	3	2
A0A287FAD4	A0A287FAD4	6	6	6	Uncharacterized protein	1	6	6	6	4	4	5	4	4	4	4	4	4	4	4	4	4	4	4	4	5	4	4	4	5	4	4	4	5	4	5	4	5	5	4	4	5	4	4	4	4	4	4	4
A0A287FAE0	A0A287FAE0	5	5	5	Nascent polypeptide-associated complex subunit beta	1	5	5	5	5	5	3	5	4	5	5	5	5	5	5	5	5	3	5	5	5	5	4	5	5	3	5	5	4	2	5	5	5	4	5	5	3	5	4	5	5	5	5	5
A0A287FAQ3	A0A287FAQ3	1	1	1	Uncharacterized protein	1	1	1	1	1	1	0	0	1	0	0	1	1	1	1	1	0	1	1	1	1	1	1	1	0	0	1	1	0	0	0	0	0	0	1	1	0	0	1	0	0	1	1	1
A0A287FBZ2	A0A287FBZ2	10	10	10	Uncharacterized protein	1	10	10	10	6	5	4	7	3	3	2	4	4	4	2	4	3	3	5	4	5	3	3	3	2	2	4	3	3	2	2	4	4	2	6	5	4	7	3	3	2	4	4	4
A0A287FC46	A0A287FC46	10	10	10	Alpha-galactosidase	1	10	10	10	6	6	5	5	4	3	3	5	6	6	2	4	1	3	5	5	4	4	3	4	5	4	5	6	5	6	5	5	4	4	6	6	5	5	4	3	3	5	6	6
A0A287FC98	A0A287FC98	4	4	4	Uncharacterized protein	1	4	4	4	1	1	1	0	4	4	3	1	0	0	4	3	3	3	1	1	0	0	1	0	1	0	1	1	1	1	1	1	1	1	1	1	1	0	4	4	3	1	0	0
A0A287FCC2;A0A287R3V8	A0A287FCC2	12;1	12;1	12;1	Uncharacterized protein	2	12	12	12	5	6	6	5	10	9	10	5	6	4	9	9	9	7	6	5	5	5	8	8	8	8	6	5	5	3	6	6	6	4	5	6	6	5	10	9	10	5	6	4
A0A287FCD3	A0A287FCD3	4	4	4	Uncharacterized protein	1	4	4	4	0	0	1	0	0	0	0	0	1	0	0	0	0	1	0	0	0	0	0	0	0	0	1	1	1	0	1	0	0	0	0	0	1	0	0	0	0	0	1	0
A0A287FCK3	A0A287FCK3	1	1	1	DNA ligase	1	1	1	1	0	1	1	0	1	1	0	0	0	0	1	1	0	1	1	1	0	0	1	0	0	1	0	0	1	0	1	1	1	0	0	1	1	0	1	1	0	0	0	0
A0A287FDC4;A0A287FWY3	A0A287FDC4;A0A287FWY3	3;2	3;2	3;2	Uncharacterized protein; Uncharacterized protein	2	3	3	3	1	1	1	1	1	1	1	1	1	1	1	1	1	1	1	1	0	1	1	1	1	1	1	1	1	1	1	2	1	1	1	1	1	1	1	1	1	1	1	1
A0A287FDK0	A0A287FDK0	11	11	11	Uncharacterized protein	1	11	11	11	1	0	0	0	6	6	8	0	0	2	6	4	6	5	1	1	1	1	6	5	6	6	0	0	1	0	8	6	8	5	1	0	0	0	6	6	8	0	0	2
A0A287FDK7	A0A287FDK7	4	4	4	Cytochrome b5 heme-binding domain-containing protein	1	4	4	4	1	0	2	2	0	1	1	0	0	0	2	1	2	2	0	1	1	1	2	0	2	1	1	0	0	0	1	0	0	0	1	0	2	2	0	1	1	0	0	0
A0A287FDN0;A0A287UCT1	A0A287FDN0	3;1	3;1	3;1	Cytochrome b5 heme-binding domain-containing protein	2	3	3	3	2	2	2	2	2	3	2	2	2	2	2	3	2	1	2	2	2	2	2	2	3	2	1	3	2	3	1	1	2	2	2	2	2	2	2	3	2	2	2	2
A0A287FDU2;A0A287FDU8	A0A287FDU2;A0A287FDU8	1;1	1;1	1;1	Uncharacterized protein; Uncharacterized protein	2	1	1	1	1	1	1	1	0	0	0	0	0	0	0	0	0	0	0	0	0	0	0	0	0	0	0	0	0	0	0	0	0	0	1	1	1	1	0	0	0	0	0	0
A0A287FDW4	A0A287FDW4	3	3	3	Malic enzyme	1	3	3	3	1	1	1	1	1	1	1	1	1	1	0	1	1	1	1	1	1	1	1	1	1	1	0	1	1	1	0	1	1	1	1	1	1	1	1	1	1	1	1	1
A0A287FE18;F2D6M6	A0A287FE18	3;1	3;1	3;1	Uncharacterized protein	2	3	3	3	2	0	1	2	0	1	0	2	1	1	1	0	0	0	1	2	2	1	1	1	1	0	2	1	3	2	2	1	0	1	2	0	1	2	0	1	0	2	1	1
A0A287FEE6	A0A287FEE6	4	4	4	AAI domain-containing protein	1	4	4	4	0	2	0	1	3	3	3	0	1	1	3	3	3	4	3	2	2	2	3	4	4	4	3	2	3	2	4	4	4	4	0	2	0	1	3	3	3	0	1	1
A0A287FET5	A0A287FET5	3	3	3	Uncharacterized protein	1	3	3	3	3	2	2	3	2	0	0	2	2	2	1	1	2	0	3	3	2	2	3	2	3	0	3	3	2	3	3	2	1	1	3	2	2	3	2	0	0	2	2	2
A0A287FF47	A0A287FF47	4	4	3	Uncharacterized protein	1	4	4	3	3	2	2	3	2	2	2	2	2	3	2	3	3	3	3	3	3	3	3	3	2	3	3	3	4	4	2	2	2	2	3	2	2	3	2	2	2	2	2	3
A0A287FFN5	A0A287FFN5	6	6	6	Methionine aminopeptidase	1	6	6	6	5	3	4	4	0	0	1	2	1	2	1	0	0	0	2	4	5	4	1	3	4	2	6	2	5	3	1	1	1	1	5	3	4	4	0	0	1	2	1	2
A0A287FFY4	A0A287FFY4	3	3	3	Cytochrome b5 heme-binding domain-containing protein	1	3	3	3	0	0	0	1	1	1	2	0	1	1	0	0	2	1	1	1	1	1	1	0	1	2	0	2	1	1	2	1	1	2	0	0	0	1	1	1	2	0	1	1
A0A287FG53	A0A287FG53	3	3	3	Uncharacterized protein	1	3	3	3	1	0	2	2	2	1	1	1	1	1	0	2	1	1	2	2	2	2	1	1	0	1	2	2	1	2	1	1	2	0	1	0	2	2	2	1	1	1	1	1
A0A287WQI5;A0A287FGU5;A0A287PVB0	A0A287WQI5;A0A287FGU5;A0A287PVB0	2;2;1	2;2;1	2;2;1	Uncharacterized protein; Uncharacterized protein; Uncharacterized protein	3	2	2	2	1	1	2	1	1	1	1	1	1	1	1	1	1	1	2	1	2	1	1	1	1	1	1	1	1	1	1	1	2	1	1	1	2	1	1	1	1	1	1	1
A0A287FGY5	A0A287FGY5	1	1	1	Uncharacterized protein	1	1	1	1	1	1	1	1	0	0	0	1	1	0	1	0	0	0	1	1	1	1	0	0	0	0	1	1	1	1	0	0	0	0	1	1	1	1	0	0	0	1	1	0
A0A287FGZ3	A0A287FGZ3	2	2	2	Uncharacterized protein	1	2	2	2	0	0	0	0	0	0	0	0	0	0	0	0	0	0	0	0	0	0	0	0	0	0	0	0	0	0	0	0	0	0	0	0	0	0	0	0	0	0	0	0
A0A287FH00	A0A287FH00	3	2	2	Uncharacterized protein	1	3	2	2	0	0	0	0	0	0	0	0	0	0	0	0	0	0	0	0	0	0	0	0	0	0	0	0	0	0	1	1	1	0	0	0	0	0	0	0	0	0	0	0
A0A287FI72	A0A287FI72	12	12	12	Uncharacterized protein	1	12	12	12	9	8	6	6	8	7	10	8	7	6	8	7	7	8	8	9	10	8	9	9	9	9	8	8	9	6	9	8	9	10	9	8	6	6	8	7	10	8	7	6
A0A287FI78	A0A287FI78	2	2	2	Uncharacterized protein	1	2	2	2	0	2	0	1	2	2	2	2	1	1	2	2	1	2	1	1	1	0	1	1	1	1	1	0	1	1	0	2	2	2	0	2	0	1	2	2	2	2	1	1
A0A287FIJ0	A0A287FIJ0	3	3	3	PAP_fibrillin domain-containing protein	1	3	3	3	0	1	1	1	2	3	3	1	0	1	3	3	2	3	0	1	1	0	1	2	1	0	0	0	0	0	2	2	1	1	0	1	1	1	2	3	3	1	0	1
A0A287FIJ1	A0A287FIJ1	2	2	2	J domain-containing protein	1	2	2	2	1	1	1	0	0	0	0	0	0	0	0	0	0	0	0	0	1	0	0	0	0	0	0	0	0	0	0	0	0	0	1	1	1	0	0	0	0	0	0	0
A0A287FIQ1	A0A287FIQ1	2	2	2	Inositol-tetrakisphosphate 1-kinase	1	2	2	2	1	1	1	1	1	1	1	1	1	1	1	1	1	1	1	1	1	1	1	1	1	1	2	1	1	1	1	1	1	1	1	1	1	1	1	1	1	1	1	1
A0A287FIQ8	A0A287FIQ8	2	2	2	Uncharacterized protein	1	2	2	2	2	2	2	2	0	0	0	2	1	1	1	0	1	0	2	2	1	2	1	1	2	1	1	0	2	1	1	1	2	1	2	2	2	2	0	0	0	2	1	1
A0A287FJ03	A0A287FJ03	2	2	1	Uncharacterized protein	1	2	2	1	2	0	0	2	0	0	0	1	2	0	1	0	0	1	0	1	1	2	0	0	0	0	2	0	0	1	0	0	0	0	2	0	0	2	0	0	0	1	2	0
A0A287FJH7	A0A287FJH7	5	5	5	NADH dehydrogenase [ubiquinone] 1 alpha subcomplex subunit 12	1	5	5	5	2	2	1	2	2	1	3	1	1	2	3	3	2	1	3	3	5	3	1	3	3	4	3	1	4	1	2	2	3	3	2	2	1	2	2	1	3	1	1	2
A0A287FJK6	A0A287FJK6	3	3	3	Cupin_3 domain-containing protein	1	3	3	3	0	0	0	0	1	1	0	1	1	1	0	0	0	1	0	1	0	0	2	2	2	2	0	0	0	1	2	2	2	2	0	0	0	0	1	1	0	1	1	1
A0A287FJN3	A0A287FJN3	2	2	2	Uncharacterized protein	1	2	2	2	0	0	1	0	0	1	0	0	0	0	0	0	0	0	1	0	0	1	1	0	1	0	0	0	1	0	0	1	0	1	0	0	1	0	0	1	0	0	0	0
A0A287FK03	A0A287FK03	2	2	2	UBC core domain-containing protein	1	2	2	2	1	0	1	0	0	0	0	0	0	0	0	0	0	0	0	1	0	0	0	1	1	0	1	1	1	0	0	1	1	0	1	0	1	0	0	0	0	0	0	0
A0A287FKJ0	A0A287FKJ0	4	4	4	Ubiquitin-like domain-containing protein	1	4	4	4	1	1	4	2	2	2	3	3	3	2	3	1	2	2	3	3	2	3	3	2	4	3	2	1	2	3	2	2	3	0	1	1	4	2	2	2	3	3	3	2
A0A287FLQ7	A0A287FLQ7	3	3	3	Lactamase_B domain-containing protein	1	3	3	3	0	0	0	0	0	0	0	0	0	0	0	0	0	0	0	0	0	0	0	0	0	0	0	0	0	0	0	1	0	0	0	0	0	0	0	0	0	0	0	0
A0A287FM59;A0A287Q048	A0A287FM59;A0A287Q048	2;1	2;1	2;1	Branched-chain-amino-acid aminotransferase; Branched-chain-amino-acid aminotransferase	2	2	2	2	2	2	1	0	1	0	2	2	1	2	1	0	0	0	1	2	2	2	1	2	1	2	0	2	1	1	1	2	0	0	2	2	1	0	1	0	2	2	1	2
A0A287FMM7	A0A287FMM7	7	7	4	Uncharacterized protein	1	7	7	4	6	6	4	5	4	3	5	6	5	5	3	4	3	5	4	5	6	6	4	3	4	5	5	6	6	6	5	4	4	3	6	6	4	5	4	3	5	6	5	5
A0A287FN26;A0A287MJ94;A0A287U8B3;A0A287JWD0;M0YZK5;A0A287QJM6	A0A287FN26;A0A287MJ94;A0A287U8B3;A0A287JWD0;M0YZK5;A0A287QJM6	2;1;1;1;1;1	2;1;1;1;1;1	1;0;0;0;0;0	Expansin-like CBD domain-containing protein; Uncharacterized protein; Uncharacterized protein; Uncharacterized protein; Uncharacterized protein; Uncharacterized protein	6	2	2	1	1	1	0	0	0	1	1	1	1	0	1	1	1	0	1	0	1	1	0	0	0	0	1	1	1	2	0	0	0	1	1	1	0	0	0	1	1	1	1	0
A0A287FNA5	A0A287FNA5	9	9	7	Pyruvate kinase	1	9	9	7	6	6	6	7	3	3	3	6	7	4	3	3	3	4	8	9	8	8	5	6	5	5	8	7	8	8	5	6	6	9	6	6	6	7	3	3	3	6	7	4
A0A287FNF0	A0A287FNF0	3	3	3	Uncharacterized protein	1	3	3	3	1	1	1	1	1	0	1	1	1	1	1	1	0	1	1	1	1	1	0	0	1	0	1	1	1	1	1	0	1	1	1	1	1	1	1	0	1	1	1	1
A0A287FPI1	A0A287FPI1	11	11	11	Uncharacterized protein	1	11	11	11	5	6	4	3	7	8	6	7	6	6	4	6	6	8	4	6	5	8	5	8	6	8	5	7	6	6	8	8	6	6	5	6	4	3	7	8	6	7	6	6
A0A287FPM3	A0A287FPM3	6	6	6	Protein-methionine-S-oxide reductase	1	6	6	6	3	3	4	3	3	3	4	4	2	2	4	4	2	4	3	3	4	3	4	3	3	4	3	3	3	3	5	5	4	2	3	3	4	3	3	3	4	4	2	2
A0A287FPY6	A0A287FPY6	4	3	3	Serine hydroxymethyltransferase	1	4	3	3	2	3	3	2	3	3	3	3	3	2	2	2	2	2	3	3	3	3	2	3	2	3	3	1	3	2	3	2	3	3	1	2	2	1	2	2	2	2	3	1
A0A287SJI1;A0A287FQ38	A0A287SJI1;A0A287FQ38	1;1	1;1	1;1	ML domain-containing protein; RRM domain-containing protein	2	1	1	1	1	1	1	1	1	1	1	1	1	1	1	1	1	1	1	1	1	1	1	1	1	1	1	1	1	1	1	1	1	1	1	1	1	1	1	1	1	1	1	1
A0A287FQR2	A0A287FQR2	12	12	12	Ribosomal protein	1	12	12	12	0	2	1	0	9	10	9	0	0	1	10	8	8	9	4	0	1	1	7	11	11	10	1	2	2	1	8	9	9	6	0	2	1	0	9	10	9	0	0	1
A0A287FQW8	A0A287FQW8	2	2	2	Uncharacterized protein	1	2	2	2	0	0	0	0	0	0	0	0	0	0	0	0	0	0	0	0	0	0	0	0	0	0	0	0	0	0	0	0	0	0	0	0	0	0	0	0	0	0	0	0
A0A287FR53	A0A287FR53	8	8	8	Uncharacterized protein	1	8	8	8	3	1	3	1	2	2	3	2	4	2	2	2	1	3	3	4	3	4	1	4	4	2	5	6	4	4	2	3	2	4	3	1	3	1	2	2	3	2	4	2
A0A287FRB0	A0A287FRB0	2	2	2	Uncharacterized protein	1	2	2	2	1	1	1	2	1	1	1	1	1	1	2	2	1	1	2	1	0	1	1	0	1	1	0	0	1	0	0	0	0	0	1	1	1	2	1	1	1	1	1	1
A0A287FRQ4	A0A287FRQ4	4	4	4	Uncharacterized protein	1	4	4	4	2	2	4	3	1	2	1	2	1	2	2	1	1	2	1	2	4	2	2	2	3	2	2	3	2	2	3	2	2	2	2	2	4	3	1	2	1	2	1	2
A0A287FSM4	A0A287FSM4	2	2	2	Uncharacterized protein	1	2	2	2	0	0	0	1	1	0	0	0	0	0	0	0	0	0	0	0	1	0	0	0	0	0	0	0	0	0	1	0	0	0	0	0	0	1	1	0	0	0	0	0
A0A287FST5	A0A287FST5	1	1	1	Uncharacterized protein	1	1	1	1	0	0	0	0	0	0	0	0	0	0	0	0	0	0	0	0	0	0	0	0	0	0	0	0	0	0	0	0	1	0	0	0	0	0	0	0	0	0	0	0
A0A287FSX1;A0A287KTX3;A0A287MHV8;A0A287XEI2;A0A287U406;A0A287GNA4;A0A287S4I8;A0A287VPJ7	A0A287FSX1	11;2;2;1;1;1;1;1	10;2;2;1;1;1;1;1	7;1;1;1;1;1;1;1	UDP-glucuronate decarboxylase	8	11	10	7	7	6	7	4	3	2	1	7	4	7	3	3	3	3	6	8	8	7	5	5	5	5	6	8	7	4	5	5	4	5	6	5	6	4	3	1	1	6	4	7
A0A287FU58	A0A287FU58	2	2	2	AMP deaminase	1	2	2	2	1	1	1	1	1	1	1	1	0	0	1	1	0	1	1	1	1	1	1	1	1	0	2	0	0	1	0	0	0	0	1	1	1	1	1	1	1	1	0	0
A0A287FU94	A0A287FU94	13	13	13	Peptidase_M24 domain-containing protein	1	13	13	13	8	9	8	6	5	4	7	6	1	7	6	5	4	6	8	8	9	8	9	10	9	9	8	8	9	6	8	9	10	7	8	9	8	6	5	4	7	6	1	7
A0A287FUE1;A0A287SMI4	A0A287FUE1;A0A287SMI4	2;1	2;1	2;1	Uncharacterized protein; Uncharacterized protein	2	2	2	2	1	1	1	1	1	1	1	1	1	1	1	1	1	1	1	1	1	1	1	1	1	1	1	1	2	1	1	1	1	1	1	1	1	1	1	1	1	1	1	1
A0A287FUJ6;A0A287DWX2;A0A287KKW2;A0A287KKS3;A0A287KKV1	A0A287FUJ6;A0A287DWX2;A0A287KKW2;A0A287KKS3	19;10;10;10;1	1;0;0;0;0	1;0;0;0;0	Uncharacterized protein; Uncharacterized protein; Uncharacterized protein; Uncharacterized protein	5	19	1	1	12	13	12	12	12	12	13	12	13	13	12	13	11	13	11	12	13	13	11	11	14	12	12	11	12	13	11	9	12	13	0	0	0	0	0	1	1	0	1	1
A0A287FUM0	A0A287FUM0	2	2	2	PX domain-containing protein	1	2	2	2	2	2	2	1	1	0	1	2	1	2	1	0	1	1	1	1	1	1	0	0	1	0	2	2	1	1	2	0	0	0	2	2	2	1	1	0	1	2	1	2
A0A287UE41;A0A287FVB8;A0A287H8P2;A0A287QTA0;A0A287UFZ8	A0A287UE41;A0A287FVB8;A0A287H8P2	3;3;3;1;1	3;3;3;1;1	3;3;3;1;1	Uncharacterized protein; Uncharacterized protein; Uncharacterized protein	5	3	3	3	2	2	2	1	1	1	3	1	2	2	1	2	2	2	1	2	2	2	2	1	1	2	2	2	2	2	2	1	2	2	2	2	2	1	1	1	3	1	2	2
F2EFW5;A0A287XWT8;A0A287FVD3	F2EFW5;A0A287XWT8;A0A287FVD3	2;2;2	2;2;2	2;2;2	H(+)-exporting diphosphatase; H(+)-exporting diphosphatase; H(+)-exporting diphosphatase	3	2	2	2	2	1	1	2	0	1	1	1	2	2	2	1	1	2	2	1	2	2	2	2	2	2	2	2	1	2	2	1	1	0	2	1	1	2	0	1	1	1	2	2
A0A287FVG7	A0A287FVG7	17	17	17	Pyruvate, phosphate dikinase	1	17	17	17	1	1	2	1	2	1	1	0	0	1	2	2	3	1	1	1	0	2	2	1	2	3	1	2	1	3	2	1	1	2	1	1	2	1	2	1	1	0	0	1
A0A287FW14;A0A287FW20	A0A287FW14	3;1	3;1	3;1	TPM_phosphatase domain-containing protein	2	3	3	3	0	0	0	0	3	3	3	0	1	0	3	3	2	2	1	0	0	0	1	1	1	2	0	0	0	1	2	1	0	1	0	0	0	0	3	3	3	0	1	0
A0A287FWB2	A0A287FWB2	7	7	6	DLH domain-containing protein	1	7	7	6	3	3	4	3	3	3	4	4	2	3	4	4	4	4	3	4	6	2	3	4	6	5	4	5	5	4	4	5	5	6	3	3	4	3	3	3	4	4	2	3
A0A287FWW9	A0A287FWW9	4	4	4	Uncharacterized protein	1	4	4	4	2	2	2	2	1	1	0	2	2	2	1	2	1	1	2	2	2	2	0	0	1	1	2	2	2	2	1	1	1	1	2	2	2	2	1	1	0	2	2	2
A0A287FX31	A0A287FX31	14	14	11	Coatomer subunit delta	1	14	14	11	11	7	11	10	7	6	7	9	13	9	8	9	7	7	9	11	10	10	9	7	8	10	11	10	8	7	6	7	7	6	11	7	11	10	7	6	7	9	13	9
A0A287FXT0	A0A287FXT0	7	1	1	WPP domain-containing protein	1	7	1	1	1	4	3	3	3	3	3	2	5	5	2	2	3	2	3	2	4	3	3	4	3	3	3	3	5	4	4	5	3	6	0	1	1	1	1	0	1	0	1	1
A0A287FY11;A0A287FXW8	A0A287FY11;A0A287FXW8	2;2	2;2	2;2	Abhydrolase_3 domain-containing protein; Abhydrolase_3 domain-containing protein	2	2	2	2	2	2	2	2	1	2	2	1	1	2	1	2	2	2	1	1	0	1	1	1	0	0	0	0	1	1	1	1	0	1	2	2	2	2	1	2	2	1	1	2
A0A287FYP3;A0A287JUK0;A0A287M8W6	A0A287FYP3	4;1;1	4;1;1	4;1;1	Cytochrome c domain-containing protein	3	4	4	4	4	3	4	4	3	4	4	3	2	4	3	4	4	3	3	4	4	4	3	4	4	4	4	3	4	4	4	4	4	4	4	3	4	4	3	4	4	3	2	4
A0A287FYT4	A0A287FYT4	15	15	15	Uncharacterized protein	1	15	15	15	9	11	9	8	8	9	8	7	9	8	10	8	8	8	10	11	12	8	9	12	12	8	11	7	10	9	12	10	10	9	9	11	9	8	8	9	8	7	9	8
A0A287FZ57;A0A287P8C3	A0A287FZ57	6;1	2;1	2;1	Guanosine nucleotide diphosphate dissociation inhibitor	2	6	2	2	4	2	2	4	3	3	3	4	1	3	3	4	2	3	2	3	4	2	2	3	3	4	1	3	4	4	3	2	2	4	2	1	1	2	1	2	2	2	1	2
A0A287FZA7	A0A287FZA7	1	1	1	Uncharacterized protein	1	1	1	1	1	1	1	1	1	0	1	1	1	1	1	1	1	1	1	1	1	1	1	1	1	1	1	1	1	0	1	1	1	1	1	1	1	1	1	0	1	1	1	1
A0A287FZE4	A0A287FZE4	4	4	4	Uncharacterized protein	1	4	4	4	0	2	1	1	4	4	4	1	1	3	4	4	4	4	3	2	1	1	4	4	4	4	1	1	0	1	3	4	4	4	0	2	1	1	4	4	4	1	1	3
A0A287FZI9;M0XAY7;S4Z8B5	A0A287FZI9;M0XAY7;S4Z8B5	1;1;1	1;1;1	1;1;1	Uncharacterized protein; 50S ribosomal protein L32, chloroplastic; 50S ribosomal protein L32, chloroplastic	3	1	1	1	0	0	0	0	1	0	0	0	0	0	1	1	1	1	0	0	0	0	0	1	1	1	0	0	0	0	1	1	1	1	0	0	0	0	1	0	0	0	0	0
A0A287G0E4	A0A287G0E4	1	1	1	Peptidase_S9 domain-containing protein	1	1	1	1	0	1	1	0	0	0	0	1	0	0	0	0	0	0	0	1	1	0	0	0	0	0	0	0	0	0	0	0	0	0	0	1	1	0	0	0	0	1	0	0
A0A287G0K9	A0A287G0K9	6	5	4	NAD(P)H dehydrogenase (quinone)	1	6	5	4	5	4	5	4	3	4	4	4	4	4	3	3	4	3	3	4	5	3	3	4	4	4	5	4	5	4	4	4	4	4	5	4	5	4	3	4	4	4	4	4
A0A287G0W7;F2EF48	A0A287G0W7;F2EF48	2;2	2;2	2;2	Uncharacterized protein; Predicted protein	2	2	2	2	1	2	0	0	1	1	1	1	2	1	1	1	0	1	1	2	2	1	1	2	1	1	1	1	1	1	1	1	1	1	1	2	0	0	1	1	1	1	2	1
A0A287G0Z3	A0A287G0Z3	2	2	2	Uncharacterized protein	1	2	2	2	0	0	0	0	0	0	0	0	0	0	0	0	0	0	0	0	0	0	0	0	0	0	0	0	0	0	0	0	0	0	0	0	0	0	0	0	0	0	0	0
A0A287G108;A0A287G0Z6;A0A287G0Z8;A0A287G0Z5	A0A287G108;A0A287G0Z6;A0A287G0Z8	9;9;9;1	9;9;9;1	7;7;7;1	Peroxidase; Peroxidase; Peroxidase	4	9	9	7	7	6	8	7	1	0	1	6	5	5	1	0	0	0	6	7	8	5	1	1	1	1	8	5	6	7	1	1	1	1	7	6	8	7	1	0	1	6	5	5
A0A287G100	A0A287G100	5	3	3	Peroxidase	1	5	3	3	2	4	1	1	0	0	0	2	1	0	0	0	0	0	1	1	2	0	2	1	1	1	2	0	2	1	2	2	3	1	1	2	0	0	0	0	0	1	0	0
A0A287G1X7	A0A287G1X7	2	2	2	Uncharacterized protein	1	2	2	2	2	2	2	2	1	2	2	2	2	1	1	2	2	1	2	2	2	2	1	1	1	1	2	0	1	1	0	1	2	0	2	2	2	2	1	2	2	2	2	1
A0A287G1X9	A0A287G1X9	2	2	2	Uncharacterized protein	1	2	2	2	0	0	0	0	1	0	0	0	0	0	0	0	0	0	0	0	0	0	0	0	0	0	0	0	0	0	0	0	0	0	0	0	0	0	1	0	0	0	0	0
A0A287G1Z8	A0A287G1Z8	2	2	2	Uncharacterized protein	1	2	2	2	1	1	0	0	0	0	1	1	1	1	0	1	1	1	1	0	1	1	1	1	1	1	1	1	1	1	1	1	1	1	1	1	0	0	0	0	1	1	1	1
A0A287G2A6;A0A287G298	A0A287G2A6;A0A287G298	3;3	3;3	3;3	Cysteine proteinase inhibitor; Cysteine proteinase inhibitor	2	3	3	3	0	1	0	0	0	0	0	1	0	0	0	0	0	0	1	1	1	0	0	0	0	0	0	0	1	0	0	0	0	0	0	1	0	0	0	0	0	1	0	0
A0A287G338	A0A287G338	4	2	2	Peroxidase	1	4	2	2	3	1	3	2	0	0	0	1	0	0	0	0	0	0	1	3	2	2	0	0	1	1	2	2	2	2	1	1	1	2	1	0	2	1	0	0	0	0	0	0
A0A287G386	A0A287G386	2	2	2	NOT2_3_5 domain-containing protein	1	2	2	2	2	2	2	2	1	2	2	2	2	2	2	2	2	2	2	2	2	2	2	2	2	2	2	2	2	2	2	2	2	2	2	2	2	2	1	2	2	2	2	2
A0A287JLV4;A0A287LWG0;A0A287G3N8	A0A287JLV4;A0A287LWG0;A0A287G3N8	5;5;5	5;5;5	2;2;2	UBC core domain-containing protein; UBC core domain-containing protein; UBC core domain-containing protein	3	5	5	2	3	3	3	3	3	4	3	2	3	2	3	4	2	2	4	4	3	4	2	4	4	4	2	2	2	4	2	3	3	3	3	3	3	3	3	4	3	2	3	2
A0A287G481	A0A287G481	2	2	2	Uncharacterized protein	1	2	2	2	0	0	0	0	2	2	1	0	0	0	2	2	1	1	1	0	0	0	2	2	1	1	0	0	0	0	2	2	1	1	0	0	0	0	2	2	1	0	0	0
A0A287G489	A0A287G489	7	7	7	Aldo_ket_red domain-containing protein	1	7	7	7	0	0	1	1	0	1	1	0	0	1	1	0	0	1	1	2	2	1	0	0	0	0	0	2	1	0	1	0	1	1	0	0	1	1	0	1	1	0	0	1
A0A287G4K3	A0A287G4K3	1	1	1	Omp85 domain-containing protein	1	1	1	1	0	0	0	0	0	0	0	0	0	1	0	0	1	0	0	0	1	1	0	0	0	0	1	1	1	1	1	1	1	0	0	0	0	0	0	0	0	0	0	1
A0A287G4N8;A0A287IN58	A0A287G4N8;A0A287IN58	2;1	2;1	2;1	Fe2OG dioxygenase domain-containing protein; Fe2OG dioxygenase domain-containing protein	2	2	2	2	2	2	2	2	1	1	1	2	2	1	1	1	1	1	2	1	1	2	2	1	1	2	2	1	2	1	2	1	1	1	2	2	2	2	1	1	1	2	2	1
A0A287G566	A0A287G566	7	7	7	Aminotran_1_2 domain-containing protein	1	7	7	7	6	7	5	7	0	0	0	7	6	3	0	2	1	0	0	0	1	1	0	1	0	0	1	2	2	0	0	0	0	1	6	7	5	7	0	0	0	7	6	3
A0A287G5P1	A0A287G5P1	3	3	3	PWWP domain-containing protein	1	3	3	3	1	0	1	0	1	0	1	1	0	0	1	0	0	0	0	1	1	1	0	0	0	1	0	0	1	1	1	0	1	0	1	0	1	0	1	0	1	1	0	0
A0A287G654	A0A287G654	1	1	1	Histone H2A	1	1	1	1	1	1	1	1	1	0	0	1	1	1	1	1	1	1	1	1	1	1	0	1	1	0	1	1	0	0	0	0	0	0	1	1	1	1	1	0	0	1	1	1
A0A287G6E3;A0A287M3A6	A0A287G6E3;A0A287M3A6	3;2	3;2	3;2	UBC core domain-containing protein; UBC core domain-containing protein	2	3	3	3	2	2	2	2	2	2	2	2	2	2	1	1	2	2	2	2	2	2	2	2	2	2	2	2	2	2	2	2	2	2	2	2	2	2	2	2	2	2	2	2
A0A287G6G3;A0A287P870	A0A287G6G3	18;2	2;0	1;0	Uncharacterized protein	2	18	2	1	10	9	7	10	10	9	8	7	8	9	9	8	7	9	10	13	13	12	10	11	12	10	13	13	12	11	12	13	13	11	0	1	0	0	0	0	0	0	0	0
A0A287G6S2	A0A287G6S2	3	3	3	AAA domain-containing protein	1	3	3	3	1	2	1	1	1	1	2	1	1	1	2	1	1	2	1	1	1	1	1	1	1	1	1	0	2	2	1	1	1	2	1	2	1	1	1	1	2	1	1	1
A0A287G6W4	A0A287G6W4	1	1	1	Peptidylprolyl isomerase	1	1	1	1	1	1	1	1	1	1	1	1	1	1	1	1	1	1	1	1	1	1	1	1	1	1	1	1	1	1	1	0	1	1	1	1	1	1	1	1	1	1	1	1
A0A287G6Y6	A0A287G6Y6	1	1	1	Uncharacterized protein	1	1	1	1	1	1	1	0	0	1	1	1	1	1	0	0	0	0	1	1	1	1	0	0	0	1	0	1	1	1	1	1	0	1	1	1	1	0	0	1	1	1	1	1
A0A287G731;A0A287G711;M0YHS1	A0A287G731	6;1;1	6;1;1	6;1;1	Aldo_ket_red domain-containing protein	3	6	6	6	1	0	0	0	5	5	4	1	0	1	4	5	4	4	0	0	1	1	2	5	4	4	1	0	1	0	6	5	5	4	1	0	0	0	5	5	4	1	0	1
A0A287G756	A0A287G756	16	16	14	Delta-1-pyrroline-5-carboxylate synthase	1	16	16	14	5	8	7	4	4	5	4	6	7	6	5	4	2	4	3	5	6	6	3	6	3	4	5	5	3	4	3	4	1	1	5	8	7	4	4	5	4	6	7	6
A0A287G759	A0A287G759	7	7	7	UMP pyrophosphorylase	1	7	7	7	1	2	4	2	5	5	5	1	1	1	5	5	6	5	3	2	3	2	6	4	4	5	1	4	2	0	3	6	4	3	1	2	4	2	5	5	5	1	1	1
A0A287G894	A0A287G894	6	6	4	Uncharacterized protein	1	6	6	4	2	3	2	1	5	6	6	1	1	2	5	5	5	4	3	4	2	3	6	6	6	5	3	3	3	2	6	4	6	6	2	3	2	1	5	6	6	1	1	2
A0A287G8Q8;A0A287LZY0	A0A287G8Q8;A0A287LZY0	5;5	5;5	2;2	Histone domain-containing protein; Uncharacterized protein	2	5	5	2	5	4	4	3	4	3	2	3	3	3	4	4	3	3	3	4	4	3	4	4	4	3	4	4	4	3	5	4	4	2	5	4	4	3	4	3	2	3	3	3
A0A287G8Y4	A0A287G8Y4	4	4	4	Amidophosphoribosyltransferase	1	4	4	4	2	1	1	2	0	0	1	2	2	2	0	1	1	1	1	1	3	2	1	0	1	1	1	2	2	2	0	1	1	0	2	1	1	2	0	0	1	2	2	2
A0A287G906	A0A287G906	6	6	6	Aminotran_1_2 domain-containing protein	1	6	6	6	4	3	3	5	1	2	2	4	4	4	4	1	1	1	4	3	1	4	2	3	2	2	3	3	3	5	3	3	2	2	4	3	3	5	1	2	2	4	4	4
A0A287G9H9;A0A287GA24	A0A287G9H9	6;1	6;1	6;1	Inorganic diphosphatase	2	6	6	6	3	3	3	4	0	1	4	4	2	2	0	0	2	2	4	4	4	3	2	2	2	2	5	3	4	4	2	2	4	1	3	3	3	4	0	1	4	4	2	2
A0A287G9P1	A0A287G9P1	14	14	12	Uncharacterized protein	1	14	14	12	10	10	14	11	6	6	9	10	12	11	8	7	7	7	10	10	13	11	5	8	6	8	11	10	12	10	7	9	6	5	10	10	14	11	6	6	9	10	12	11
A0A287G9R5	A0A287G9R5	4	4	4	Uncharacterized protein	1	4	4	4	4	4	3	3	4	2	3	3	3	3	2	2	2	3	3	3	3	3	3	3	4	3	3	2	3	2	2	2	3	2	4	4	3	3	4	2	3	3	3	3
A0A287G9U9	A0A287G9U9	9	9	9	Uncharacterized protein	1	9	9	9	3	4	4	4	3	3	3	5	3	3	4	4	4	2	4	5	5	5	2	3	2	1	4	5	6	3	6	4	4	5	3	4	4	4	3	3	3	5	3	3
A0A287G9W2;A0A287LJA5	A0A287G9W2	3;1	3;1	3;1	ATP-dependent 6-phosphofructokinase	2	3	3	3	1	0	0	0	0	1	1	0	0	1	1	0	0	0	1	1	0	1	0	1	1	0	1	0	1	0	1	1	0	0	1	0	0	0	0	1	1	0	0	1
A0A287GA50	A0A287GA50	4	4	4	Phosphotransferase	1	4	4	4	3	1	2	2	2	2	0	3	3	3	2	2	1	2	1	3	2	2	0	0	1	1	2	2	2	2	0	1	1	1	3	1	2	2	2	2	0	3	3	3
A0A287GAU2	A0A287GAU2	4	4	4	Vesicle-fusing ATPase	1	4	4	4	3	3	2	1	2	2	1	3	2	2	1	1	1	1	3	3	3	0	1	2	0	2	3	1	3	2	3	3	3	1	3	3	2	1	2	2	1	3	2	2
A0A287GB07	A0A287GB07	2	2	2	Uncharacterized protein	1	2	2	2	1	1	1	1	1	1	1	1	1	1	1	1	1	1	1	1	1	1	0	1	1	0	1	1	1	1	1	1	1	1	1	1	1	1	1	1	1	1	1	1
A0A287GB31	A0A287GB31	1	1	1	Folate gamma-glutamyl hydrolase	1	1	1	1	1	1	0	1	1	0	1	1	1	0	0	1	1	1	0	1	0	0	1	1	1	1	1	1	1	1	1	1	1	1	1	1	0	1	1	0	1	1	1	0
A0A287GB61;A0A287KMJ2;F2DEK7;A0A287GFQ5;A0A287LGM5	A0A287GB61;A0A287KMJ2;F2DEK7;A0A287GFQ5	4;3;3;2;1	4;3;3;2;1	4;3;3;2;1	Uncharacterized protein; Uncharacterized protein; Predicted protein; Uncharacterized protein	5	4	4	4	2	2	3	3	1	2	3	3	3	1	2	1	2	2	3	2	3	3	2	1	2	1	1	1	3	2	0	2	1	2	2	2	3	3	1	2	3	3	3	1
A0A287GBB2	A0A287GBB2	4	4	4	Protein-synthesizing GTPase	1	4	4	4	1	1	1	1	2	1	1	1	1	1	1	1	1	0	1	1	1	1	0	0	0	1	1	1	1	1	1	1	0	1	1	1	1	1	2	1	1	1	1	1
A0A287GC12	A0A287GC12	4	4	4	Uncharacterized protein	1	4	4	4	2	1	1	1	0	0	1	1	2	1	0	0	0	1	2	2	2	3	0	0	0	0	3	2	2	2	1	0	1	1	2	1	1	1	0	0	1	1	2	1
A0A287GCI3	A0A287GCI3	5	5	5	Poly [ADP-ribose] polymerase	1	5	5	5	2	1	0	0	0	0	0	1	1	1	0	1	0	0	1	0	0	0	0	0	0	0	0	1	1	0	0	2	0	1	2	1	0	0	0	0	0	1	1	1
A0A287GCP8	A0A287GCP8	7	7	7	Uncharacterized protein	1	7	7	7	4	4	4	4	4	3	4	4	4	4	4	3	4	4	4	4	4	5	4	4	4	4	4	5	4	4	5	4	4	4	4	4	4	4	4	3	4	4	4	4
A0A287GCX8	A0A287GCX8	4	4	4	Uncharacterized protein	1	4	4	4	1	1	0	0	0	0	0	1	2	0	0	0	0	0	1	2	1	0	0	0	0	0	1	1	1	1	1	0	0	0	1	1	0	0	0	0	0	1	2	0
A0A287GDC6	A0A287GDC6	16	16	14	Uncharacterized protein	1	16	16	14	10	11	9	10	7	5	7	10	8	9	8	8	6	6	5	6	8	9	3	4	6	4	7	8	8	6	4	6	4	4	10	11	9	10	7	5	7	10	8	9
A0A287GDF1	A0A287GDF1	9	4	2	Chlorophyll a-b binding protein, chloroplastic	1	9	4	2	0	3	1	0	4	4	5	0	1	0	5	5	3	3	2	0	0	0	4	5	5	5	1	0	0	0	6	4	5	3	0	1	1	0	1	1	3	0	1	0
A0A287GE07;A0A287L293	A0A287GE07	6;1	6;1	6;1	J domain-containing protein	2	6	6	6	3	2	5	2	3	3	2	2	3	3	3	1	2	4	3	3	4	3	2	1	2	1	3	3	3	5	3	3	4	2	3	2	5	2	3	3	2	2	3	3
A0A287GER5	A0A287GER5	2	2	2	Cytokinin riboside 5-monophosphate phosphoribohydrolase	1	2	2	2	0	0	0	0	0	0	0	0	0	0	0	0	0	0	0	0	0	0	0	0	0	0	0	0	0	0	0	0	0	0	0	0	0	0	0	0	0	0	0	0
A0A287GF99;A0A287XU15	A0A287GF99	6;2	6;2	6;2	Uncharacterized protein	2	6	6	6	4	4	5	2	5	4	4	2	3	3	4	2	2	1	4	4	4	4	3	4	2	4	4	4	5	4	4	5	4	1	4	4	5	2	5	4	4	2	3	3
A0A287GFM8	A0A287GFM8	8	8	8	Aldedh domain-containing protein	1	8	8	8	1	2	2	1	1	1	1	2	2	1	2	1	0	0	2	2	3	2	1	1	0	1	1	2	1	1	1	1	2	2	1	2	2	1	1	1	1	2	2	1
A0A287GFQ6	A0A287GFQ6	8	8	8	Uncharacterized protein	1	8	8	8	7	7	7	8	8	7	7	7	8	7	8	5	7	7	7	7	7	7	6	7	7	6	7	7	7	7	6	5	6	5	7	7	7	8	8	7	7	7	8	7
A0A287GFW2	A0A287GFW2	14	13	13	6-phosphogluconate dehydrogenase, decarboxylating	1	14	13	13	9	9	8	11	5	5	6	9	8	5	6	4	4	4	6	9	8	11	6	6	4	4	10	10	7	9	6	5	5	6	9	8	8	10	4	5	6	9	8	5
A0A287GFZ9	A0A287GFZ9	1	1	1	Uncharacterized protein	1	1	1	1	1	1	1	1	1	1	1	1	1	1	1	1	1	1	1	1	1	1	1	1	1	1	1	1	1	0	1	1	1	1	1	1	1	1	1	1	1	1	1	1
A0A287GGQ2	A0A287GGQ2	3	3	3	HABP4_PAI-RBP1 domain-containing protein	1	3	3	3	2	3	3	3	2	2	2	3	2	3	1	1	2	1	3	3	2	3	2	2	2	2	3	1	3	3	2	3	3	3	2	3	3	3	2	2	2	3	2	3
A0A287GGQ7;A0A287JSA9	A0A287GGQ7;A0A287JSA9	2;2	2;2	2;2	Uncharacterized protein; Pre-mRNA cleavage factor Im 25 kDa subunit	2	2	2	2	2	2	2	1	1	1	1	2	1	1	1	1	1	1	2	2	2	2	1	2	1	1	2	2	2	1	2	2	2	2	2	2	2	1	1	1	1	2	1	1
F2E3I2;A0A287W5T8;A0A287W556;A0A287W4Z2;A0A287GGW1;A0A287QE56	F2E3I2;A0A287W5T8;A0A287W556;A0A287W4Z2;A0A287GGW1;A0A287QE56	2;2;2;2;2;1	1;1;1;1;1;1	1;1;1;1;1;1	Peroxidase; Peroxidase; Peroxidase; Peroxidase; Peroxidase; Peroxidase	6	2	1	1	2	1	2	2	0	0	0	1	2	1	0	0	0	0	2	2	1	2	0	0	0	0	2	1	2	2	0	0	0	0	1	1	1	1	0	0	0	0	1	1
A0A287GH92	A0A287GH92	1	1	1	Phytocyanin domain-containing protein	1	1	1	1	0	0	0	1	0	0	0	1	1	0	0	0	0	0	0	1	0	0	0	1	0	0	1	1	1	1	1	1	1	1	0	0	0	1	0	0	0	1	1	0
A0A287GHA7	A0A287GHA7	1	1	1	26S proteasome non-ATPase regulatory subunit 1 homolog	1	1	1	1	1	1	1	1	0	0	0	1	1	1	0	0	0	0	1	1	1	1	0	1	1	0	1	0	0	0	0	0	0	0	1	1	1	1	0	0	0	1	1	1
A0A287GHZ3	A0A287GHZ3	4	2	2	Threonine synthase	1	4	2	2	2	3	3	2	3	3	2	2	4	3	3	3	2	3	3	4	4	2	1	3	4	2	1	2	2	3	2	3	3	4	1	1	2	0	2	1	0	1	2	1
A0A287GI21;A0A287GQT2	A0A287GI21	16;1	16;1	16;1	Uncharacterized protein	2	16	16	16	2	3	0	1	2	0	2	3	4	0	1	2	0	1	7	5	4	7	7	8	6	7	6	3	7	8	5	7	6	7	2	3	0	1	2	0	2	3	4	0
A0A287GIZ9	A0A287GIZ9	18	17	17	Uncharacterized protein	1	18	17	17	12	13	12	12	9	10	12	12	14	14	8	8	9	7	14	12	16	15	12	14	10	13	14	12	15	13	13	11	12	9	11	12	11	11	8	9	12	11	13	13
A0A287GJ58	A0A287GJ58	26	25	4	ATP synthase subunit beta	1	26	25	4	21	19	20	20	20	17	20	20	21	19	20	20	21	16	17	21	22	22	17	20	20	16	21	20	19	17	17	17	20	15	21	19	19	20	20	17	20	20	21	19
A0A287GJ73;A0A287K1H7;A0A287K1B2	A0A287GJ73	3;1;1	3;1;1	3;1;1	Uncharacterized protein	3	3	3	3	0	0	0	0	2	2	2	0	0	0	2	2	2	2	1	0	0	0	1	2	2	2	0	0	0	0	1	1	2	0	0	0	0	0	2	2	2	0	0	0
A0A287HC21;A0A287GJ75;A0A287HC29;A0A287HBV9	A0A287HC21;A0A287GJ75;A0A287HC29	6;6;5;2	6;6;5;2	6;6;5;2	Nop domain-containing protein; Nop domain-containing protein; Nop domain-containing protein	4	6	6	6	2	2	3	3	3	2	1	2	4	3	2	2	1	2	5	3	5	3	1	1	3	3	3	4	3	2	3	5	3	1	2	2	3	3	3	2	1	2	4	3
A0A287GJC4	A0A287GJC4	4	4	4	t-SNARE coiled-coil homology domain-containing protein	1	4	4	4	3	3	2	3	3	4	3	4	3	3	3	2	2	3	4	4	4	4	4	4	4	3	4	3	3	4	3	3	2	1	3	3	2	3	3	4	3	4	3	3
A0A287N2L3;A0A287GK11	A0A287N2L3;A0A287GK11	2;2	2;2	2;2	RuvB-like helicase; RuvB-like helicase	2	2	2	2	1	1	1	1	1	1	1	1	1	1	1	1	1	1	1	1	1	1	1	1	1	1	1	1	1	1	1	1	1	1	1	1	1	1	1	1	1	1	1	1
A0A287GK67	A0A287GK67	6	6	6	Uncharacterized protein	1	6	6	6	3	2	2	2	1	0	2	3	3	3	2	2	1	2	3	3	3	3	3	3	1	3	2	3	3	4	2	3	2	2	3	2	2	2	1	0	2	3	3	3
A0A287LAY1;A0A287GK97;A0A287X398	A0A287LAY1;A0A287GK97;A0A287X398	4;4;4	4;4;4	4;4;4	Uncharacterized protein; Uncharacterized protein; Uncharacterized protein	3	4	4	4	2	2	2	2	1	2	1	2	1	2	1	1	1	1	2	1	3	3	1	1	3	2	2	1	2	1	3	2	4	2	2	2	2	2	1	2	1	2	1	2
A0A287GKE2	A0A287GKE2	5	5	5	Peptidase A1 domain-containing protein	1	5	5	5	1	2	2	2	0	0	0	1	0	0	0	0	0	0	2	3	3	2	1	1	1	1	4	2	2	2	1	2	2	1	1	2	2	2	0	0	0	1	0	0
A0A287GKJ5	A0A287GKJ5	4	4	4	Uncharacterized protein	1	4	4	4	2	2	2	1	1	0	1	1	0	2	1	0	0	1	3	2	3	2	1	1	0	1	3	1	2	3	1	2	1	0	2	2	2	1	1	0	1	1	0	2
A0A287LJN9;A0A287GKS1;A0A287HB89	A0A287LJN9;A0A287GKS1	5;5;1	4;4;0	4;4;0	Uncharacterized protein; Uncharacterized protein	3	5	4	4	1	1	0	0	2	2	2	1	2	0	2	2	1	0	0	1	0	0	2	3	3	3	0	1	2	1	3	2	2	2	1	0	0	0	1	1	1	1	1	0
A0A287GLA0;A0A287GLB5;A0A287GLB3	A0A287GLA0;A0A287GLB5;A0A287GLB3	7;7;5	7;7;5	1;1;1	UBC core domain-containing protein; UBC core domain-containing protein; UBC core domain-containing protein	3	7	7	1	5	6	5	5	5	5	5	4	6	6	5	4	4	4	5	5	5	6	4	5	5	3	4	5	4	6	4	5	6	4	5	6	5	5	5	5	5	4	6	6
A0A287GLQ0	A0A287GLQ0	3	3	3	GH16 domain-containing protein	1	3	3	3	1	1	1	1	1	1	1	1	1	1	1	1	1	1	1	1	1	1	1	1	1	1	1	1	1	1	1	1	1	1	1	1	1	1	1	1	1	1	1	1
F2CY01;A0A287GLR2	F2CY01;A0A287GLR2	1;1	1;1	1;1	Predicted protein; Uncharacterized protein	2	1	1	1	1	0	0	1	1	0	0	1	1	1	1	1	0	0	1	1	1	1	0	0	0	1	1	1	1	1	0	1	1	0	1	0	0	1	1	0	0	1	1	1
A0A287GLZ4	A0A287GLZ4	7	7	7	FAS1 domain-containing protein	1	7	7	7	5	5	5	6	2	4	4	5	5	4	3	5	2	2	4	5	5	4	3	2	4	3	5	6	5	4	5	3	3	2	5	5	5	6	2	4	4	5	5	4
A0A287GM74;A0A287L9L3	A0A287GM74;A0A287L9L3	3;2	3;2	3;2	60S ribosomal protein L18a; 60S ribosomal protein L18a	2	3	3	3	1	1	1	1	2	2	2	1	1	1	2	2	2	3	1	3	3	2	3	3	3	2	1	1	2	2	3	3	3	2	1	1	1	1	2	2	2	1	1	1
A0A287GME4	A0A287GME4	3	3	3	cobW domain-containing protein	1	3	3	3	2	1	2	1	2	2	2	1	1	1	1	3	2	2	1	2	2	1	2	2	3	1	2	2	2	1	3	2	3	2	2	1	2	1	2	2	2	1	1	1
A0A287GML3	A0A287GML3	6	6	3	Epimerase domain-containing protein	1	6	6	3	3	3	4	4	3	3	2	5	5	5	3	2	4	4	4	3	3	3	3	2	5	2	3	4	5	5	4	4	5	1	3	3	4	4	3	3	2	5	5	5
[truncated: 2,533 more rows]
[truncated: 163 more columns]

## Sheet: lfq values without 000
Protein IDs	Majority protein IDs	Peptide counts (all)	Peptide counts (razor+unique)	Peptide counts (unique)	Fasta headers	Number of proteins	Peptides	Razor + unique peptides	Unique peptides	Peptides 16_tap_DR1	Peptides 16_tap_DR2	Peptides 16_tap_DR3	Peptides 16_tap_DR4	Peptides 16_tap_DS1	Peptides 16_tap_DS2	Peptides 16_tap_DS3	Peptides 16_tap_LR1	Peptides 16_tap_LR2	Peptides 16_tap_LR3	Peptides 16_tap_LS1	Peptides 16_tap_LS2	Peptides 16_tap_LS3	Peptides 16_tap_LS4	Peptides 8_tap_DR1	Peptides 8_tap_DR2	Peptides 8_tap_DR3	Peptides 8_tap_DR4	Peptides 8_tap_DS1	Peptides 8_tap_DS2	Peptides 8_tap_DS3	Peptides 8_tap_DS4	Peptides 8_tap_LR1	Peptides 8_tap_LR2	Peptides 8_tap_LR3	Peptides 8_tap_LR4	Peptides 8_tap_LS1	Peptides 8_tap_LS2	Peptides 8_tap_LS3	Peptides 8_tap_LS4	Razor + unique peptides 16_tap_DR1	Razor + unique peptides 16_tap_DR2	Razor + unique peptides 16_tap_DR3	Razor + unique peptides 16_tap_DR4	Razor + unique peptides 16_tap_DS1	Razor + unique peptides 16_tap_DS2	Razor + unique peptides 16_tap_DS3	Razor + unique peptides 16_tap_LR1	Razor + unique peptides 16_tap_LR2	Razor + unique peptides 16_tap_LR3
[truncated: 2,233 more rows]
[truncated: 163 more columns]

[truncated: 18 more sheets: lfq mark future clean ups, +columnforlocationmwsdrecov0s, characterization uniprot, statistics, data for Ttests, find up-down reg. (+significan), special proteins, check significance for tap only, 16DAI tap DRvsDS(sigonly), 16DAI tap DR vs LR (sigonly), 16DAI tap DS vs LS (sigonly), 8DAI tap DR vs LR (sigonly), 8DAI tap tap DS vs LS, tap only (sign only) graphs, TAP only_checksig only data_1, TAPonly_signif_only data, heatmapdata_onlytap_onlysig, dark vs light signif]
