# Supplementary material for: A bench-top Dark-Root device built with LEGO® bricks enables a non-invasive plant root development analysis in soil conditions mirroring nature
Source: Front Plant Sci. 2023 May 31;14:1166511. doi: 10.3389/fpls.2023.1166511 (PMC10264708; doi:10.3389/fpls.2023.1166511)
Supplement: Supplementary Table 4 — Excel file including extracts of Supplemental Table 3, referred to in R script as pca_r_try_29.12.2022.xlsx. Data for PCA plots. [file Table_4.xlsx]

## Sheet: pca_r_try_29.12.2022
	A0A287DTW2;A0A287G041, Q6F357	A0A287DTW3	A0A287DU90	A0A287DUE7	A0A287DUS3;A0A287U5P4	A0A287DV89;A0A287HUJ6	A0A287DVK2;A0A287TN51	A0A287DVN8	A0A287DVR0	A0A287DVV4,F2CTU5	A0A287DVV6, P09315	A0A287DWF9	A0A287DWK1	A0A287DWL7;A0A287JW01;A0A287DWP5;A0A287WA10	A0A287DX56	A0A287DXE1;A0A287E9A0;A0A287E9B6	A0A287DY20	A0A287DYC5	A0A287DYK7;A0A287Q494;A0A287Q486;A0A287DYH8;D4HR92;A0A287DYM4	F2D868;A0A287DZQ0	A0A287DZR4	A0A287E0A9	A0A287E0M0	A0A287E0R3;A0A287RNR5;A0A287RP61;A0A287MGX2;A0A287S131;A0A287P7S0;A0A287K6N3	A0A287E0R8	A0A287E0W7;A0A287RUV4	A0A287E139	A0A287E164	A0A287E1B2;A0A287SRN7	A0A287E2Z1	A0A287E422	A0A287E469;A0A287UW06	A0A287E473;A0A287UX90;A0A287UX81	A0A287E4A9	A0A287E4C0	A0A287E4H8	A0A287E4J1	A0A287E4Z8;A0A287E348	A0A287E525	A0A287E555;A0A287JE24	A0A287E5F7	A0A287E5S2;A0A287WUX8;A0A287FJN2;A0A287P8F4	A0A287E627	A0A287E6H1	A0A287E6J4	A0A287XI88;A0A287E767;A0A287XI65;F2D1T0	A0A287EA60;A0A287E7Z4, A0A3B6IJ58	A0A287E853;A0A287EB41;A0A287WRH9	A0A287E899
16DAI_tap_DR1	3222100	1581400	0	0	153810	262108	5688600	3300400	619650	0	87069	0	0	2241300	0	8224900	560240	0	0	329405	894150	0	1413500	0	447660	2697800	1426700	0	396200	0	323300	0	391120	0	471480	246860	0	0	4670200	0	934540	6371200	201820	683910	393900	0	2851200	1826100	0
16DAI_tap_DR2	3408800	1756800	0	0	169520	59736	6165400	5663100	660980	0	120290	0	0	2459800	0	2307700	589780	0	0	329405	107610	0	865170	0	507650	2290100	1349800	0	399510	0	188030	0	314200	0	373120	238780	0	0	4300500	0	1076000	5825400	200795	749880	341800	0	1821800	1093900	0
16DAI_tap_DR3	2374300	1656100	0	0	186170	262108	5838100	4506200	530940	0	103680	0	0	2288400	0	3352900	572450	0	0	311210	750700	0	1094900	0	441850	2293400	1453400	0	553950	0	278000	0	237280	0	399407	236720	0	0	5063300	0	1044100	6133600	200795	812570	269690	0	2578100	2350800	0
16DAI_tap_DR4	3286000	1690800	0	0	154210	464480	4706700	3403200	574230	0	103680	0	0	2562700	0	4187000	601790	0	0	347600	679760	0	1320800	0	476740	2447600	1492500	0	418100	0	322670	0	314200	0	353620	248390	0	0	4738600	0	1125900	6843000	199770	823880	361810	0	2937500	1435600	0
16DAI_tap_DS1	6304600	4095900	0	2763800	4998300	8175600	4782700	3582000	523310	0	33755000	662970	0	1184400	0	0	740300	286465	0	0	83699	355510	171310	0	0	2475400	1273400	3577100	288570	1533700	460770	0	0	0	1332200	0	2273400	0	3516100	726770	811180	5192900	0	319300	0	1434900	0	0	1057200
16DAI_tap_DS2	2894400	2825700	0	9101600	3798100	7997800	5017200	2242100	776490	0	37944000	729145	0	1847400	0	0	763940	320200	0	0	105270	358080	144220	0	0	2513700	1045800	2797300	284050	2026300	557250	0	0	0	1250700	0	2608800	0	4116600	695750	971790	4721100	0	451950	0	829070	0	0	848850
16DAI_tap_DS3	4439400	2319700	0	2056000	5440500	7341600	5076100	5311000	594130	0	22634000	795320	0	1755100	0	0	718720	252730	0	0	100080	356795	157765	0	0	2130800	1171000	2135900	353860	1793400	523760	0	0	0	1125700	0	1533200	0	3755200	809930	986350	3742100	0	385625	0	923890	0	0	1182700
16DAI_tap_LR1	5621700	1695000	0	0	201290	70014	4519100	2527500	581890	0	109940	0	0	2316200	0	3375800	621480	0	0	0	552810	0	626620	0	639630	2290100	1335700	0	497740	0	0	0	244800	0	401800	0	0	0	0	142470	887780	6821600	0	657900	0	0	1891200	2347900	0
16DAI_tap_LR2	6450100	1987800	0	0	233000	309297	4002900	2244100	702180	0	470550	0	0	1928700	0	3082700	698560	0	0	0	275090	0	480130	0	766830	2176850	1372600	0	525350	0	0	0	252830	0	464500	0	0	0	0	115400	830710	6615600	0	439630	0	0	2025800	2718300	0
16DAI_tap_LR3	7034200	2557200	0	0	160270	548580	4162200	5054600	684790	0	140910	0	0	2146600	0	5066700	724520	0	0	0	496160	0	1244100	0	476760	2063600	1518200	0	545260	0	0	0	301480	0	482190	0	0	0	0	169540	1165300	6958300	0	594270	0	0	1449600	1380100	0
16DAI_tap_LS1	7131200	2918500	0	5412700	2779900	7347200	4411500	2307300	615350	0	28055000	908490	0	1769200	0	0	900430	330160	0	0	52285	0	0	0	0	2007900	1029500	3186400	254040	1696000	523330	199710	0	0	1481400	0	2094800	0	3365200	659200	961800	5641800	0	663790	0	1698400	0	0	1250700
16DAI_tap_LS2	8472700	2792600	0	6609100	1069900	5581000	3406300	3204800	741570	0	41578000	571590	0	1597900	0	0	894840	297210	0	0	80976	0	0	0	0	2168750	1297400	2507700	297360	1672200	791140	253360	0	0	1229200	0	2087600	0	2731800	370480	973020	4858700	0	581210	0	1357700	0	0	1296400
16DAI_tap_LS3	5416200	3550900	0	1788000	1320200	5821800	3637400	4102300	654100	0	23123000	739690	0	1517600	0	0	654800	330160	0	0	416380	0	0	0	0	2329600	1156000	2164700	297280	1806500	471960	209820	0	0	803730	0	1686900	0	2821400	545130	797050	4303800	0	492040	0	1276800	0	0	1028800
16DAI_tap_LS4	3460300	3.08733e+06	0	1768200	1751700	6993700	4410300	3204800	763290	0	17855000	539250	0	2097500	0	0	666100	363110	0	0	223980	0	0	0	0	2168750	1122700	1472400	282893	1802700	570430	220963	0	0	1319300	0	1681200	0	3561300	517270	728030	4777300	0	587800	0	1306100	0	0	941490
8DAI_tap_DR1	5173900	2787400	0	0	187530	324690	4859100	11587000	851020	0	1132500	0	0	2892000	0	0	641550	0	0	0	41679	0	499380	0	309050	2855100	1449700	0	310970	0	0	0	204780	326850	362050	0	0	0	5108100	154290	973050	5236500	210180	874180	437940	0	1102100	0	0
8DAI_tap_DR2	6822800	2355200	0	0	161500	103280	6169400	5195100	912150	0	1.18533e+06	0	0	2981300	0	0	455180	0	0	0	46356	0	432060	0	442510	2485400	1424100	0	286970	0	0	0	194675	349945	387600	0	0	0	4986200	206040	984960	5854200	314557	814740	430980	0	872800	0	0
8DAI_tap_DR3	4296200	1969700	0	0	143860	213985	6775300	5624000	1027500	0	1383100	0	0	3299300	0	0	476520	0	0	0	35429	0	614450	0	326220	2791600	1381700	0	249400	0	0	0	194675	349945	437970	0	0	0	4674300	147490	971890	5227800	394130	800720	527270	0	849660	0	0
8DAI_tap_DR4	5078800	2024400	0	0	164297	213985	6489800	5783100	1213000	0	1040400	0	0	3480500	0	0	455160	0	0	0	43252	0	352950	0	377590	2869700	1466900	0	267840	0	0	0	184570	373040	464450	0	0	0	4192200	169273	902440	5636500	339360	819980	471400	0	1805900	0	0
8DAI_tap_DS1	4592100	3423800	0	3191100	3230400	3607700	6051200	5501700	1112700	0	7124400	0	898213	2981800	0	0	905670	703370	0	0	62945	0	0	0	209380	3240400	1077300	464470	182610	2136100	491490	224150	178740	0	545490	0	235380	0	3562600	1930300	864410	3627500	0	572380	356210	2177500	0	0	777880
8DAI_tap_DS2	7802300	3094100	0	1164700	2796200	2670900	7608000	13164000	1224000	0	4621600	0	754110	4470200	0	0	758780	593670	0	0	80619	0	0	0	187610	3704600	1185400	311230	159190	1669400	447300	385160	168710	0	560540	0	184500	0	4336900	2396300	910380	3743700	0	581660	464630	3546500	0	0	611230
8DAI_tap_DS3	7369400	2801900	0	1022600	3175900	4752100	7265500	8177600	994930	0	7822700	0	1198600	3520900	0	0	850660	517210	0	0	41153	0	0	0	264190	3318800	1176000	377593	174950	1797900	317400	389460	158680	0	553015	0	213663	0	3579000	2275500	1063600	3563800	0	633740	370370	3049600	0	0	620450
8DAI_tap_DS4	4251400	3101900	0	1792800	3445200	2121700	6105300	8043300	1019700	0	6259900	0	741930	3812600	0	0	853490	394850	0	0	61572.3	0	0	0	220393	3450300	1149700	357080	213690	2231500	414030	171630	168710	0	553015	0	221110	0	5254100	1313800	882920	4352500	0	848500	349550	1944400	0	0	692780
8DAI_tap_LR1	5150300	3376000	0	0	178190	0	4451900	8342000	873760	0	163480	0	0	2652000	0	0	531250	0	0	302010	32534	0	423920	0	369550	2584100	1457200	0	0	0	0	0	0	0	368730	0	0	0	4854900	167790	860900	4782000	237280	807100	413660	0	992810	1308600	0
8DAI_tap_LR2	5963700	3307300	0	0	157270	0	5707900	5214400	891630	0	159540	0	0	2690500	0	0	563040	0	0	280785	17875	0	261950	0	429290	2782000	1592100	0	0	0	0	0	0	0	736000	0	0	0	4641800	186510	1002700	5189900	394990	695500	478190	0	1620800	1724800	0
8DAI_tap_LR3	6848800	3086600	0	0	262610	0	4333800	2665900	960200	0	170130	0	0	2784000	0	0	538390	0	0	259560	47193	0	484920	0	451400	2620900	1568800	0	0	0	0	0	0	0	460240	0	0	0	4593700	180937	856520	5968200	328280	823900	749960	0	1219900	1335100	0
8DAI_tap_LR4	4982600	3627100	0	0	199357	0	4897400	4090900	677830	0	1368000	0	0	2985900	0	0	414650	0	0	280785	32534	0	390710	0	438260	3186500	1705200	0	0	0	0	0	0	0	682100	0	0	0	5812500	188510	977560	6063200	238160	937000	542980	0	1046500	1543000	0
8DAI_tap_LS1	4965200	2959800	0	2432400	4271700	7960400	4290400	5352100	1313700	326910	25402000	0	629480	2838600	0	0	620090	495390	0	0	52798	0	191650	3556300	231580	3515900	1294400	443920	186775	1634600	476460	200440	0	0	977170	0	221210	0	3569000	1638500	819570	3582800	113120	535270	562370	2115400	0	0	677890
8DAI_tap_LS2	6245200	4048400	0	1954300	3375200	3484600	5474700	5207700	1341600	375995	5469300	0	917610	3009100	0	0	818580	509890	0	0	153790	0	79151	3421300	229680	3144600	1314100	404210	130080	1910100	424620	468060	0	0	605530	0	354470	0	4444400	1416700	860860	3946100	130935	719710	417840	2490200	0	0	540470
8DAI_tap_LS3	8571900	3964900	0	1936100	3944500	3903100	5157500	5223200	928060	425080	7033200	0	751750	2533700	0	0	618770	376640	0	0	109260	0	230180	3286300	164790	2537400	1242500	364500	186775	1764600	603140	314130	0	0	852910	0	264317	0	3934500	2221100	625340	3296200	130935	707330	444480	1966600	0	0	558560
8DAI_tap_LS4	9768700	4484800	0	1972500	1910000	2672100	4567000	5047800	940210	375995	4561800	0	786780	1802800	0	0	641800	460640	0	0	124310	0	143640	3421300	208683	2484200	1312200	404210	243470	1841800	394650	509310	0	0	1167900	0	217270	0	3802600	1084300	1027100	4425700	148750	654103	403410	1289600	0	0	620900
[truncated: 2,109 more columns]

## Sheet: , and names shorter
original	A0A287DTW2;A0A287G041, Q6F357	A0A287DTW3	A0A287DU90	A0A287DUE7	A0A287DUS3;A0A287U5P4	A0A287DV89;A0A287HUJ6	A0A287DVK2;A0A287TN51	A0A287DVN8	A0A287DVR0	A0A287DVV4,F2CTU5	A0A287DVV6, P09315	A0A287DWF9	A0A287DWK1	A0A287DWL7;A0A287JW01;A0A287DWP5;A0A287WA10	A0A287DX56	A0A287DXE1;A0A287E9A0;A0A287E9B6	A0A287DY20	A0A287DYC5	A0A287DYK7;A0A287Q494;A0A287Q486;A0A287DYH8;D4HR92;A0A287DYM4	F2D868;A0A287DZQ0	A0A287DZR4	A0A287E0A9	A0A287E0M0	A0A287E0R3;A0A287RNR5;A0A287RP61;A0A287MGX2;A0A287S131;A0A287P7S0;A0A287K6N3	A0A287E0R8	A0A287E0W7;A0A287RUV4	A0A287E139	A0A287E164	A0A287E1B2;A0A287SRN7	A0A287E2Z1	A0A287E422	A0A287E469;A0A287UW06	A0A287E473;A0A287UX90;A0A287UX81	A0A287E4A9	A0A287E4C0	A0A287E4H8	A0A287E4J1	A0A287E4Z8;A0A287E348	A0A287E525	A0A287E555;A0A287JE24	A0A287E5F7	A0A287E5S2;A0A287WUX8;A0A287FJN2;A0A287P8F4	A0A287E627	A0A287E6H1	A0A287E6J4	A0A287XI88;A0A287E767;A0A287XI65;F2D1T0	A0A287EA60;A0A287E7Z4, A0A3B6IJ58	A0A287E853;A0A287EB41;A0A287WRH9	A0A287E899
16DAI_tap_DR1	3222100	1581400	0	0	153810	262108	5688600	3300400	619650	0	87069	0	0	2241300	0	8224900	560240	0	0	329405	894150	0	1413500	0	447660	2697800	1426700	0	396200	0	323300	0	391120	0	471480	246860	0	0	4670200	0	934540	6371200	201820	683910	393900	0	2851200	1826100	0
16DAI_tap_DR2	3408800	1756800	0	0	169520	59736	6165400	5663100	660980	0	120290	0	0	2459800	0	2307700	589780	0	0	329405	107610	0	865170	0	507650	2290100	1349800	0	399510	0	188030	0	314200	0	373120	238780	0	0	4300500	0	1076000	5825400	200795	749880	341800	0	1821800	1093900	0
16DAI_tap_DR3	2374300	1656100	0	0	186170	262108	5838100	4506200	530940	0	103680	0	0	2288400	0	3352900	572450	0	0	311210	750700	0	1094900	0	441850	2293400	1453400	0	553950	0	278000	0	237280	0	399407	236720	0	0	5063300	0	1044100	6133600	200795	812570	269690	0	2578100	2350800	0
16DAI_tap_DR4	3286000	1690800	0	0	154210	464480	4706700	3403200	574230	0	103680	0	0	2562700	0	4187000	601790	0	0	347600	679760	0	1320800	0	476740	2447600	1492500	0	418100	0	322670	0	314200	0	353620	248390	0	0	4738600	0	1125900	6843000	199770	823880	361810	0	2937500	1435600	0
16DAI_tap_DS1	6304600	4095900	0	2763800	4998300	8175600	4782700	3582000	523310	0	33755000	662970	0	1184400	0	0	740300	286465	0	0	83699	355510	171310	0	0	2475400	1273400	3577100	288570	1533700	460770	0	0	0	1332200	0	2273400	0	3516100	726770	811180	5192900	0	319300	0	1434900	0	0	1057200
16DAI_tap_DS2	2894400	2825700	0	9101600	3798100	7997800	5017200	2242100	776490	0	37944000	729145	0	1847400	0	0	763940	320200	0	0	105270	358080	144220	0	0	2513700	1045800	2797300	284050	2026300	557250	0	0	0	1250700	0	2608800	0	4116600	695750	971790	4721100	0	451950	0	829070	0	0	848850
16DAI_tap_DS3	4439400	2319700	0	2056000	5440500	7341600	5076100	5311000	594130	0	22634000	795320	0	1755100	0	0	718720	252730	0	0	100080	356795	157765	0	0	2130800	1171000	2135900	353860	1793400	523760	0	0	0	1125700	0	1533200	0	3755200	809930	986350	3742100	0	385625	0	923890	0	0	1182700
16DAI_tap_LR1	5621700	1695000	0	0	201290	70014	4519100	2527500	581890	0	109940	0	0	2316200	0	3375800	621480	0	0	0	552810	0	626620	0	639630	2290100	1335700	0	497740	0	0	0	244800	0	401800	0	0	0	0	142470	887780	6821600	0	657900	0	0	1891200	2347900	0
16DAI_tap_LR2	6450100	1987800	0	0	233000	309297	4002900	2244100	702180	0	470550	0	0	1928700	0	3082700	698560	0	0	0	275090	0	480130	0	766830	2176850	1372600	0	525350	0	0	0	252830	0	464500	0	0	0	0	115400	830710	6615600	0	439630	0	0	2025800	2718300	0
16DAI_tap_LR3	7034200	2557200	0	0	160270	548580	4162200	5054600	684790	0	140910	0	0	2146600	0	5066700	724520	0	0	0	496160	0	1244100	0	476760	2063600	1518200	0	545260	0	0	0	301480	0	482190	0	0	0	0	169540	1165300	6958300	0	594270	0	0	1449600	1380100	0
16DAI_tap_LS1	7131200	2918500	0	5412700	2779900	7347200	4411500	2307300	615350	0	28055000	908490	0	1769200	0	0	900430	330160	0	0	52285	0	0	0	0	2007900	1029500	3186400	254040	1696000	523330	199710	0	0	1481400	0	2094800	0	3365200	659200	961800	5641800	0	663790	0	1698400	0	0	1250700
16DAI_tap_LS2	8472700	2792600	0	6609100	1069900	5581000	3406300	3204800	741570	0	41578000	571590	0	1597900	0	0	894840	297210	0	0	80976	0	0	0	0	2168750	1297400	2507700	297360	1672200	791140	253360	0	0	1229200	0	2087600	0	2731800	370480	973020	4858700	0	581210	0	1357700	0	0	1296400
16DAI_tap_LS3	5416200	3550900	0	1788000	1320200	5821800	3637400	4102300	654100	0	23123000	739690	0	1517600	0	0	654800	330160	0	0	416380	0	0	0	0	2329600	1156000	2164700	297280	1806500	471960	209820	0	0	803730	0	1686900	0	2821400	545130	797050	4303800	0	492040	0	1276800	0	0	1028800
16DAI_tap_LS4	3460300	3.08733e+06	0	1768200	1751700	6993700	4410300	3204800	763290	0	17855000	539250	0	2097500	0	0	666100	363110	0	0	223980	0	0	0	0	2168750	1122700	1472400	282893	1802700	570430	220963	0	0	1319300	0	1681200	0	3561300	517270	728030	4777300	0	587800	0	1306100	0	0	941490
8DAI_tap_DR1	5173900	2787400	0	0	187530	324690	4859100	11587000	851020	0	1132500	0	0	2892000	0	0	641550	0	0	0	41679	0	499380	0	309050	2855100	1449700	0	310970	0	0	0	204780	326850	362050	0	0	0	5108100	154290	973050	5236500	210180	874180	437940	0	1102100	0	0
8DAI_tap_DR2	6822800	2355200	0	0	161500	103280	6169400	5195100	912150	0	1.18533e+06	0	0	2981300	0	0	455180	0	0	0	46356	0	432060	0	442510	2485400	1424100	0	286970	0	0	0	194675	349945	387600	0	0	0	4986200	206040	984960	5854200	314557	814740	430980	0	872800	0	0
8DAI_tap_DR3	4296200	1969700	0	0	143860	213985	6775300	5624000	1027500	0	1383100	0	0	3299300	0	0	476520	0	0	0	35429	0	614450	0	326220	2791600	1381700	0	249400	0	0	0	194675	349945	437970	0	0	0	4674300	147490	971890	5227800	394130	800720	527270	0	849660	0	0
8DAI_tap_DR4	5078800	2024400	0	0	164297	213985	6489800	5783100	1213000	0	1040400	0	0	3480500	0	0	455160	0	0	0	43252	0	352950	0	377590	2869700	1466900	0	267840	0	0	0	184570	373040	464450	0	0	0	4192200	169273	902440	5636500	339360	819980	471400	0	1805900	0	0
8DAI_tap_DS1	4592100	3423800	0	3191100	3230400	3607700	6051200	5501700	1112700	0	7124400	0	898213	2981800	0	0	905670	703370	0	0	62945	0	0	0	209380	3240400	1077300	464470	182610	2136100	491490	224150	178740	0	545490	0	235380	0	3562600	1930300	864410	3627500	0	572380	356210	2177500	0	0	777880
8DAI_tap_DS2	7802300	3094100	0	1164700	2796200	2670900	7608000	13164000	1224000	0	4621600	0	754110	4470200	0	0	758780	593670	0	0	80619	0	0	0	187610	3704600	1185400	311230	159190	1669400	447300	385160	168710	0	560540	0	184500	0	4336900	2396300	910380	3743700	0	581660	464630	3546500	0	0	611230
8DAI_tap_DS3	7369400	2801900	0	1022600	3175900	4752100	7265500	8177600	994930	0	7822700	0	1198600	3520900	0	0	850660	517210	0	0	41153	0	0	0	264190	3318800	1176000	377593	174950	1797900	317400	389460	158680	0	553015	0	213663	0	3579000	2275500	1063600	3563800	0	633740	370370	3049600	0	0	620450
8DAI_tap_DS4	4251400	3101900	0	1792800	3445200	2121700	6105300	8043300	1019700	0	6259900	0	741930	3812600	0	0	853490	394850	0	0	61572.3	0	0	0	220393	3450300	1149700	357080	213690	2231500	414030	171630	168710	0	553015	0	221110	0	5254100	1313800	882920	4352500	0	848500	349550	1944400	0	0	692780
8DAI_tap_LR1	5150300	3376000	0	0	178190	0	4451900	8342000	873760	0	163480	0	0	2652000	0	0	531250	0	0	302010	32534	0	423920	0	369550	2584100	1457200	0	0	0	0	0	0	0	368730	0	0	0	4854900	167790	860900	4782000	237280	807100	413660	0	992810	1308600	0
8DAI_tap_LR2	5963700	3307300	0	0	157270	0	5707900	5214400	891630	0	159540	0	0	2690500	0	0	563040	0	0	280785	17875	0	261950	0	429290	2782000	1592100	0	0	0	0	0	0	0	736000	0	0	0	4641800	186510	1002700	5189900	394990	695500	478190	0	1620800	1724800	0
8DAI_tap_LR3	6848800	3086600	0	0	262610	0	4333800	2665900	960200	0	170130	0	0	2784000	0	0	538390	0	0	259560	47193	0	484920	0	451400	2620900	1568800	0	0	0	0	0	0	0	460240	0	0	0	4593700	180937	856520	5968200	328280	823900	749960	0	1219900	1335100	0
8DAI_tap_LR4	4982600	3627100	0	0	199357	0	4897400	4090900	677830	0	1368000	0	0	2985900	0	0	414650	0	0	280785	32534	0	390710	0	438260	3186500	1705200	0	0	0	0	0	0	0	682100	0	0	0	5812500	188510	977560	6063200	238160	937000	542980	0	1046500	1543000	0
8DAI_tap_LS1	4965200	2959800	0	2432400	4271700	7960400	4290400	5352100	1313700	326910	25402000	0	629480	2838600	0	0	620090	495390	0	0	52798	0	191650	3556300	231580	3515900	1294400	443920	186775	1634600	476460	200440	0	0	977170	0	221210	0	3569000	1638500	819570	3582800	113120	535270	562370	2115400	0	0	677890
8DAI_tap_LS2	6245200	4048400	0	1954300	3375200	3484600	5474700	5207700	1341600	375995	5469300	0	917610	3009100	0	0	818580	509890	0	0	153790	0	79151	3421300	229680	3144600	1314100	404210	130080	1910100	424620	468060	0	0	605530	0	354470	0	4444400	1416700	860860	3946100	130935	719710	417840	2490200	0	0	540470
8DAI_tap_LS3	8571900	3964900	0	1936100	3944500	3903100	5157500	5223200	928060	425080	7033200	0	751750	2533700	0	0	618770	376640	0	0	109260	0	230180	3286300	164790	2537400	1242500	364500	186775	1764600	603140	314130	0	0	852910	0	264317	0	3934500	2221100	625340	3296200	130935	707330	444480	1966600	0	0	558560
8DAI_tap_LS4	9768700	4484800	0	1972500	1910000	2672100	4567000	5047800	940210	375995	4561800	0	786780	1802800	0	0	641800	460640	0	0	124310	0	143640	3421300	208683	2484200	1312200	404210	243470	1841800	394650	509310	0	0	1167900	0	217270	0	3802600	1084300	1027100	4425700	148750	654103	403410	1289600	0	0	620900
Log10(x+1)….
	1	2	3	4	5	6	7	8	9	10	11	12	13	14	15	16	17	18	19	20	21	22	23	24	25	26	27	28	29	30	31	32	33	34	35	36	37	38	39	40	41	42	43	44	45	46	47	48	49
	A0A287DTW2;A0A287G041, Q6F357	A0A287DTW3	A0A287DU90	A0A287DUE7	A0A287DUS3;A0A287U5P4	A0A287DV89;A0A287HUJ6	A0A287DVK2;A0A287TN51	A0A287DVN8	A0A287DVR0	A0A287DVV4,F2CTU5	A0A287DVV6, P09315	A0A287DWF9	A0A287DWK1	A0A287DWL7;A0A287JW01;A0A287DWP5;A0A287WA10	A0A287DX56	A0A287DXE1;A0A287E9A0;A0A287E9B6	A0A287DY20	A0A287DYC5	A0A287DYK7;A0A287Q494;A0A287Q486;A0A287DYH8;D4HR92;A0A287DYM4	F2D868;A0A287DZQ0	A0A287DZR4	A0A287E0A9	A0A287E0M0	A0A287E0R3;A0A287RNR5;A0A287RP61;A0A287MGX2;A0A287S131;A0A287P7S0;A0A287K6N3	A0A287E0R8	A0A287E0W7;A0A287RUV4	A0A287E139	A0A287E164	A0A287E1B2;A0A287SRN7	A0A287E2Z1	A0A287E422	A0A287E469;A0A287UW06	A0A287E473;A0A287UX90;A0A287UX81	A0A287E4A9	A0A287E4C0	A0A287E4H8	A0A287E4J1	A0A287E4Z8;A0A287E348	A0A287E525	A0A287E555;A0A287JE24	A0A287E5F7	A0A287E5S2;A0A287WUX8;A0A287FJN2;A0A287P8F4	A0A287E627	A0A287E6H1	A0A287E6J4	A0A287XI88;A0A287E767;A0A287XI65;F2D1T0	A0A287EA60;A0A287E7Z4, A0A3B6IJ58	A0A287E853;A0A287EB41;A0A287WRH9	A0A287E899
16DAI_tap_DR	6.50814	6.19904	0	0	5.18699	5.41848	6.75501	6.51857	5.79215	0	4.93987	0	0	6.3505	0	6.91513	5.74837	0	0	5.51773	5.95141	0	6.1503	0	5.65095	6.43101	6.15433	0	5.59792	0	5.50961	0	5.59231	0	5.67346	5.39245	0	0	6.66934	0	5.9706	6.80422	5.30497	5.835	5.59539	0	6.45503	6.26152	0
16DAI_tap_DR	6.5326	6.24472	0	0	5.22922	4.77624	6.78996	6.75305	5.82019	0	5.08023	0	0	6.3909	0	6.36318	5.77069	0	0	5.51773	5.03186	0	5.9371	0	5.70557	6.35985	6.13027	0	5.60153	0	5.27423	0	5.49721	0	5.57185	5.378	0	0	6.63352	0	6.03181	6.76533	5.30276	5.87499	5.53377	0	6.2605	6.03898	0
16DAI_tap_DR	6.37554	6.21909	0	0	5.26991	5.41848	6.76627	6.65381	5.72505	0	5.0157	0	0	6.35953	0	6.52542	5.75774	0	0	5.49305	5.87547	0	6.03937	0	5.64528	6.36048	6.16239	0	5.74347	0	5.44405	0	5.37526	0	5.60142	5.37424	0	0	6.70443	0	6.01874	6.78772	5.30276	5.90986	5.43087	0	6.4113	6.37122	0
16DAI_tap_DR	6.51667	6.22809	0	0	5.18812	5.66697	6.67272	6.53189	5.75909	0	5.0157	0	0	6.4087	0	6.6219	5.77945	0	0	5.54108	5.83236	0	6.12084	0	5.67828	6.38874	6.17391	0	5.62128	0	5.50876	0	5.49721	0	5.54854	5.39514	0	0	6.67565	0	6.0515	6.83525	5.30053	5.91586	5.55848	0	6.46798	6.15703	0
16DAI_tap_DS	6.79966	6.61235	0	6.44151	6.69882	6.91252	6.67967	6.55413	5.71876	0	7.52834	5.82149	0	6.0735	0	0	5.86941	5.45707	0	0	4.92273	5.55085	5.23379	0	0	6.39365	6.10497	6.55353	5.46025	6.18574	5.66349	0	0	0	6.12457	0	6.35668	0	6.54606	5.8614	5.90912	6.71541	0	5.5042	0	6.15682	0	0	6.02416
16DAI_tap_DS	6.46156	6.45113	0	6.95912	6.57957	6.90297	6.70046	6.35066	5.89014	0	7.57914	5.86281	0	6.26656	0	0	5.88306	5.50542	0	0	5.02231	5.55398	5.15903	0	0	6.40031	6.01945	6.44674	5.4534	6.3067	5.74605	0	0	0	6.09715	0	6.41644	0	6.61454	5.84245	5.98757	6.67404	0	5.65509	0	5.91859	0	0	5.92883
16DAI_tap_DS	6.64732	6.36543	0	6.31302	6.73564	6.86579	6.70553	6.72518	5.77388	0	7.35476	5.90054	0	6.2443	0	0	5.85656	5.40266	0	0	5.00035	5.55242	5.19801	0	0	6.32854	6.06856	6.32958	5.54883	6.25368	5.71913	0	0	0	6.05142	0	6.1856	0	6.57463	5.90845	5.99403	6.57312	0	5.58617	0	5.96562	0	0	6.07287
16DAI_tap_LR	6.74987	6.22917	0	0	5.30382	4.84519	6.65505	6.40269	5.76484	0	5.04116	0	0	6.36478	0	6.52838	5.79343	0	0	0	5.74258	0	5.797	0	5.80593	6.35985	6.12571	0	5.697	0	0	0	5.38881	0	5.60401	0	0	0	0	5.15373	5.94831	6.83389	0	5.81816	0	0	6.27674	6.37068	0
16DAI_tap_LR	6.80957	6.29837	0	0	5.36736	5.49038	6.60237	6.35104	5.84645	0	5.67261	0	0	6.28526	0	6.48893	5.8442	0	0	0	5.43948	0	5.68136	0	5.8847	6.33783	6.13754	0	5.72045	0	0	0	5.40283	0	5.66699	0	0	0	0	5.06221	5.91945	6.82057	0	5.64309	0	0	6.3066	6.4343	0
16DAI_tap_LR	6.84721	6.40776	0	0	5.20485	5.73924	6.61932	6.70369	5.83556	0	5.14894	0	0	6.33175	0	6.70473	5.86005	0	0	0	5.69562	0	6.09486	0	5.6783	6.31463	6.18133	0	5.7366	0	0	0	5.47926	0	5.68322	0	0	0	0	5.22927	6.06644	6.8425	0	5.77398	0	0	6.16125	6.13991	0
16DAI_tap_LS	6.85316	6.46516	0	6.73341	6.44403	6.86612	6.64459	6.3631	5.78912	0	7.44801	5.95832	0	6.24778	0	0	5.95445	5.51873	0	0	4.71839	0	0	0	0	6.30274	6.01263	6.5033	5.4049	6.22943	5.71878	5.3004	0	0	6.17067	0	6.32114	0	6.52701	5.81902	5.98309	6.75142	0	5.82203	0	6.23004	0	0	6.09715
16DAI_tap_LS	6.92802	6.44601	0	6.82014	6.02934	6.74671	6.53228	6.5058	5.87015	0	7.61886	5.75709	0	6.20355	0	0	5.95175	5.47306	0	0	4.90836	0	0	0	0	6.33621	6.11307	6.39928	5.47328	6.22329	5.89825	5.40374	0	0	6.08962	0	6.31965	0	6.43645	5.56877	5.98812	6.68652	0	5.76433	0	6.1328	0	0	6.11274
16DAI_tap_LS	6.73369	6.55034	0	6.25237	6.12064	6.76506	6.56079	6.61303	5.81564	0	7.36404	5.86905	0	6.18116	0	0	5.81611	5.51873	0	0	5.61949	0	0	0	0	6.36728	6.06296	6.3354	5.47317	6.25684	5.67391	5.32185	0	0	5.90511	0	6.22709	0	6.45046	5.7365	5.90149	6.63385	0	5.692	0	6.10612	0	0	6.01233
16DAI_tap_LS	6.53911	6.48958	0	6.24753	6.24346	6.84471	6.64447	6.5058	5.88269	0	7.25176	5.73179	0	6.3217	0	0	5.82354	5.56004	0	0	5.35021	0	0	0	0	6.33621	6.05026	6.16803	5.45162	6.25592	5.7562	5.34432	0	0	6.12034	0	6.22562	0	6.55161	5.71372	5.86215	6.67918	0	5.76923	0	6.11598	0	0	5.97382
8DAI_tap_DR	6.71382	6.4452	0	0	5.27307	5.51147	6.68656	7.06397	5.92994	0	6.05404	0	0	6.4612	0	0	5.80723	0	0	0	4.61993	0	5.69843	0	5.49003	6.45562	6.16128	0	5.49272	0	0	0	5.31129	5.51435	5.55877	0	0	0	6.70826	5.18834	5.98814	6.71904	5.32259	5.9416	5.64142	0	6.04222	0	0
8DAI_tap_DR	6.83396	6.37203	0	0	5.20818	5.01402	6.79024	6.71559	5.96007	0	6.07384	0	0	6.47441	0	0	5.65818	0	0	0	4.66612	0	5.63555	0	5.64592	6.3954	6.15354	0	5.45784	0	0	0	5.28931	5.544	5.58838	0	0	0	6.69777	5.31395	5.99342	6.76747	5.4977	5.91102	5.63446	0	5.94092	0	0
8DAI_tap_DR	6.63308	6.2944	0	0	5.15794	5.33039	6.83093	6.75005	6.01178	0	6.14085	0	0	6.51842	0	0	5.67808	0	0	0	4.54937	0	5.78849	0	5.51351	6.44585	6.14041	0	5.3969	0	0	0	5.28931	5.544	5.64145	0	0	0	6.66972	5.16877	5.98762	6.71832	5.59564	5.90348	5.72203	0	5.92925	0	0
8DAI_tap_DR	6.70576	6.3063	0	0	5.21563	5.33039	6.81223	6.76216	6.08386	0	6.0172	0	0	6.54164	0	0	5.65817	0	0	0	4.63602	0	5.54771	0	5.57702	6.45784	6.1664	0	5.42788	0	0	0	5.26616	5.57176	5.66694	0	0	0	6.62244	5.22859	5.95542	6.75101	5.53066	5.9138	5.67339	0	6.25669	0	0
8DAI_tap_DS	6.66201	6.53451	0	6.50394	6.50926	6.55723	6.78184	6.7405	6.04638	0	6.85275	0	5.95338	6.47448	0	0	5.95697	5.84718	0	0	4.79897	0	0	0	5.32094	6.5106	6.03234	5.66696	5.26153	6.32962	5.69152	5.35054	5.25222	0	5.73679	0	5.37177	0	6.55177	6.28563	5.93672	6.55961	0	5.75769	5.55171	6.33796	0	0	5.89091
8DAI_tap_DS	6.89222	6.49053	0	6.06621	6.44657	6.42666	6.88127	7.11939	6.08778	0	6.66479	0	5.87744	6.65033	0	0	5.88012	5.77355	0	0	4.90644	0	0	0	5.27326	6.56874	6.07387	5.49308	5.20192	6.22256	5.6506	5.58564	5.22714	0	5.74861	0	5.266	0	6.63718	6.37954	5.95922	6.5733	0	5.76467	5.66711	6.5498	0	0	5.78621
8DAI_tap_DS	6.86743	6.44745	0	6.00971	6.50187	6.67689	6.86127	6.91263	5.99779	0	6.89336	0	6.07867	6.54665	0	0	5.92976	5.71367	0	0	4.61441	0	0	0	5.42192	6.52098	6.07041	5.57703	5.24292	6.25477	5.50161	5.59046	5.20052	0	5.74274	0	5.32973	0	6.55376	6.35708	6.02678	6.55191	0	5.80191	5.56864	6.48424	0	0	5.79271
8DAI_tap_DS	6.62853	6.49163	0	6.25353	6.53721	6.32668	6.78571	6.90543	6.00847	0	6.79657	0	5.87036	6.58122	0	0	5.9312	5.59643	0	0	4.78939	0	0	0	5.3432	6.53786	6.06058	5.55277	5.32979	6.3486	5.61703	5.2346	5.22714	0	5.74274	0	5.34461	0	6.7205	6.11853	5.94592	6.63874	0	5.92865	5.54351	6.28879	0	0	5.8406
8DAI_tap_LR	6.71183	6.5284	0	0	5.25089	0	6.64855	6.92127	5.94139	0	5.21347	0	0	6.42357	0	0	5.7253	0	0	5.48002	4.51235	0	5.62728	0	5.56767	6.41231	6.16352	0	0	0	0	0	0	0	5.56671	0	0	0	6.68618	5.22477	5.93495	6.67961	5.37526	5.90693	5.61664	0	5.99687	6.11681	0
8DAI_tap_LR	6.77552	6.51947	0	0	5.19665	0	6.75648	6.7172	5.95019	0	5.20287	0	0	6.42983	0	0	5.75054	0	0	5.44838	4.25227	0	5.41822	0	5.63275	6.44436	6.20197	0	0	0	0	0	0	0	5.86688	0	0	0	6.66669	5.2707	6.00117	6.71516	5.59659	5.8423	5.6796	0	6.20973	6.23674	0
8DAI_tap_LR	6.83561	6.48948	0	0	5.41931	0	6.63687	6.42584	5.98236	0	5.23078	0	0	6.44467	0	0	5.7311	0	0	5.41424	4.67389	0	5.68567	0	5.65456	6.41845	6.19557	0	0	0	0	0	0	0	5.66299	0	0	0	6.66216	5.25753	5.93274	6.77584	5.51625	5.91588	5.87504	0	6.08632	6.12551	0
8DAI_tap_LR	6.69746	6.55956	0	0	5.29963	0	6.68997	6.61182	5.83112	0	6.13609	0	0	6.47508	0	0	5.61768	0	0	5.44838	4.51235	0	5.59186	0	5.64173	6.50331	6.23178	0	0	0	0	0	0	0	5.83385	0	0	0	6.76436	5.27534	5.99014	6.7827	5.37687	5.97174	5.73478	0	6.01974	6.18837	0
8DAI_tap_LS	6.69594	6.47126	0	6.38604	6.6306	6.90093	6.6325	6.72852	6.1185	5.51443	7.40487	0	5.79898	6.4531	0	0	5.79246	5.69495	0	0	4.72263	0	5.28251	6.551	5.3647	6.54604	6.11207	5.64731	5.27132	6.21341	5.67803	5.30199	0	0	5.98997	0	5.34481	0	6.55255	6.21445	5.91359	6.55422	5.05354	5.72857	5.75002	6.32539	0	0	5.83116
8DAI_tap_LS	6.79555	6.60728	0	6.29099	6.5283	6.54215	6.73836	6.71665	6.12762	5.57518	6.73793	0	5.96266	6.47844	0	0	5.91306	5.70748	0	0	5.18693	0	4.89846	6.53419	5.36113	6.49757	6.11863	5.60661	5.11421	6.28106	5.628	5.6703	0	0	5.78214	0	5.54958	0	6.64781	6.15128	5.93493	6.59617	5.11706	5.85716	5.62101	6.39623	0	0	5.73277
8DAI_tap_LS	6.93308	6.59823	0	6.28693	6.59599	6.59141	6.71244	6.71794	5.96758	5.62847	6.84715	0	5.87607	6.40376	0	0	5.79153	5.57593	0	0	5.03847	0	5.36207	6.51671	5.21693	6.40439	6.0943	5.5617	5.27132	6.24665	5.78042	5.49711	0	0	5.9309	0	5.42213	0	6.59489	6.34657	5.79612	6.51801	5.11706	5.84962	5.64785	6.29372	0	0	5.74707
8DAI_tap_LS	6.98984	6.65174	0	6.29502	6.28103	6.42685	6.65963	6.7031	5.97323	5.57518	6.65914	0	5.89585	6.25595	0	0	5.8074	5.66336	0	0	5.09451	0	5.15728	6.53419	5.31949	6.39519	6.118	5.60661	5.38645	6.26524	5.59621	5.70698	0	0	6.06741	0	5.337	0	6.58008	6.03515	6.01161	6.64598	5.17246	5.81565	5.60575	6.11046	0	0	5.79302
[truncated: 2,109 more columns]

## Sheet: pca_log
	A0A287DTW2;A0A287G041, Q6F357	A0A287DTW3	A0A287DU90	A0A287DUE7	A0A287DUS3;A0A287U5P4	A0A287DV89;A0A287HUJ6	A0A287DVK2;A0A287TN51	A0A287DVN8	A0A287DVR0	A0A287DVV4,F2CTU5	A0A287DVV6, P09315	A0A287DWF9	A0A287DWK1	A0A287DWL7;A0A287JW01;A0A287DWP5;A0A287WA10	A0A287DX56	A0A287DXE1;A0A287E9A0;A0A287E9B6	A0A287DY20	A0A287DYC5	A0A287DYK7;A0A287Q494;A0A287Q486;A0A287DYH8;D4HR92;A0A287DYM4	F2D868;A0A287DZQ0	A0A287DZR4	A0A287E0A9	A0A287E0M0	A0A287E0R3;A0A287RNR5;A0A287RP61;A0A287MGX2;A0A287S131;A0A287P7S0;A0A287K6N3	A0A287E0R8	A0A287E0W7;A0A287RUV4	A0A287E139	A0A287E164	A0A287E1B2;A0A287SRN7	A0A287E2Z1	A0A287E422	A0A287E469;A0A287UW06	A0A287E473;A0A287UX90;A0A287UX81	A0A287E4A9	A0A287E4C0	A0A287E4H8	A0A287E4J1	A0A287E4Z8;A0A287E348	A0A287E525	A0A287E555;A0A287JE24	A0A287E5F7	A0A287E5S2;A0A287WUX8;A0A287FJN2;A0A287P8F4	A0A287E627	A0A287E6H1	A0A287E6J4	A0A287XI88;A0A287E767;A0A287XI65;F2D1T0	A0A287EA60;A0A287E7Z4, A0A3B6IJ58	A0A287E853;A0A287EB41;A0A287WRH9	A0A287E899
16DAI_tap_DR	6.50814	6.19904	0	0	5.18699	5.41848	6.75501	6.51857	5.79215	0	4.93987	0	0	6.3505	0	6.91513	5.74837	0	0	5.51773	5.95141	0	6.1503	0	5.65095	6.43101	6.15433	0	5.59792	0	5.50961	0	5.59231	0	5.67346	5.39245	0	0	6.66934	0	5.9706	6.80422	5.30497	5.835	5.59539	0	6.45503	6.26152	0
16DAI_tap_DR	6.5326	6.24472	0	0	5.22922	4.77624	6.78996	6.75305	5.82019	0	5.08023	0	0	6.3909	0	6.36318	5.77069	0	0	5.51773	5.03186	0	5.9371	0	5.70557	6.35985	6.13027	0	5.60153	0	5.27423	0	5.49721	0	5.57185	5.378	0	0	6.63352	0	6.03181	6.76533	5.30276	5.87499	5.53377	0	6.2605	6.03898	0
16DAI_tap_DR	6.37554	6.21909	0	0	5.26991	5.41848	6.76627	6.65381	5.72505	0	5.0157	0	0	6.35953	0	6.52542	5.75774	0	0	5.49305	5.87547	0	6.03937	0	5.64528	6.36048	6.16239	0	5.74347	0	5.44405	0	5.37526	0	5.60142	5.37424	0	0	6.70443	0	6.01874	6.78772	5.30276	5.90986	5.43087	0	6.4113	6.37122	0
16DAI_tap_DR	6.51667	6.22809	0	0	5.18812	5.66697	6.67272	6.53189	5.75909	0	5.0157	0	0	6.4087	0	6.6219	5.77945	0	0	5.54108	5.83236	0	6.12084	0	5.67828	6.38874	6.17391	0	5.62128	0	5.50876	0	5.49721	0	5.54854	5.39514	0	0	6.67565	0	6.0515	6.83525	5.30053	5.91586	5.55848	0	6.46798	6.15703	0
16DAI_tap_DS	6.79966	6.61235	0	6.44151	6.69882	6.91252	6.67967	6.55413	5.71876	0	7.52834	5.82149	0	6.0735	0	0	5.86941	5.45707	0	0	4.92273	5.55085	5.23379	0	0	6.39365	6.10497	6.55353	5.46025	6.18574	5.66349	0	0	0	6.12457	0	6.35668	0	6.54606	5.8614	5.90912	6.71541	0	5.5042	0	6.15682	0	0	6.02416
16DAI_tap_DS	6.46156	6.45113	0	6.95912	6.57957	6.90297	6.70046	6.35066	5.89014	0	7.57914	5.86281	0	6.26656	0	0	5.88306	5.50542	0	0	5.02231	5.55398	5.15903	0	0	6.40031	6.01945	6.44674	5.4534	6.3067	5.74605	0	0	0	6.09715	0	6.41644	0	6.61454	5.84245	5.98757	6.67404	0	5.65509	0	5.91859	0	0	5.92883
16DAI_tap_DS	6.64732	6.36543	0	6.31302	6.73564	6.86579	6.70553	6.72518	5.77388	0	7.35476	5.90054	0	6.2443	0	0	5.85656	5.40266	0	0	5.00035	5.55242	5.19801	0	0	6.32854	6.06856	6.32958	5.54883	6.25368	5.71913	0	0	0	6.05142	0	6.1856	0	6.57463	5.90845	5.99403	6.57312	0	5.58617	0	5.96562	0	0	6.07287
16DAI_tap_LR	6.74987	6.22917	0	0	5.30382	4.84519	6.65505	6.40269	5.76484	0	5.04116	0	0	6.36478	0	6.52838	5.79343	0	0	0	5.74258	0	5.797	0	5.80593	6.35985	6.12571	0	5.697	0	0	0	5.38881	0	5.60401	0	0	0	0	5.15373	5.94831	6.83389	0	5.81816	0	0	6.27674	6.37068	0
16DAI_tap_LR	6.80957	6.29837	0	0	5.36736	5.49038	6.60237	6.35104	5.84645	0	5.67261	0	0	6.28526	0	6.48893	5.8442	0	0	0	5.43948	0	5.68136	0	5.8847	6.33783	6.13754	0	5.72045	0	0	0	5.40283	0	5.66699	0	0	0	0	5.06221	5.91945	6.82057	0	5.64309	0	0	6.3066	6.4343	0
16DAI_tap_LR	6.84721	6.40776	0	0	5.20485	5.73924	6.61932	6.70369	5.83556	0	5.14894	0	0	6.33175	0	6.70473	5.86005	0	0	0	5.69562	0	6.09486	0	5.6783	6.31463	6.18133	0	5.7366	0	0	0	5.47926	0	5.68322	0	0	0	0	5.22927	6.06644	6.8425	0	5.77398	0	0	6.16125	6.13991	0
16DAI_tap_LS	6.85316	6.46516	0	6.73341	6.44403	6.86612	6.64459	6.3631	5.78912	0	7.44801	5.95832	0	6.24778	0	0	5.95445	5.51873	0	0	4.71839	0	0	0	0	6.30274	6.01263	6.5033	5.4049	6.22943	5.71878	5.3004	0	0	6.17067	0	6.32114	0	6.52701	5.81902	5.98309	6.75142	0	5.82203	0	6.23004	0	0	6.09715
16DAI_tap_LS	6.92802	6.44601	0	6.82014	6.02934	6.74671	6.53228	6.5058	5.87015	0	7.61886	5.75709	0	6.20355	0	0	5.95175	5.47306	0	0	4.90836	0	0	0	0	6.33621	6.11307	6.39928	5.47328	6.22329	5.89825	5.40374	0	0	6.08962	0	6.31965	0	6.43645	5.56877	5.98812	6.68652	0	5.76433	0	6.1328	0	0	6.11274
16DAI_tap_LS	6.73369	6.55034	0	6.25237	6.12064	6.76506	6.56079	6.61303	5.81564	0	7.36404	5.86905	0	6.18116	0	0	5.81611	5.51873	0	0	5.61949	0	0	0	0	6.36728	6.06296	6.3354	5.47317	6.25684	5.67391	5.32185	0	0	5.90511	0	6.22709	0	6.45046	5.7365	5.90149	6.63385	0	5.692	0	6.10612	0	0	6.01233
16DAI_tap_LS	6.53911	6.48958	0	6.24753	6.24346	6.84471	6.64447	6.5058	5.88269	0	7.25176	5.73179	0	6.3217	0	0	5.82354	5.56004	0	0	5.35021	0	0	0	0	6.33621	6.05026	6.16803	5.45162	6.25592	5.7562	5.34432	0	0	6.12034	0	6.22562	0	6.55161	5.71372	5.86215	6.67918	0	5.76923	0	6.11598	0	0	5.97382
8DAI_tap_DR	6.71382	6.4452	0	0	5.27307	5.51147	6.68656	7.06397	5.92994	0	6.05404	0	0	6.4612	0	0	5.80723	0	0	0	4.61993	0	5.69843	0	5.49003	6.45562	6.16128	0	5.49272	0	0	0	5.31129	5.51435	5.55877	0	0	0	6.70826	5.18834	5.98814	6.71904	5.32259	5.9416	5.64142	0	6.04222	0	0
8DAI_tap_DR	6.83396	6.37203	0	0	5.20818	5.01402	6.79024	6.71559	5.96007	0	6.07384	0	0	6.47441	0	0	5.65818	0	0	0	4.66612	0	5.63555	0	5.64592	6.3954	6.15354	0	5.45784	0	0	0	5.28931	5.544	5.58838	0	0	0	6.69777	5.31395	5.99342	6.76747	5.4977	5.91102	5.63446	0	5.94092	0	0
8DAI_tap_DR	6.63308	6.2944	0	0	5.15794	5.33039	6.83093	6.75005	6.01178	0	6.14085	0	0	6.51842	0	0	5.67808	0	0	0	4.54937	0	5.78849	0	5.51351	6.44585	6.14041	0	5.3969	0	0	0	5.28931	5.544	5.64145	0	0	0	6.66972	5.16877	5.98762	6.71832	5.59564	5.90348	5.72203	0	5.92925	0	0
8DAI_tap_DR	6.70576	6.3063	0	0	5.21563	5.33039	6.81223	6.76216	6.08386	0	6.0172	0	0	6.54164	0	0	5.65817	0	0	0	4.63602	0	5.54771	0	5.57702	6.45784	6.1664	0	5.42788	0	0	0	5.26616	5.57176	5.66694	0	0	0	6.62244	5.22859	5.95542	6.75101	5.53066	5.9138	5.67339	0	6.25669	0	0
8DAI_tap_DS	6.66201	6.53451	0	6.50394	6.50926	6.55723	6.78184	6.7405	6.04638	0	6.85275	0	5.95338	6.47448	0	0	5.95697	5.84718	0	0	4.79897	0	0	0	5.32094	6.5106	6.03234	5.66696	5.26153	6.32962	5.69152	5.35054	5.25222	0	5.73679	0	5.37177	0	6.55177	6.28563	5.93672	6.55961	0	5.75769	5.55171	6.33796	0	0	5.89091
8DAI_tap_DS	6.89222	6.49053	0	6.06621	6.44657	6.42666	6.88127	7.11939	6.08778	0	6.66479	0	5.87744	6.65033	0	0	5.88012	5.77355	0	0	4.90644	0	0	0	5.27326	6.56874	6.07387	5.49308	5.20192	6.22256	5.6506	5.58564	5.22714	0	5.74861	0	5.266	0	6.63718	6.37954	5.95922	6.5733	0	5.76467	5.66711	6.5498	0	0	5.78621
8DAI_tap_DS	6.86743	6.44745	0	6.00971	6.50187	6.67689	6.86127	6.91263	5.99779	0	6.89336	0	6.07867	6.54665	0	0	5.92976	5.71367	0	0	4.61441	0	0	0	5.42192	6.52098	6.07041	5.57703	5.24292	6.25477	5.50161	5.59046	5.20052	0	5.74274	0	5.32973	0	6.55376	6.35708	6.02678	6.55191	0	5.80191	5.56864	6.48424	0	0	5.79271
8DAI_tap_DS	6.62853	6.49163	0	6.25353	6.53721	6.32668	6.78571	6.90543	6.00847	0	6.79657	0	5.87036	6.58122	0	0	5.9312	5.59643	0	0	4.78939	0	0	0	5.3432	6.53786	6.06058	5.55277	5.32979	6.3486	5.61703	5.2346	5.22714	0	5.74274	0	5.34461	0	6.7205	6.11853	5.94592	6.63874	0	5.92865	5.54351	6.28879	0	0	5.8406
8DAI_tap_LR	6.71183	6.5284	0	0	5.25089	0	6.64855	6.92127	5.94139	0	5.21347	0	0	6.42357	0	0	5.7253	0	0	5.48002	4.51235	0	5.62728	0	5.56767	6.41231	6.16352	0	0	0	0	0	0	0	5.56671	0	0	0	6.68618	5.22477	5.93495	6.67961	5.37526	5.90693	5.61664	0	5.99687	6.11681	0
8DAI_tap_LR	6.77552	6.51947	0	0	5.19665	0	6.75648	6.7172	5.95019	0	5.20287	0	0	6.42983	0	0	5.75054	0	0	5.44838	4.25227	0	5.41822	0	5.63275	6.44436	6.20197	0	0	0	0	0	0	0	5.86688	0	0	0	6.66669	5.2707	6.00117	6.71516	5.59659	5.8423	5.6796	0	6.20973	6.23674	0
8DAI_tap_LR	6.83561	6.48948	0	0	5.41931	0	6.63687	6.42584	5.98236	0	5.23078	0	0	6.44467	0	0	5.7311	0	0	5.41424	4.67389	0	5.68567	0	5.65456	6.41845	6.19557	0	0	0	0	0	0	0	5.66299	0	0	0	6.66216	5.25753	5.93274	6.77584	5.51625	5.91588	5.87504	0	6.08632	6.12551	0
8DAI_tap_LR	6.69746	6.55956	0	0	5.29963	0	6.68997	6.61182	5.83112	0	6.13609	0	0	6.47508	0	0	5.61768	0	0	5.44838	4.51235	0	5.59186	0	5.64173	6.50331	6.23178	0	0	0	0	0	0	0	5.83385	0	0	0	6.76436	5.27534	5.99014	6.7827	5.37687	5.97174	5.73478	0	6.01974	6.18837	0
8DAI_tap_LS	6.69594	6.47126	0	6.38604	6.6306	6.90093	6.6325	6.72852	6.1185	5.51443	7.40487	0	5.79898	6.4531	0	0	5.79246	5.69495	0	0	4.72263	0	5.28251	6.551	5.3647	6.54604	6.11207	5.64731	5.27132	6.21341	5.67803	5.30199	0	0	5.98997	0	5.34481	0	6.55255	6.21445	5.91359	6.55422	5.05354	5.72857	5.75002	6.32539	0	0	5.83116
8DAI_tap_LS	6.79555	6.60728	0	6.29099	6.5283	6.54215	6.73836	6.71665	6.12762	5.57518	6.73793	0	5.96266	6.47844	0	0	5.91306	5.70748	0	0	5.18693	0	4.89846	6.53419	5.36113	6.49757	6.11863	5.60661	5.11421	6.28106	5.628	5.6703	0	0	5.78214	0	5.54958	0	6.64781	6.15128	5.93493	6.59617	5.11706	5.85716	5.62101	6.39623	0	0	5.73277
8DAI_tap_LS	6.93308	6.59823	0	6.28693	6.59599	6.59141	6.71244	6.71794	5.96758	5.62847	6.84715	0	5.87607	6.40376	0	0	5.79153	5.57593	0	0	5.03847	0	5.36207	6.51671	5.21693	6.40439	6.0943	5.5617	5.27132	6.24665	5.78042	5.49711	0	0	5.9309	0	5.42213	0	6.59489	6.34657	5.79612	6.51801	5.11706	5.84962	5.64785	6.29372	0	0	5.74707
8DAI_tap_LS	6.98984	6.65174	0	6.29502	6.28103	6.42685	6.65963	6.7031	5.97323	5.57518	6.65914	0	5.89585	6.25595	0	0	5.8074	5.66336	0	0	5.09451	0	5.15728	6.53419	5.31949	6.39519	6.118	5.60661	5.38645	6.26524	5.59621	5.70698	0	0	6.06741	0	5.337	0	6.58008	6.03515	6.01161	6.64598	5.17246	5.81565	5.60575	6.11046	0	0	5.79302
[truncated: 2,109 more columns]

## Sheet: pca_log_woprot_onlytap
16DAI_tap_DR	6.50814	6.19904	0	0	5.18699	5.41848	6.75501	6.51857	5.79215	0	4.93987	0	0	6.3505	0	6.91513	5.74837	0	0	5.51773	5.95141	0	6.1503	0	5.65095	6.43101	6.15433	0	5.59792	0	5.50961	0	5.59231	0	5.67346	5.39245	0	0	6.66934	0	5.9706	6.80422	5.30497	5.835	5.59539	0	6.45503	6.26152	0
16DAI_tap_DR	6.5326	6.24472	0	0	5.22922	4.77624	6.78996	6.75305	5.82019	0	5.08023	0	0	6.3909	0	6.36318	5.77069	0	0	5.51773	5.03186	0	5.9371	0	5.70557	6.35985	6.13027	0	5.60153	0	5.27423	0	5.49721	0	5.57185	5.378	0	0	6.63352	0	6.03181	6.76533	5.30276	5.87499	5.53377	0	6.2605	6.03898	0
16DAI_tap_DR	6.37554	6.21909	0	0	5.26991	5.41848	6.76627	6.65381	5.72505	0	5.0157	0	0	6.35953	0	6.52542	5.75774	0	0	5.49305	5.87547	0	6.03937	0	5.64528	6.36048	6.16239	0	5.74347	0	5.44405	0	5.37526	0	5.60142	5.37424	0	0	6.70443	0	6.01874	6.78772	5.30276	5.90986	5.43087	0	6.4113	6.37122	0
16DAI_tap_DR	6.51667	6.22809	0	0	5.18812	5.66697	6.67272	6.53189	5.75909	0	5.0157	0	0	6.4087	0	6.6219	5.77945	0	0	5.54108	5.83236	0	6.12084	0	5.67828	6.38874	6.17391	0	5.62128	0	5.50876	0	5.49721	0	5.54854	5.39514	0	0	6.67565	0	6.0515	6.83525	5.30053	5.91586	5.55848	0	6.46798	6.15703	0
16DAI_tap_DS	6.79966	6.61235	0	6.44151	6.69882	6.91252	6.67967	6.55413	5.71876	0	7.52834	5.82149	0	6.0735	0	0	5.86941	5.45707	0	0	4.92273	5.55085	5.23379	0	0	6.39365	6.10497	6.55353	5.46025	6.18574	5.66349	0	0	0	6.12457	0	6.35668	0	6.54606	5.8614	5.90912	6.71541	0	5.5042	0	6.15682	0	0	6.02416
16DAI_tap_DS	6.46156	6.45113	0	6.95912	6.57957	6.90297	6.70046	6.35066	5.89014	0	7.57914	5.86281	0	6.26656	0	0	5.88306	5.50542	0	0	5.02231	5.55398	5.15903	0	0	6.40031	6.01945	6.44674	5.4534	6.3067	5.74605	0	0	0	6.09715	0	6.41644	0	6.61454	5.84245	5.98757	6.67404	0	5.65509	0	5.91859	0	0	5.92883
16DAI_tap_DS	6.64732	6.36543	0	6.31302	6.73564	6.86579	6.70553	6.72518	5.77388	0	7.35476	5.90054	0	6.2443	0	0	5.85656	5.40266	0	0	5.00035	5.55242	5.19801	0	0	6.32854	6.06856	6.32958	5.54883	6.25368	5.71913	0	0	0	6.05142	0	6.1856	0	6.57463	5.90845	5.99403	6.57312	0	5.58617	0	5.96562	0	0	6.07287
16DAI_tap_LR	6.74987	6.22917	0	0	5.30382	4.84519	6.65505	6.40269	5.76484	0	5.04116	0	0	6.36478	0	6.52838	5.79343	0	0	0	5.74258	0	5.797	0	5.80593	6.35985	6.12571	0	5.697	0	0	0	5.38881	0	5.60401	0	0	0	0	5.15373	5.94831	6.83389	0	5.81816	0	0	6.27674	6.37068	0
16DAI_tap_LR	6.80957	6.29837	0	0	5.36736	5.49038	6.60237	6.35104	5.84645	0	5.67261	0	0	6.28526	0	6.48893	5.8442	0	0	0	5.43948	0	5.68136	0	5.8847	6.33783	6.13754	0	5.72045	0	0	0	5.40283	0	5.66699	0	0	0	0	5.06221	5.91945	6.82057	0	5.64309	0	0	6.3066	6.4343	0
16DAI_tap_LR	6.84721	6.40776	0	0	5.20485	5.73924	6.61932	6.70369	5.83556	0	5.14894	0	0	6.33175	0	6.70473	5.86005	0	0	0	5.69562	0	6.09486	0	5.6783	6.31463	6.18133	0	5.7366	0	0	0	5.47926	0	5.68322	0	0	0	0	5.22927	6.06644	6.8425	0	5.77398	0	0	6.16125	6.13991	0
16DAI_tap_LS	6.85316	6.46516	0	6.73341	6.44403	6.86612	6.64459	6.3631	5.78912	0	7.44801	5.95832	0	6.24778	0	0	5.95445	5.51873	0	0	4.71839	0	0	0	0	6.30274	6.01263	6.5033	5.4049	6.22943	5.71878	5.3004	0	0	6.17067	0	6.32114	0	6.52701	5.81902	5.98309	6.75142	0	5.82203	0	6.23004	0	0	6.09715
16DAI_tap_LS	6.92802	6.44601	0	6.82014	6.02934	6.74671	6.53228	6.5058	5.87015	0	7.61886	5.75709	0	6.20355	0	0	5.95175	5.47306	0	0	4.90836	0	0	0	0	6.33621	6.11307	6.39928	5.47328	6.22329	5.89825	5.40374	0	0	6.08962	0	6.31965	0	6.43645	5.56877	5.98812	6.68652	0	5.76433	0	6.1328	0	0	6.11274
16DAI_tap_LS	6.73369	6.55034	0	6.25237	6.12064	6.76506	6.56079	6.61303	5.81564	0	7.36404	5.86905	0	6.18116	0	0	5.81611	5.51873	0	0	5.61949	0	0	0	0	6.36728	6.06296	6.3354	5.47317	6.25684	5.67391	5.32185	0	0	5.90511	0	6.22709	0	6.45046	5.7365	5.90149	6.63385	0	5.692	0	6.10612	0	0	6.01233
16DAI_tap_LS	6.53911	6.48958	0	6.24753	6.24346	6.84471	6.64447	6.5058	5.88269	0	7.25176	5.73179	0	6.3217	0	0	5.82354	5.56004	0	0	5.35021	0	0	0	0	6.33621	6.05026	6.16803	5.45162	6.25592	5.7562	5.34432	0	0	6.12034	0	6.22562	0	6.55161	5.71372	5.86215	6.67918	0	5.76923	0	6.11598	0	0	5.97382
8DAI_tap_DR	6.71382	6.4452	0	0	5.27307	5.51147	6.68656	7.06397	5.92994	0	6.05404	0	0	6.4612	0	0	5.80723	0	0	0	4.61993	0	5.69843	0	5.49003	6.45562	6.16128	0	5.49272	0	0	0	5.31129	5.51435	5.55877	0	0	0	6.70826	5.18834	5.98814	6.71904	5.32259	5.9416	5.64142	0	6.04222	0	0
8DAI_tap_DR	6.83396	6.37203	0	0	5.20818	5.01402	6.79024	6.71559	5.96007	0	6.07384	0	0	6.47441	0	0	5.65818	0	0	0	4.66612	0	5.63555	0	5.64592	6.3954	6.15354	0	5.45784	0	0	0	5.28931	5.544	5.58838	0	0	0	6.69777	5.31395	5.99342	6.76747	5.4977	5.91102	5.63446	0	5.94092	0	0
8DAI_tap_DR	6.63308	6.2944	0	0	5.15794	5.33039	6.83093	6.75005	6.01178	0	6.14085	0	0	6.51842	0	0	5.67808	0	0	0	4.54937	0	5.78849	0	5.51351	6.44585	6.14041	0	5.3969	0	0	0	5.28931	5.544	5.64145	0	0	0	6.66972	5.16877	5.98762	6.71832	5.59564	5.90348	5.72203	0	5.92925	0	0
8DAI_tap_DR	6.70576	6.3063	0	0	5.21563	5.33039	6.81223	6.76216	6.08386	0	6.0172	0	0	6.54164	0	0	5.65817	0	0	0	4.63602	0	5.54771	0	5.57702	6.45784	6.1664	0	5.42788	0	0	0	5.26616	5.57176	5.66694	0	0	0	6.62244	5.22859	5.95542	6.75101	5.53066	5.9138	5.67339	0	6.25669	0	0
8DAI_tap_DS	6.66201	6.53451	0	6.50394	6.50926	6.55723	6.78184	6.7405	6.04638	0	6.85275	0	5.95338	6.47448	0	0	5.95697	5.84718	0	0	4.79897	0	0	0	5.32094	6.5106	6.03234	5.66696	5.26153	6.32962	5.69152	5.35054	5.25222	0	5.73679	0	5.37177	0	6.55177	6.28563	5.93672	6.55961	0	5.75769	5.55171	6.33796	0	0	5.89091
8DAI_tap_DS	6.89222	6.49053	0	6.06621	6.44657	6.42666	6.88127	7.11939	6.08778	0	6.66479	0	5.87744	6.65033	0	0	5.88012	5.77355	0	0	4.90644	0	0	0	5.27326	6.56874	6.07387	5.49308	5.20192	6.22256	5.6506	5.58564	5.22714	0	5.74861	0	5.266	0	6.63718	6.37954	5.95922	6.5733	0	5.76467	5.66711	6.5498	0	0	5.78621
8DAI_tap_DS	6.86743	6.44745	0	6.00971	6.50187	6.67689	6.86127	6.91263	5.99779	0	6.89336	0	6.07867	6.54665	0	0	5.92976	5.71367	0	0	4.61441	0	0	0	5.42192	6.52098	6.07041	5.57703	5.24292	6.25477	5.50161	5.59046	5.20052	0	5.74274	0	5.32973	0	6.55376	6.35708	6.02678	6.55191	0	5.80191	5.56864	6.48424	0	0	5.79271
8DAI_tap_DS	6.62853	6.49163	0	6.25353	6.53721	6.32668	6.78571	6.90543	6.00847	0	6.79657	0	5.87036	6.58122	0	0	5.9312	5.59643	0	0	4.78939	0	0	0	5.3432	6.53786	6.06058	5.55277	5.32979	6.3486	5.61703	5.2346	5.22714	0	5.74274	0	5.34461	0	6.7205	6.11853	5.94592	6.63874	0	5.92865	5.54351	6.28879	0	0	5.8406
8DAI_tap_LR	6.71183	6.5284	0	0	5.25089	0	6.64855	6.92127	5.94139	0	5.21347	0	0	6.42357	0	0	5.7253	0	0	5.48002	4.51235	0	5.62728	0	5.56767	6.41231	6.16352	0	0	0	0	0	0	0	5.56671	0	0	0	6.68618	5.22477	5.93495	6.67961	5.37526	5.90693	5.61664	0	5.99687	6.11681	0
8DAI_tap_LR	6.77552	6.51947	0	0	5.19665	0	6.75648	6.7172	5.95019	0	5.20287	0	0	6.42983	0	0	5.75054	0	0	5.44838	4.25227	0	5.41822	0	5.63275	6.44436	6.20197	0	0	0	0	0	0	0	5.86688	0	0	0	6.66669	5.2707	6.00117	6.71516	5.59659	5.8423	5.6796	0	6.20973	6.23674	0
8DAI_tap_LR	6.83561	6.48948	0	0	5.41931	0	6.63687	6.42584	5.98236	0	5.23078	0	0	6.44467	0	0	5.7311	0	0	5.41424	4.67389	0	5.68567	0	5.65456	6.41845	6.19557	0	0	0	0	0	0	0	5.66299	0	0	0	6.66216	5.25753	5.93274	6.77584	5.51625	5.91588	5.87504	0	6.08632	6.12551	0
8DAI_tap_LR	6.69746	6.55956	0	0	5.29963	0	6.68997	6.61182	5.83112	0	6.13609	0	0	6.47508	0	0	5.61768	0	0	5.44838	4.51235	0	5.59186	0	5.64173	6.50331	6.23178	0	0	0	0	0	0	0	5.83385	0	0	0	6.76436	5.27534	5.99014	6.7827	5.37687	5.97174	5.73478	0	6.01974	6.18837	0
8DAI_tap_LS	6.69594	6.47126	0	6.38604	6.6306	6.90093	6.6325	6.72852	6.1185	5.51443	7.40487	0	5.79898	6.4531	0	0	5.79246	5.69495	0	0	4.72263	0	5.28251	6.551	5.3647	6.54604	6.11207	5.64731	5.27132	6.21341	5.67803	5.30199	0	0	5.98997	0	5.34481	0	6.55255	6.21445	5.91359	6.55422	5.05354	5.72857	5.75002	6.32539	0	0	5.83116
8DAI_tap_LS	6.79555	6.60728	0	6.29099	6.5283	6.54215	6.73836	6.71665	6.12762	5.57518	6.73793	0	5.96266	6.47844	0	0	5.91306	5.70748	0	0	5.18693	0	4.89846	6.53419	5.36113	6.49757	6.11863	5.60661	5.11421	6.28106	5.628	5.6703	0	0	5.78214	0	5.54958	0	6.64781	6.15128	5.93493	6.59617	5.11706	5.85716	5.62101	6.39623	0	0	5.73277
8DAI_tap_LS	6.93308	6.59823	0	6.28693	6.59599	6.59141	6.71244	6.71794	5.96758	5.62847	6.84715	0	5.87607	6.40376	0	0	5.79153	5.57593	0	0	5.03847	0	5.36207	6.51671	5.21693	6.40439	6.0943	5.5617	5.27132	6.24665	5.78042	5.49711	0	0	5.9309	0	5.42213	0	6.59489	6.34657	5.79612	6.51801	5.11706	5.84962	5.64785	6.29372	0	0	5.74707
8DAI_tap_LS	6.98984	6.65174	0	6.29502	6.28103	6.42685	6.65963	6.7031	5.97323	5.57518	6.65914	0	5.89585	6.25595	0	0	5.8074	5.66336	0	0	5.09451	0	5.15728	6.53419	5.31949	6.39519	6.118	5.60661	5.38645	6.26524	5.59621	5.70698	0	0	6.06741	0	5.337	0	6.58008	6.03515	6.01161	6.64598	5.17246	5.81565	5.60575	6.11046	0	0	5.79302
[truncated: 2,109 more columns]

## Sheet: pca_log_woprot_onlytap16DAI
16DAI_tap_DR	6.50814	6.19904	0	0	5.18699	5.41848	6.75501	6.51857	5.79215	0	4.93987	0	0	6.3505	0	6.91513	5.74837	0	0	5.51773	5.95141	0	6.1503	0	5.65095	6.43101	6.15433	0	5.59792	0	5.50961	0	5.59231	0	5.67346	5.39245	0	0	6.66934	0	5.9706	6.80422	5.30497	5.835	5.59539	0	6.45503	6.26152	0
16DAI_tap_DR	6.5326	6.24472	0	0	5.22922	4.77624	6.78996	6.75305	5.82019	0	5.08023	0	0	6.3909	0	6.36318	5.77069	0	0	5.51773	5.03186	0	5.9371	0	5.70557	6.35985	6.13027	0	5.60153	0	5.27423	0	5.49721	0	5.57185	5.378	0	0	6.63352	0	6.03181	6.76533	5.30276	5.87499	5.53377	0	6.2605	6.03898	0
16DAI_tap_DR	6.37554	6.21909	0	0	5.26991	5.41848	6.76627	6.65381	5.72505	0	5.0157	0	0	6.35953	0	6.52542	5.75774	0	0	5.49305	5.87547	0	6.03937	0	5.64528	6.36048	6.16239	0	5.74347	0	5.44405	0	5.37526	0	5.60142	5.37424	0	0	6.70443	0	6.01874	6.78772	5.30276	5.90986	5.43087	0	6.4113	6.37122	0
16DAI_tap_DR	6.51667	6.22809	0	0	5.18812	5.66697	6.67272	6.53189	5.75909	0	5.0157	0	0	6.4087	0	6.6219	5.77945	0	0	5.54108	5.83236	0	6.12084	0	5.67828	6.38874	6.17391	0	5.62128	0	5.50876	0	5.49721	0	5.54854	5.39514	0	0	6.67565	0	6.0515	6.83525	5.30053	5.91586	5.55848	0	6.46798	6.15703	0
16DAI_tap_DS	6.79966	6.61235	0	6.44151	6.69882	6.91252	6.67967	6.55413	5.71876	0	7.52834	5.82149	0	6.0735	0	0	5.86941	5.45707	0	0	4.92273	5.55085	5.23379	0	0	6.39365	6.10497	6.55353	5.46025	6.18574	5.66349	0	0	0	6.12457	0	6.35668	0	6.54606	5.8614	5.90912	6.71541	0	5.5042	0	6.15682	0	0	6.02416
16DAI_tap_DS	6.46156	6.45113	0	6.95912	6.57957	6.90297	6.70046	6.35066	5.89014	0	7.57914	5.86281	0	6.26656	0	0	5.88306	5.50542	0	0	5.02231	5.55398	5.15903	0	0	6.40031	6.01945	6.44674	5.4534	6.3067	5.74605	0	0	0	6.09715	0	6.41644	0	6.61454	5.84245	5.98757	6.67404	0	5.65509	0	5.91859	0	0	5.92883
16DAI_tap_DS	6.64732	6.36543	0	6.31302	6.73564	6.86579	6.70553	6.72518	5.77388	0	7.35476	5.90054	0	6.2443	0	0	5.85656	5.40266	0	0	5.00035	5.55242	5.19801	0	0	6.32854	6.06856	6.32958	5.54883	6.25368	5.71913	0	0	0	6.05142	0	6.1856	0	6.57463	5.90845	5.99403	6.57312	0	5.58617	0	5.96562	0	0	6.07287
16DAI_tap_LR	6.74987	6.22917	0	0	5.30382	4.84519	6.65505	6.40269	5.76484	0	5.04116	0	0	6.36478	0	6.52838	5.79343	0	0	0	5.74258	0	5.797	0	5.80593	6.35985	6.12571	0	5.697	0	0	0	5.38881	0	5.60401	0	0	0	0	5.15373	5.94831	6.83389	0	5.81816	0	0	6.27674	6.37068	0
16DAI_tap_LR	6.80957	6.29837	0	0	5.36736	5.49038	6.60237	6.35104	5.84645	0	5.67261	0	0	6.28526	0	6.48893	5.8442	0	0	0	5.43948	0	5.68136	0	5.8847	6.33783	6.13754	0	5.72045	0	0	0	5.40283	0	5.66699	0	0	0	0	5.06221	5.91945	6.82057	0	5.64309	0	0	6.3066	6.4343	0
16DAI_tap_LR	6.84721	6.40776	0	0	5.20485	5.73924	6.61932	6.70369	5.83556	0	5.14894	0	0	6.33175	0	6.70473	5.86005	0	0	0	5.69562	0	6.09486	0	5.6783	6.31463	6.18133	0	5.7366	0	0	0	5.47926	0	5.68322	0	0	0	0	5.22927	6.06644	6.8425	0	5.77398	0	0	6.16125	6.13991	0
16DAI_tap_LS	6.85316	6.46516	0	6.73341	6.44403	6.86612	6.64459	6.3631	5.78912	0	7.44801	5.95832	0	6.24778	0	0	5.95445	5.51873	0	0	4.71839	0	0	0	0	6.30274	6.01263	6.5033	5.4049	6.22943	5.71878	5.3004	0	0	6.17067	0	6.32114	0	6.52701	5.81902	5.98309	6.75142	0	5.82203	0	6.23004	0	0	6.09715
16DAI_tap_LS	6.92802	6.44601	0	6.82014	6.02934	6.74671	6.53228	6.5058	5.87015	0	7.61886	5.75709	0	6.20355	0	0	5.95175	5.47306	0	0	4.90836	0	0	0	0	6.33621	6.11307	6.39928	5.47328	6.22329	5.89825	5.40374	0	0	6.08962	0	6.31965	0	6.43645	5.56877	5.98812	6.68652	0	5.76433	0	6.1328	0	0	6.11274
16DAI_tap_LS	6.73369	6.55034	0	6.25237	6.12064	6.76506	6.56079	6.61303	5.81564	0	7.36404	5.86905	0	6.18116	0	0	5.81611	5.51873	0	0	5.61949	0	0	0	0	6.36728	6.06296	6.3354	5.47317	6.25684	5.67391	5.32185	0	0	5.90511	0	6.22709	0	6.45046	5.7365	5.90149	6.63385	0	5.692	0	6.10612	0	0	6.01233
16DAI_tap_LS	6.53911	6.48958	0	6.24753	6.24346	6.84471	6.64447	6.5058	5.88269	0	7.25176	5.73179	0	6.3217	0	0	5.82354	5.56004	0	0	5.35021	0	0	0	0	6.33621	6.05026	6.16803	5.45162	6.25592	5.7562	5.34432	0	0	6.12034	0	6.22562	0	6.55161	5.71372	5.86215	6.67918	0	5.76923	0	6.11598	0	0	5.97382
[truncated: 2,109 more columns]

## Sheet: pca_log_woprot_onlytap8DAI
8DAI_tap_DR	6.71382	6.4452	0	0	5.27307	5.51147	6.68656	7.06397	5.92994	0	6.05404	0	0	6.4612	0	0	5.80723	0	0	0	4.61993	0	5.69843	0	5.49003	6.45562	6.16128	0	5.49272	0	0	0	5.31129	5.51435	5.55877	0	0	0	6.70826	5.18834	5.98814	6.71904	5.32259	5.9416	5.64142	0	6.04222	0	0
8DAI_tap_DR	6.83396	6.37203	0	0	5.20818	5.01402	6.79024	6.71559	5.96007	0	6.07384	0	0	6.47441	0	0	5.65818	0	0	0	4.66612	0	5.63555	0	5.64592	6.3954	6.15354	0	5.45784	0	0	0	5.28931	5.544	5.58838	0	0	0	6.69777	5.31395	5.99342	6.76747	5.4977	5.91102	5.63446	0	5.94092	0	0
8DAI_tap_DR	6.63308	6.2944	0	0	5.15794	5.33039	6.83093	6.75005	6.01178	0	6.14085	0	0	6.51842	0	0	5.67808	0	0	0	4.54937	0	5.78849	0	5.51351	6.44585	6.14041	0	5.3969	0	0	0	5.28931	5.544	5.64145	0	0	0	6.66972	5.16877	5.98762	6.71832	5.59564	5.90348	5.72203	0	5.92925	0	0
8DAI_tap_DR	6.70576	6.3063	0	0	5.21563	5.33039	6.81223	6.76216	6.08386	0	6.0172	0	0	6.54164	0	0	5.65817	0	0	0	4.63602	0	5.54771	0	5.57702	6.45784	6.1664	0	5.42788	0	0	0	5.26616	5.57176	5.66694	0	0	0	6.62244	5.22859	5.95542	6.75101	5.53066	5.9138	5.67339	0	6.25669	0	0
8DAI_tap_DS	6.66201	6.53451	0	6.50394	6.50926	6.55723	6.78184	6.7405	6.04638	0	6.85275	0	5.95338	6.47448	0	0	5.95697	5.84718	0	0	4.79897	0	0	0	5.32094	6.5106	6.03234	5.66696	5.26153	6.32962	5.69152	5.35054	5.25222	0	5.73679	0	5.37177	0	6.55177	6.28563	5.93672	6.55961	0	5.75769	5.55171	6.33796	0	0	5.89091
8DAI_tap_DS	6.89222	6.49053	0	6.06621	6.44657	6.42666	6.88127	7.11939	6.08778	0	6.66479	0	5.87744	6.65033	0	0	5.88012	5.77355	0	0	4.90644	0	0	0	5.27326	6.56874	6.07387	5.49308	5.20192	6.22256	5.6506	5.58564	5.22714	0	5.74861	0	5.266	0	6.63718	6.37954	5.95922	6.5733	0	5.76467	5.66711	6.5498	0	0	5.78621
8DAI_tap_DS	6.86743	6.44745	0	6.00971	6.50187	6.67689	6.86127	6.91263	5.99779	0	6.89336	0	6.07867	6.54665	0	0	5.92976	5.71367	0	0	4.61441	0	0	0	5.42192	6.52098	6.07041	5.57703	5.24292	6.25477	5.50161	5.59046	5.20052	0	5.74274	0	5.32973	0	6.55376	6.35708	6.02678	6.55191	0	5.80191	5.56864	6.48424	0	0	5.79271
8DAI_tap_DS	6.62853	6.49163	0	6.25353	6.53721	6.32668	6.78571	6.90543	6.00847	0	6.79657	0	5.87036	6.58122	0	0	5.9312	5.59643	0	0	4.78939	0	0	0	5.3432	6.53786	6.06058	5.55277	5.32979	6.3486	5.61703	5.2346	5.22714	0	5.74274	0	5.34461	0	6.7205	6.11853	5.94592	6.63874	0	5.92865	5.54351	6.28879	0	0	5.8406
8DAI_tap_LR	6.71183	6.5284	0	0	5.25089	0	6.64855	6.92127	5.94139	0	5.21347	0	0	6.42357	0	0	5.7253	0	0	5.48002	4.51235	0	5.62728	0	5.56767	6.41231	6.16352	0	0	0	0	0	0	0	5.56671	0	0	0	6.68618	5.22477	5.93495	6.67961	5.37526	5.90693	5.61664	0	5.99687	6.11681	0
8DAI_tap_LR	6.77552	6.51947	0	0	5.19665	0	6.75648	6.7172	5.95019	0	5.20287	0	0	6.42983	0	0	5.75054	0	0	5.44838	4.25227	0	5.41822	0	5.63275	6.44436	6.20197	0	0	0	0	0	0	0	5.86688	0	0	0	6.66669	5.2707	6.00117	6.71516	5.59659	5.8423	5.6796	0	6.20973	6.23674	0
8DAI_tap_LR	6.83561	6.48948	0	0	5.41931	0	6.63687	6.42584	5.98236	0	5.23078	0	0	6.44467	0	0	5.7311	0	0	5.41424	4.67389	0	5.68567	0	5.65456	6.41845	6.19557	0	0	0	0	0	0	0	5.66299	0	0	0	6.66216	5.25753	5.93274	6.77584	5.51625	5.91588	5.87504	0	6.08632	6.12551	0
8DAI_tap_LR	6.69746	6.55956	0	0	5.29963	0	6.68997	6.61182	5.83112	0	6.13609	0	0	6.47508	0	0	5.61768	0	0	5.44838	4.51235	0	5.59186	0	5.64173	6.50331	6.23178	0	0	0	0	0	0	0	5.83385	0	0	0	6.76436	5.27534	5.99014	6.7827	5.37687	5.97174	5.73478	0	6.01974	6.18837	0
8DAI_tap_LS	6.69594	6.47126	0	6.38604	6.6306	6.90093	6.6325	6.72852	6.1185	5.51443	7.40487	0	5.79898	6.4531	0	0	5.79246	5.69495	0	0	4.72263	0	5.28251	6.551	5.3647	6.54604	6.11207	5.64731	5.27132	6.21341	5.67803	5.30199	0	0	5.98997	0	5.34481	0	6.55255	6.21445	5.91359	6.55422	5.05354	5.72857	5.75002	6.32539	0	0	5.83116
8DAI_tap_LS	6.79555	6.60728	0	6.29099	6.5283	6.54215	6.73836	6.71665	6.12762	5.57518	6.73793	0	5.96266	6.47844	0	0	5.91306	5.70748	0	0	5.18693	0	4.89846	6.53419	5.36113	6.49757	6.11863	5.60661	5.11421	6.28106	5.628	5.6703	0	0	5.78214	0	5.54958	0	6.64781	6.15128	5.93493	6.59617	5.11706	5.85716	5.62101	6.39623	0	0	5.73277
8DAI_tap_LS	6.93308	6.59823	0	6.28693	6.59599	6.59141	6.71244	6.71794	5.96758	5.62847	6.84715	0	5.87607	6.40376	0	0	5.79153	5.57593	0	0	5.03847	0	5.36207	6.51671	5.21693	6.40439	6.0943	5.5617	5.27132	6.24665	5.78042	5.49711	0	0	5.9309	0	5.42213	0	6.59489	6.34657	5.79612	6.51801	5.11706	5.84962	5.64785	6.29372	0	0	5.74707
8DAI_tap_LS	6.98984	6.65174	0	6.29502	6.28103	6.42685	6.65963	6.7031	5.97323	5.57518	6.65914	0	5.89585	6.25595	0	0	5.8074	5.66336	0	0	5.09451	0	5.15728	6.53419	5.31949	6.39519	6.118	5.60661	5.38645	6.26524	5.59621	5.70698	0	0	6.06741	0	5.337	0	6.58008	6.03515	6.01161	6.64598	5.17246	5.81565	5.60575	6.11046	0	0	5.79302
[truncated: 2,109 more columns]

## Sheet: top10_Only tap – all data
x	2021	1714	1505	1929	1587	1629	1824	319	1550	1233
	M0XN71	F2D7T7, A0A3L6QK20	A0A287WZX3, A0A287WZP3	M0VYC1	A3FPG3;A0A287NCM7;A0A287I029, A0A3B6HZ73	F2CSK2	F2E896	A0A287HAK5;A0A287NV65	A0A287XMH4	A0A287U2E9
y	1277	1614	779	80	1047	1854	586	1235	2121	1286
	A0A287ULM3;A0A287ULI8;A0A287ULJ2	F2CR56;A0A287LMC7	A0A287NI79, A0A287NI84	A0A287EI07, Q8LLA7	A0A287RRB7	F2EKW0	A0A287KQE2;A0A287VXC4	A0A287U3J5	M0Z404, O04392	A0A287UPW5, A0A0E0CRL0

## Sheet: top10_Only tap 16 DAI
	tap 16DAS
x	2021	1714	319	1587	1929	1393	238	1505	913	1629
	M0XN71	F2D7T7, A0A3L6QK20	A0A287HAK5;A0A287NV65	A3FPG3;A0A287NCM7;A0A287I029, A0A3B6HZ73	M0VYC1	A0A287VXQ9	A0A287GE07;A0A287L293	A0A287WZX3, A0A287WZP3	A0A287PW08, A0A287PW00	F2CSK2
y	1485	40	370	1065	185	2150	1388	539	1071	1258
	A0A287WTF4, M8AAV1	A0A287E555;A0A287JE24	A0A287HSS6	A0A287RXH7	F2EFW5;A0A287XWT8;A0A287FVD3	REV__A0A287R0F4	A0A287VTN2	A0A287JZ93	A0A287S195	A0A287UB62;A0A287K007

## Sheet: top10_Only tap 8 DAI
	top10 only tap 8 DAS
x	2021	513	1505	1714	1770	1644	1929	1629	1824	1550
	M0XN71	A0A287JN07;A0A287GZF0;A0A287SJX5;A0A287PNI3	A0A287WZX3, A0A287WZP3	F2D7T7, A0A3L6QK20	F2DPX6, A0A3B6MRL7	F2CUD8	M0VYC1	F2CSK2	F2E896	A0A287XMH4
y	1962	1265	747	296	905	723	686	1044	546	1952
	M0WRR7, B4FNX5	A0A287UED7,A0A3B6QFT0	A0A287MZX6;A0A287XZA2	A0A287H0L0;A0A287H2I8	A0A287PV82	A0A287MRY6;M0XJP1;A0A287XT25	A0A287MAM1	A0A287RM17	A0A287RWQ6;A0A287PYN3;A0A287K1M0;A0A287SVU6;A0A287URV9;A0A287QIE3;A0A287EXK6	M0WI75
